# Supplementary material for: A kryptoracemic salt: 2-{[2,8-bis­(tri­fluoro­meth­yl)quinolin-4-yl](hy­droxy)meth­yl}piperidin-1-ium (+)-3,3,3-tri­fluoro-2-meth­oxy-2-phenyl­propanoate
Source: Acta Crystallogr E Crystallogr Commun. 2016 May 27;72(Pt 6):872–7. doi: 10.1107/S2056989016008495 (PMC4908568; doi:10.1107/S2056989016008495)
Supplement: Supplementary file 1 [file e-72-00872-sup1.cif]

##############################################################################
#                                                                            #
# This CIF contains the data in a paper accepted for publication in          #
# Acta Crystallographica Section E. It conforms to the requirements of       #
# Notes for Authors for Acta Crystallographica Section E, and has been       #
# peer reviewed under the auspices of the IUCr Commission on Journals.       #
#                                                                            #
# Full details of the Crystallographic Information File format               #
# are given in the paper "The Crystallographic Information File (CIF):       #
# a New Standard Archive File for Crystallography" by S. R. Hall, F. H.      #
# Allen and I. D. Brown [Acta Cryst. (1991), A47, 655-685].                  #
#                                                                            #
# The current version of the core CIF dictionary is obtainable from          #
# ftp://ftp.iucr.org/pub/cif_core.dic.                                       #
#                                                                            #
# Software is freely available for graphical display of the structure(s)     #
# in this CIF. For information consult the CIF software page                 #
# http://www.iucr.org/resources/cif/software.                                #
#                                                                            #
# This file may be used for bona fide research purposes within the           #
# scientific community so long as proper attribution is given to the journal # 
# article from which it was obtained.                                        #
#                                                                            #
##############################################################################
data_I
_audit_creation_method     'SHELXL-2014/7'
_chemical_name_systematic
;
2-{[2,8-Bis(trifluoromethyl)quinolin-4-yl](hydroxy)methyl}piperidin-1-ium
(+)-3,3,3-trifluoro-2-methoxy-2-phenylpropanoate
;
_chemical_name_common     ?
_chemical_formula_moiety     'C17 H17 F6 N2 O +, C10 H8 F3 O3 -'
_chemical_formula_sum     'C27 H25 F9 N2 O4 '
_chemical_formula_iupac     'C17 H17 F6 N2 O +, C10 H8 F3 O3 -'
_chemical_formula_weight     612.49
_chemical_melting_point     ?
_shelx_space_group_comment
;
The symmetry employed for this shelxl refinement is uniquely defined
by the following loop, which should always be used as a source of
symmetry information in preference to the above space-group names.
They are only intended as comments.
;
_space_group_crystal_system     triclinic
_space_group_name_H-M_alt     'P 1'
_space_group_name_Hall     'P 1'
loop_
    _space_group_symop_operation_xyz
    'x, y, z'
_cell_length_a     7.52100(10)
_cell_length_b     13.3056(3)
_cell_length_c     14.8445(4)
_cell_angle_alpha     69.2830(10)
_cell_angle_beta     76.336(2)
_cell_angle_gamma     85.759(2)
_cell_volume     1350.06(5)
_cell_formula_units_Z     2
_cell_measurement_reflns_used     32656
_cell_measurement_theta_min     2.9
_cell_measurement_theta_max     27.5
_cell_measurement_temperature     120(2)
_exptl_crystal_description     prism
_exptl_crystal_colour     colourless
_exptl_crystal_size_max     0.320
_exptl_crystal_size_mid     0.180
_exptl_crystal_size_min     0.080
_exptl_crystal_density_diffrn     1.507
_exptl_crystal_density_meas     ?
_exptl_crystal_density_method     ?
_exptl_crystal_F_000     628
_exptl_absorpt_coefficient_mu     0.142
_exptl_absorpt_correction_type     multi-scan
_exptl_absorpt_process_details
;
(SADABS; Sheldrick, 2007)
;
_shelx_estimated_absorpt_T_min     0.956
_shelx_estimated_absorpt_T_max     0.989
_exptl_absorpt_correction_T_min     0.883
_exptl_absorpt_correction_T_max     1.000
_diffrn_ambient_temperature     120(2)
_diffrn_radiation_type     MoK\a
_diffrn_radiation_wavelength     0.71073
_diffrn_radiation_source     'Enraf Nonius FR591 rotating anode'
_diffrn_radiation_monochromator     '10 cm confocal mirrors'
_diffrn_measurement_device_type     'Enraf--Nonius KappaCCD area-detector'
_diffrn_measurement_method     '\f and \w scans'
_diffrn_detector_area_resol_mean     9.091
_diffrn_reflns_number     28452
_diffrn_reflns_av_R_equivalents     0.0373
_diffrn_reflns_theta_min     3.012
_diffrn_reflns_theta_max     27.414
_diffrn_reflns_theta_full     27.414
_diffrn_measured_fraction_theta_max     0.993
_diffrn_measured_fraction_theta_full     0.993
_diffrn_reflns_limit_h_min     -9
_diffrn_reflns_limit_h_max     9
_diffrn_reflns_limit_k_min     -17
_diffrn_reflns_limit_k_max     17
_diffrn_reflns_limit_l_min     -19
_diffrn_reflns_limit_l_max     19
_diffrn_standards_number     0
_diffrn_standards_interval_count     ?
_diffrn_standards_interval_time     ?
_diffrn_standards_decay_%     0
_refine_special_details     ?
_reflns_number_total     11611
_reflns_number_gt     10550
_reflns_threshold_expression     'I > 2\s(I)'
_refine_ls_structure_factor_coef     Fsqd
_refine_ls_matrix_type     full
_refine_ls_R_factor_all     0.0536
_refine_ls_R_factor_gt     0.0455
_refine_ls_wR_factor_gt     0.0996
_refine_ls_wR_factor_ref     0.1079
_refine_ls_goodness_of_fit_ref     1.042
_refine_ls_restrained_S_all     1.042
_refine_ls_number_reflns     11611
_refine_ls_number_parameters     761
_refine_ls_number_restraints     3
_refine_ls_hydrogen_treatment     constr
_refine_ls_weighting_scheme     calc
_refine_ls_weighting_details
              'w=1/[\s^2^(Fo^2^)+(0.0317P)^2^+1.2631P] where P=(Fo^2^+2Fc^2^)/3'
_atom_sites_solution_hydrogens     geom
_atom_sites_solution_primary     ?
_atom_sites_solution_secondary     ?
_refine_ls_shift/su_max     0.000
_refine_ls_shift/su_mean     0.000
_refine_diff_density_max     0.278
_refine_diff_density_min     -0.295
_refine_ls_extinction_method     none
_refine_ls_extinction_coef     .
_refine_ls_abs_structure_details
;
Flack <i>x</i> determined using 4390 quotients
[(<i>I</i>^+^)-(<i>I</i>^-^)]/[(<i>I</i>^+^)+(<i>I</i>^-^)]
(Parsons <i>et al.</i>,  2013)
;
_refine_ls_abs_structure_Flack     0.2(3)
loop_
    _atom_type_symbol
    _atom_type_description
    _atom_type_scat_dispersion_real
    _atom_type_scat_dispersion_imag
    _atom_type_scat_source
    'C' 'C' 0.0030 0.0020
                         'International Tables Vol C Tables 4.2.6.8 and 6.1.1.4'
    'H' 'H' 0.0000 0.0000
                         'International Tables Vol C Tables 4.2.6.8 and 6.1.1.4'
    'N' 'N' 0.0060 0.0030
                         'International Tables Vol C Tables 4.2.6.8 and 6.1.1.4'
    'O' 'O' 0.0110 0.0060
                         'International Tables Vol C Tables 4.2.6.8 and 6.1.1.4'
    'F' 'F' 0.0170 0.0100
                         'International Tables Vol C Tables 4.2.6.8 and 6.1.1.4'
_computing_data_collection
;
COLLECT (Hooft, 1998)
;
_computing_cell_refinement
;
DENZO (Otwinowski & Minor, 1997) and COLLECT (Hooft, 1998)
;
_computing_data_reduction
;
DENZO (Otwinowski & Minor, 1997) and COLLECT (Hooft, 1998)
;
_computing_structure_solution
;
SHELXS97 (Sheldrick, 2008)
;
_computing_structure_refinement
;
SHELXL2014 (Sheldrick, 2015)
;
_computing_molecular_graphics
;
ORTEP-3 for Windows (Farrugia, 2012), <i>QMol</i> (Gans & Shalloway,
2001) and
DIAMOND (Brandenburg, 2006)
;
_computing_publication_material
;
publCIF (Westrip, 2010)
;
loop_
    _atom_site_type_symbol
    _atom_site_label
    _atom_site_fract_x
    _atom_site_fract_y
    _atom_site_fract_z
    _atom_site_U_iso_or_equiv
    _atom_site_adp_type
    _atom_site_calc_flag
    _atom_site_occupancy
    _atom_site_disorder_assembly
    _atom_site_disorder_group
    F F1 0.8444(4) 0.1170(3) 0.5300(2) 0.0497(8) Uani d 1 . .
    F F2 0.5631(4) 0.1485(2) 0.5833(2) 0.0429(7) Uani d 1 . .
    F F3 0.6947(4) 0.0119(2) 0.66921(19) 0.0347(6) Uani d 1 . .
    F F4 0.1398(4) 0.0877(2) 0.8274(2) 0.0398(6) Uani d 1 . .
    F F5 0.0908(3) 0.1205(2) 0.9628(2) 0.0407(7) Uani d 1 . .
    F F6 0.2499(3) -0.0157(2) 0.94808(19) 0.0312(6) Uani d 1 . .
    O O1 0.4889(4) 0.3672(2) 0.9949(2) 0.0259(6) Uani d 1 . .
    H H1O 0.4170 0.4042 0.9608 0.039 Uiso calc 1 . .
    N N1 0.4983(5) 0.1398(3) 0.7841(2) 0.0225(7) Uani d 1 . .
    N N2 0.8065(4) 0.3602(3) 1.0487(2) 0.0209(7) Uani d 1 . .
    H H1N 0.6967 0.3831 1.0756 0.025 Uiso calc 1 . .
    H H2N 0.8680 0.4185 1.0010 0.025 Uiso calc 1 . .
    C C1 0.3912(5) 0.1540(3) 0.8621(3) 0.0221(8) Uani d 1 . .
    C C2 0.4296(5) 0.2180(3) 0.9126(3) 0.0224(8) Uani d 1 . .
    H H2 0.3435 0.2243 0.9686 0.027 Uiso calc 1 . .
    C C3 0.5949(5) 0.2716(3) 0.8793(3) 0.0206(8) Uani d 1 . .
    C C4 0.7182(6) 0.2603(3) 0.7942(3) 0.0226(8) Uani d 1 . .
    C C5 0.8905(6) 0.3123(3) 0.7521(3) 0.0283(9) Uani d 1 . .
    H H5 0.9307 0.3562 0.7820 0.034 Uiso calc 1 . .
    C C6 1.0004(7) 0.3003(4) 0.6688(3) 0.0344(10) Uani d 1 . .
    H H6 1.1161 0.3357 0.6416 0.041 Uiso calc 1 . .
    C C7 0.9433(7) 0.2360(4) 0.6233(3) 0.0342(10) Uani d 1 . .
    H H7 1.0202 0.2291 0.5650 0.041 Uiso calc 1 . .
    C C8 0.7797(6) 0.1838(3) 0.6615(3) 0.0255(8) Uani d 1 . .
    C C9 0.6618(6) 0.1942(3) 0.7480(3) 0.0234(8) Uani d 1 . .
    C C10 0.7198(6) 0.1147(4) 0.6118(3) 0.0291(9) Uani d 1 . .
    C C11 0.2171(6) 0.0878(4) 0.8987(3) 0.0275(9) Uani d 1 . .
    C C12 0.6438(5) 0.3415(3) 0.9326(3) 0.0202(7) Uani d 1 . .
    H H12 0.7044 0.4093 0.8826 0.024 Uiso calc 1 . .
    C C13 0.7726(5) 0.2830(3) 1.0011(3) 0.0205(8) Uani d 1 . .
    H H13 0.8910 0.2685 0.9602 0.025 Uiso calc 1 . .
    C C14 0.9133(5) 0.3145(3) 1.1276(3) 0.0242(8) Uani d 1 . .
    H H14A 0.9263 0.3690 1.1570 0.029 Uiso calc 1 . .
    H H14B 1.0373 0.2947 1.0984 0.029 Uiso calc 1 . .
    C C15 0.8136(5) 0.2153(4) 1.2075(3) 0.0250(8) Uani d 1 . .
    H H15A 0.8828 0.1852 1.2601 0.030 Uiso calc 1 . .
    H H15B 0.6908 0.2355 1.2377 0.030 Uiso calc 1 . .
    C C16 0.7948(6) 0.1313(3) 1.1626(3) 0.0261(9) Uani d 1 . .
    H H16A 0.7274 0.0679 1.2144 0.031 Uiso calc 1 . .
    H H16B 0.9178 0.1077 1.1364 0.031 Uiso calc 1 . .
    C C17 0.6924(5) 0.1771(3) 1.0791(3) 0.0233(8) Uani d 1 . .
    H H17A 0.6942 0.1235 1.0466 0.028 Uiso calc 1 . .
    H H17B 0.5631 0.1884 1.1081 0.028 Uiso calc 1 . .
    F F7 0.8231(4) 0.9969(2) 0.3955(2) 0.0395(7) Uani d 1 . .
    F F8 0.9419(5) 0.8584(3) 0.4868(2) 0.0489(8) Uani d 1 . .
    F F9 0.6569(4) 0.8912(3) 0.5290(2) 0.0497(8) Uani d 1 . .
    F F10 1.3944(4) 0.9275(2) 0.2510(2) 0.0390(6) Uani d 1 . .
    F F11 1.3021(3) 1.0328(2) 0.1238(2) 0.0348(6) Uani d 1 . .
    F F12 1.4637(3) 0.8949(2) 0.1148(2) 0.0387(6) Uani d 1 . .
    O O2 1.0924(4) 0.6563(2) 0.0590(2) 0.0223(6) Uani d 1 . .
    H H2O 1.1678 0.6251 0.0933 0.033 Uiso calc 1 . .
    N N3 1.0378(5) 0.8743(3) 0.2826(2) 0.0223(7) Uani d 1 . .
    N N4 0.7693(4) 0.6547(2) 0.0053(2) 0.0171(6) Uani d 1 . .
    H H3N 0.8799 0.6369 -0.0258 0.020 Uiso calc 1 . .
    H H4N 0.7169 0.5937 0.0533 0.020 Uiso calc 1 . .
    C C18 1.1552(5) 0.8637(3) 0.2051(3) 0.0220(8) Uani d 1 . .
    C C19 1.1274(5) 0.8010(3) 0.1509(3) 0.0204(7) Uani d 1 . .
    H H19 1.2198 0.7963 0.0965 0.025 Uiso calc 1 . .
    C C20 0.9646(5) 0.7468(3) 0.1778(3) 0.0201(7) Uani d 1 . .
    C C21 0.8330(6) 0.7544(3) 0.2612(3) 0.0209(8) Uani d 1 . .
    C C22 0.6619(6) 0.6970(3) 0.2991(3) 0.0262(9) Uani d 1 . .
    H H22 0.6314 0.6523 0.2671 0.031 Uiso calc 1 . .
    C C23 0.5429(6) 0.7059(4) 0.3806(3) 0.0325(10) Uani d 1 . .
    H H23 0.4301 0.6673 0.4048 0.039 Uiso calc 1 . .
    C C24 0.5843(6) 0.7714(4) 0.4295(3) 0.0308(9) Uani d 1 . .
    H H24 0.4993 0.7768 0.4861 0.037 Uiso calc 1 . .
    C C25 0.7464(6) 0.8271(3) 0.3960(3) 0.0268(9) Uani d 1 . .
    C C26 0.8764(5) 0.8192(3) 0.3114(3) 0.0213(8) Uani d 1 . .
    C C27 0.7921(7) 0.8934(4) 0.4511(3) 0.0315(9) Uani d 1 . .
    C C28 1.3288(6) 0.9288(3) 0.1746(3) 0.0275(9) Uani d 1 . .
    C C29 0.9309(5) 0.6777(3) 0.1210(3) 0.0177(7) Uani d 1 . .
    H H29 0.8751 0.6078 0.1694 0.021 Uiso calc 1 . .
    C C30 0.7994(5) 0.7324(3) 0.0531(3) 0.0191(7) Uani d 1 . .
    H H30 0.6800 0.7448 0.0945 0.023 Uiso calc 1 . .
    C C31 0.6510(5) 0.6972(3) -0.0679(3) 0.0232(8) Uani d 1 . .
    H H31A 0.5274 0.7127 -0.0343 0.028 Uiso calc 1 . .
    H H31B 0.6384 0.6427 -0.0974 0.028 Uiso calc 1 . .
    C C32 0.7361(6) 0.7986(3) -0.1480(3) 0.0243(8) Uani d 1 . .
    H H32A 0.6579 0.8269 -0.1965 0.029 Uiso calc 1 . .
    H H32B 0.8576 0.7823 -0.1832 0.029 Uiso calc 1 . .
    C C33 0.7570(5) 0.8833(3) -0.1033(3) 0.0254(8) Uani d 1 . .
    H H33A 0.6346 0.9033 -0.0723 0.030 Uiso calc 1 . .
    H H33B 0.8163 0.9486 -0.1562 0.030 Uiso calc 1 . .
    C C34 0.8727(5) 0.8399(3) -0.0256(3) 0.0233(8) Uani d 1 . .
    H H34A 1.0002 0.8306 -0.0588 0.028 Uiso calc 1 . .
    H H34B 0.8744 0.8931 0.0070 0.028 Uiso calc 1 . .
    F F13 0.3672(4) 0.5765(2) 0.60704(18) 0.0363(6) Uani d 1 . .
    F F14 0.0856(3) 0.5380(2) 0.68169(18) 0.0297(5) Uani d 1 . .
    F F15 0.2970(4) 0.4249(2) 0.7246(2) 0.0393(6) Uani d 1 . .
    O O3 0.1897(4) 0.4383(3) 0.9334(2) 0.0442(9) Uani d 1 . .
    O O4 -0.0273(4) 0.5472(2) 0.8791(2) 0.0262(6) Uani d 1 . .
    O O5 0.4526(3) 0.5488(2) 0.7955(2) 0.0242(6) Uani d 1 . .
    C C35 0.1349(5) 0.5153(3) 0.8714(3) 0.0212(8) Uani d 1 . .
    C C36 0.2780(5) 0.5775(3) 0.7733(3) 0.0209(7) Uani d 1 . .
    C C37 0.2558(5) 0.5295(3) 0.6963(3) 0.0259(8) Uani d 1 . .
    C C38 0.6112(6) 0.6000(4) 0.7201(3) 0.0315(9) Uani d 1 . .
    H H38A 0.6417 0.5635 0.6715 0.047 Uiso calc 1 . .
    H H38B 0.7150 0.5957 0.7506 0.047 Uiso calc 1 . .
    H H38C 0.5844 0.6756 0.6870 0.047 Uiso calc 1 . .
    C C39 0.2475(5) 0.6981(3) 0.7428(3) 0.0198(7) Uani d 1 . .
    C C40 0.1796(6) 0.7609(3) 0.6613(3) 0.0258(8) Uani d 1 . .
    H H40 0.1443 0.7283 0.6205 0.031 Uiso calc 1 . .
    C C41 0.1635(6) 0.8714(3) 0.6393(3) 0.0312(9) Uani d 1 . .
    H H41 0.1158 0.9136 0.5840 0.037 Uiso calc 1 . .
    C C42 0.2157(6) 0.9205(3) 0.6970(3) 0.0295(9) Uani d 1 . .
    H H42 0.2072 0.9963 0.6805 0.035 Uiso calc 1 . .
    C C43 0.2807(6) 0.8583(3) 0.7790(3) 0.0280(9) Uani d 1 . .
    H H43 0.3160 0.8912 0.8194 0.034 Uiso calc 1 . .
    C C44 0.2942(5) 0.7479(3) 0.8021(3) 0.0252(8) Uani d 1 . .
    H H44 0.3360 0.7057 0.8595 0.030 Uiso calc 1 . .
    F F16 0.0661(3) 0.4909(2) 0.28770(18) 0.0298(5) Uani d 1 . .
    F F17 0.2010(3) 0.5936(2) 0.33665(19) 0.0315(6) Uani d 1 . .
    F F18 0.1071(3) 0.4363(2) 0.43606(17) 0.0359(6) Uani d 1 . .
    O O6 0.3771(4) 0.5882(2) 0.1512(2) 0.0281(6) Uani d 1 . .
    O O7 0.6151(4) 0.4788(2) 0.1645(2) 0.0225(6) Uani d 1 . .
    O O8 0.4715(4) 0.4555(2) 0.3726(2) 0.0237(6) Uani d 1 . .
    C C45 0.4594(5) 0.5098(3) 0.1971(3) 0.0187(7) Uani d 1 . .
    C C46 0.3690(5) 0.4435(3) 0.3076(3) 0.0180(7) Uani d 1 . .
    C C47 0.1852(5) 0.4921(3) 0.3418(3) 0.0233(8) Uani d 1 . .
    C C48 0.6521(5) 0.4112(3) 0.3692(3) 0.0287(9) Uani d 1 . .
    H H48A 0.6482 0.3364 0.3729 0.043 Uiso calc 1 . .
    H H48B 0.6968 0.4141 0.4252 0.043 Uiso calc 1 . .
    H H48C 0.7346 0.4530 0.3072 0.043 Uiso calc 1 . .
    C C49 0.3369(5) 0.3262(3) 0.3213(3) 0.0198(7) Uani d 1 . .
    C C50 0.3397(5) 0.2466(3) 0.4118(3) 0.0249(8) Uani d 1 . .
    H H50 0.3636 0.2650 0.4641 0.030 Uiso calc 1 . .
    C C51 0.3074(6) 0.1395(4) 0.4259(3) 0.0337(10) Uani d 1 . .
    H H51 0.3121 0.0850 0.4874 0.040 Uiso calc 1 . .
    C C52 0.2689(6) 0.1130(4) 0.3511(4) 0.0347(10) Uani d 1 . .
    H H52 0.2460 0.0402 0.3609 0.042 Uiso calc 1 . .
    C C53 0.2636(5) 0.1926(3) 0.2613(3) 0.0286(9) Uani d 1 . .
    H H53 0.2352 0.1743 0.2099 0.034 Uiso calc 1 . .
    C C54 0.2994(5) 0.2989(3) 0.2460(3) 0.0233(8) Uani d 1 . .
    H H54 0.2983 0.3530 0.1838 0.028 Uiso calc 1 . .
loop_
    _atom_site_aniso_label
    _atom_site_aniso_U_11
    _atom_site_aniso_U_22
    _atom_site_aniso_U_33
    _atom_site_aniso_U_12
    _atom_site_aniso_U_13
    _atom_site_aniso_U_23
    F1 0.0631(19) 0.060(2) 0.0295(14) -0.0243(15) 0.0129(13) -0.0303(14)
    F2 0.0589(19) 0.0427(17) 0.0374(15) 0.0072(13) -0.0276(14) -0.0170(13)
    F3 0.0508(16) 0.0244(13) 0.0304(14) -0.0034(11) -0.0084(11) -0.0109(11)
    F4 0.0317(14) 0.0498(17) 0.0427(15) -0.0023(12) -0.0147(12) -0.0171(13)
    F5 0.0255(13) 0.0466(17) 0.0549(18) 0.0005(11) 0.0042(12) -0.0319(14)
    F6 0.0330(13) 0.0245(13) 0.0332(13) -0.0046(10) -0.0015(11) -0.0095(11)
    O1 0.0275(15) 0.0279(15) 0.0245(14) 0.0096(12) -0.0075(11) -0.0125(12)
    N1 0.0262(17) 0.0194(17) 0.0207(16) 0.0009(13) -0.0049(13) -0.0059(13)
    N2 0.0208(16) 0.0209(16) 0.0202(16) -0.0011(12) -0.0016(12) -0.0081(13)
    C1 0.0209(18) 0.0196(19) 0.0230(19) 0.0046(15) -0.0048(15) -0.0049(16)
    C2 0.028(2) 0.0185(19) 0.0189(18) 0.0018(15) -0.0024(15) -0.0068(15)
    C3 0.028(2) 0.0154(18) 0.0167(17) 0.0025(15) -0.0049(15) -0.0040(14)
    C4 0.029(2) 0.0205(19) 0.0156(17) 0.0002(16) -0.0027(15) -0.0049(15)
    C5 0.041(2) 0.024(2) 0.0193(19) -0.0124(18) 0.0000(17) -0.0089(17)
    C6 0.040(2) 0.034(2) 0.024(2) -0.016(2) 0.0081(18) -0.0111(19)
    C7 0.044(3) 0.034(2) 0.021(2) -0.009(2) 0.0060(18) -0.0122(18)
    C8 0.037(2) 0.020(2) 0.0177(18) -0.0026(16) -0.0030(16) -0.0056(16)
    C9 0.031(2) 0.0189(19) 0.0178(18) -0.0025(15) -0.0052(15) -0.0028(15)
    C10 0.039(2) 0.030(2) 0.0189(19) -0.0019(18) -0.0024(16) -0.0118(17)
    C11 0.0216(19) 0.032(2) 0.030(2) 0.0035(16) -0.0051(16) -0.0132(18)
    C12 0.0243(19) 0.0206(19) 0.0167(17) 0.0028(14) -0.0037(14) -0.0086(15)
    C13 0.0235(19) 0.0157(18) 0.0216(18) 0.0025(14) -0.0021(15) -0.0079(15)
    C14 0.0209(18) 0.027(2) 0.0226(19) -0.0002(15) -0.0042(15) -0.0057(16)
    C15 0.0210(19) 0.031(2) 0.0189(19) -0.0018(16) -0.0040(15) -0.0031(17)
    C16 0.029(2) 0.022(2) 0.022(2) 0.0024(16) -0.0057(16) -0.0011(16)
    C17 0.026(2) 0.0181(19) 0.0214(19) -0.0001(15) -0.0039(15) -0.0025(15)
    F7 0.0598(18) 0.0283(14) 0.0327(14) -0.0084(12) -0.0043(12) -0.0156(12)
    F8 0.066(2) 0.0526(19) 0.0418(17) 0.0007(15) -0.0319(15) -0.0207(15)
    F9 0.0633(19) 0.059(2) 0.0316(15) -0.0221(15) 0.0105(13) -0.0306(14)
    F10 0.0332(14) 0.0489(17) 0.0464(16) -0.0057(12) -0.0172(12) -0.0237(14)
    F11 0.0332(14) 0.0248(13) 0.0459(16) -0.0073(10) -0.0053(11) -0.0125(12)
    F12 0.0227(12) 0.0434(16) 0.0578(18) -0.0033(11) 0.0000(11) -0.0321(14)
    O2 0.0219(13) 0.0269(14) 0.0220(13) 0.0088(11) -0.0088(11) -0.0124(11)
    N3 0.0274(17) 0.0194(17) 0.0217(16) 0.0006(13) -0.0075(13) -0.0078(13)
    N4 0.0180(14) 0.0178(15) 0.0141(14) -0.0018(11) -0.0026(11) -0.0042(12)
    C18 0.0221(19) 0.0191(19) 0.027(2) 0.0016(15) -0.0084(15) -0.0084(16)
    C19 0.0223(18) 0.0192(18) 0.0188(17) 0.0016(14) -0.0061(14) -0.0048(15)
    C20 0.0256(19) 0.0169(18) 0.0192(18) 0.0005(14) -0.0095(15) -0.0053(15)
    C21 0.030(2) 0.0148(18) 0.0160(17) -0.0031(15) -0.0058(15) -0.0023(14)
    C22 0.031(2) 0.025(2) 0.023(2) -0.0087(16) -0.0051(16) -0.0082(17)
    C23 0.035(2) 0.036(2) 0.024(2) -0.0168(19) 0.0047(17) -0.0120(19)
    C24 0.038(2) 0.033(2) 0.021(2) -0.0094(19) 0.0012(17) -0.0108(18)
    C25 0.037(2) 0.026(2) 0.0181(19) -0.0039(17) -0.0057(16) -0.0079(16)
    C26 0.0267(19) 0.0197(19) 0.0176(18) -0.0021(15) -0.0066(14) -0.0050(15)
    C27 0.042(2) 0.029(2) 0.022(2) -0.0085(18) -0.0026(18) -0.0087(17)
    C28 0.028(2) 0.024(2) 0.037(2) 0.0018(16) -0.0083(17) -0.0176(18)
    C29 0.0212(18) 0.0144(17) 0.0184(17) 0.0000(14) -0.0062(14) -0.0055(14)
    C30 0.0190(18) 0.0209(19) 0.0195(17) 0.0020(14) -0.0057(14) -0.0092(15)
    C31 0.0212(19) 0.031(2) 0.0175(18) -0.0010(16) -0.0081(15) -0.0063(16)
    C32 0.0236(19) 0.028(2) 0.0178(18) -0.0015(16) -0.0054(15) -0.0028(16)
    C33 0.0240(19) 0.024(2) 0.0215(19) 0.0012(16) -0.0058(15) -0.0002(16)
    C34 0.0237(19) 0.020(2) 0.027(2) -0.0011(15) -0.0075(15) -0.0076(16)
    F13 0.0380(14) 0.0484(16) 0.0237(12) -0.0084(12) 0.0015(10) -0.0176(11)
    F14 0.0332(13) 0.0310(13) 0.0282(12) -0.0065(10) -0.0116(10) -0.0097(10)
    F15 0.0560(17) 0.0280(14) 0.0418(15) 0.0100(12) -0.0183(13) -0.0188(12)
    O3 0.0226(15) 0.046(2) 0.0366(18) 0.0038(14) 0.0019(13) 0.0131(15)
    O4 0.0175(13) 0.0333(16) 0.0263(14) -0.0003(11) -0.0037(11) -0.0090(12)
    O5 0.0162(12) 0.0272(14) 0.0226(13) -0.0004(10) -0.0016(10) -0.0024(11)
    C35 0.0208(18) 0.0204(18) 0.0208(18) -0.0023(14) -0.0025(14) -0.0060(15)
    C36 0.0176(17) 0.0231(18) 0.0213(18) -0.0012(14) -0.0057(14) -0.0057(15)
    C37 0.028(2) 0.025(2) 0.0231(19) -0.0034(16) -0.0025(15) -0.0083(16)
    C38 0.0215(19) 0.037(2) 0.028(2) -0.0034(17) 0.0017(16) -0.0065(18)
    C39 0.0180(17) 0.0206(18) 0.0185(17) -0.0015(14) -0.0004(13) -0.0063(14)
    C40 0.031(2) 0.025(2) 0.0228(19) -0.0068(16) -0.0083(16) -0.0071(16)
    C41 0.040(2) 0.026(2) 0.025(2) -0.0070(18) -0.0129(18) -0.0009(17)
    C42 0.035(2) 0.021(2) 0.031(2) -0.0054(17) -0.0048(17) -0.0072(17)
    C43 0.027(2) 0.031(2) 0.032(2) -0.0022(17) -0.0064(17) -0.0185(18)
    C44 0.0236(19) 0.033(2) 0.0211(18) 0.0030(16) -0.0083(15) -0.0103(16)
    F16 0.0173(11) 0.0350(14) 0.0323(13) -0.0005(9) -0.0058(9) -0.0057(11)
    F17 0.0366(13) 0.0262(13) 0.0322(13) 0.0084(10) -0.0066(11) -0.0130(11)
    F18 0.0326(13) 0.0398(15) 0.0226(12) 0.0048(11) 0.0052(10) -0.0037(11)
    O6 0.0230(14) 0.0281(15) 0.0228(14) 0.0025(11) -0.0030(11) 0.0017(12)
    O7 0.0203(13) 0.0222(13) 0.0209(13) 0.0011(10) -0.0006(10) -0.0053(11)
    O8 0.0248(14) 0.0253(14) 0.0221(14) -0.0017(11) -0.0094(11) -0.0067(11)
    C45 0.0172(17) 0.0194(18) 0.0187(17) -0.0039(14) -0.0025(13) -0.0059(14)
    C46 0.0171(16) 0.0201(17) 0.0160(16) -0.0037(13) -0.0022(13) -0.0056(13)
    C47 0.0229(19) 0.0233(19) 0.0216(18) 0.0007(15) -0.0013(14) -0.0078(15)
    C48 0.0215(19) 0.035(2) 0.028(2) -0.0048(16) -0.0109(16) -0.0046(17)
    C49 0.0129(16) 0.0214(18) 0.0220(18) -0.0045(14) 0.0005(14) -0.0056(15)
    C50 0.025(2) 0.026(2) 0.0219(19) -0.0046(16) -0.0067(15) -0.0053(16)
    C51 0.041(2) 0.023(2) 0.030(2) -0.0042(18) -0.0041(18) -0.0015(17)
    C52 0.031(2) 0.028(2) 0.043(3) -0.0096(18) 0.0013(19) -0.014(2)
    C53 0.0204(19) 0.031(2) 0.037(2) -0.0031(16) -0.0038(16) -0.0173(19)
    C54 0.0208(18) 0.027(2) 0.0198(18) -0.0033(15) -0.0024(14) -0.0067(16)
_geom_special_details
;
 All esds (except the esd in the dihedral angle between two l.s. planes)
 are estimated using the full covariance matrix.  The cell esds are taken
 into account individually in the estimation of esds in distances, angles
 and torsion angles; correlations between esds in cell parameters are only
 used when they are defined by crystal symmetry.  An approximate (isotropic)
 treatment of cell esds is used for estimating esds involving l.s. planes.
;
loop_
    _geom_bond_atom_site_label_1
    _geom_bond_atom_site_label_2
    _geom_bond_site_symmetry_2
    _geom_bond_distance
    _geom_bond_publ_flag
    F1 C10 . 1.339(5) ?
    F2 C10 . 1.339(5) ?
    F3 C10 . 1.330(5) ?
    F4 C11 . 1.323(5) ?
    F5 C11 . 1.343(5) ?
    F6 C11 . 1.346(5) ?
    O1 C12 . 1.410(4) ?
    O1 H1O . 0.8400 ?
    N1 C1 . 1.310(5) ?
    N1 C9 . 1.367(5) ?
    N2 C13 . 1.502(5) ?
    N2 C14 . 1.502(5) ?
    N2 H1N . 0.9100 ?
    N2 H2N . 0.9100 ?
    C1 C2 . 1.401(6) ?
    C1 C11 . 1.510(6) ?
    C2 C3 . 1.374(6) ?
    C2 H2 . 0.9500 ?
    C3 C4 . 1.427(5) ?
    C3 C12 . 1.528(5) ?
    C4 C5 . 1.411(6) ?
    C4 C9 . 1.429(5) ?
    C5 C6 . 1.369(6) ?
    C5 H5 . 0.9500 ?
    C6 C7 . 1.405(6) ?
    C6 H6 . 0.9500 ?
    C7 C8 . 1.356(6) ?
    C7 H7 . 0.9500 ?
    C8 C9 . 1.423(5) ?
    C8 C10 . 1.514(6) ?
    C12 C13 . 1.540(5) ?
    C12 H12 . 1.0000 ?
    C13 C17 . 1.527(5) ?
    C13 H13 . 1.0000 ?
    C14 C15 . 1.527(6) ?
    C14 H14A . 0.9900 ?
    C14 H14B . 0.9900 ?
    C15 C16 . 1.518(6) ?
    C15 H15A . 0.9900 ?
    C15 H15B . 0.9900 ?
    C16 C17 . 1.532(5) ?
    C16 H16A . 0.9900 ?
    C16 H16B . 0.9900 ?
    C17 H17A . 0.9900 ?
    C17 H17B . 0.9900 ?
    F7 C27 . 1.335(5) ?
    F8 C27 . 1.340(6) ?
    F9 C27 . 1.340(5) ?
    F10 C28 . 1.332(5) ?
    F11 C28 . 1.347(5) ?
    F12 C28 . 1.346(5) ?
    O2 C29 . 1.417(4) ?
    O2 H2O . 0.8400 ?
    N3 C18 . 1.318(5) ?
    N3 C26 . 1.363(5) ?
    N4 C31 . 1.498(5) ?
    N4 C30 . 1.500(5) ?
    N4 H3N . 0.9100 ?
    N4 H4N . 0.9100 ?
    C18 C19 . 1.403(5) ?
    C18 C28 . 1.507(6) ?
    C19 C20 . 1.370(5) ?
    C19 H19 . 0.9500 ?
    C20 C21 . 1.421(5) ?
    C20 C29 . 1.518(5) ?
    C21 C26 . 1.420(5) ?
    C21 C22 . 1.433(5) ?
    C22 C23 . 1.361(6) ?
    C22 H22 . 0.9500 ?
    C23 C24 . 1.406(6) ?
    C23 H23 . 0.9500 ?
    C24 C25 . 1.368(6) ?
    C24 H24 . 0.9500 ?
    C25 C26 . 1.429(6) ?
    C25 C27 . 1.502(6) ?
    C29 C30 . 1.539(5) ?
    C29 H29 . 1.0000 ?
    C30 C34 . 1.531(5) ?
    C30 H30 . 1.0000 ?
    C31 C32 . 1.509(6) ?
    C31 H31A . 0.9900 ?
    C31 H31B . 0.9900 ?
    C32 C33 . 1.530(6) ?
    C32 H32A . 0.9900 ?
    C32 H32B . 0.9900 ?
    C33 C34 . 1.534(5) ?
    C33 H33A . 0.9900 ?
    C33 H33B . 0.9900 ?
    C34 H34A . 0.9900 ?
    C34 H34B . 0.9900 ?
    F13 C37 . 1.347(5) ?
    F14 C37 . 1.339(5) ?
    F15 C37 . 1.339(5) ?
    O3 C35 . 1.231(5) ?
    O4 C35 . 1.255(5) ?
    O5 C36 . 1.420(4) ?
    O5 C38 . 1.446(5) ?
    C35 C36 . 1.582(5) ?
    C36 C39 . 1.521(5) ?
    C36 C37 . 1.537(5) ?
    C38 H38A . 0.9800 ?
    C38 H38B . 0.9800 ?
    C38 H38C . 0.9800 ?
    C39 C40 . 1.392(6) ?
    C39 C44 . 1.389(5) ?
    C40 C41 . 1.391(6) ?
    C40 H40 . 0.9500 ?
    C41 C42 . 1.381(6) ?
    C41 H41 . 0.9500 ?
    C42 C43 . 1.383(6) ?
    C42 H42 . 0.9500 ?
    C43 C44 . 1.387(6) ?
    C43 H43 . 0.9500 ?
    C44 H44 . 0.9500 ?
    F16 C47 . 1.341(4) ?
    F17 C47 . 1.338(5) ?
    F18 C47 . 1.340(4) ?
    O6 C45 . 1.239(5) ?
    O7 C45 . 1.257(4) ?
    O8 C46 . 1.425(4) ?
    O8 C48 . 1.437(5) ?
    C45 C46 . 1.571(5) ?
    C46 C49 . 1.531(5) ?
    C46 C47 . 1.535(5) ?
    C48 H48A . 0.9800 ?
    C48 H48B . 0.9800 ?
    C48 H48C . 0.9800 ?
    C49 C54 . 1.383(5) ?
    C49 C50 . 1.389(5) ?
    C50 C51 . 1.395(6) ?
    C50 H50 . 0.9500 ?
    C51 C52 . 1.374(7) ?
    C51 H51 . 0.9500 ?
    C52 C53 . 1.386(7) ?
    C52 H52 . 0.9500 ?
    C53 C54 . 1.388(6) ?
    C53 H53 . 0.9500 ?
    C54 H54 . 0.9500 ?
loop_
    _geom_angle_atom_site_label_1
    _geom_angle_atom_site_label_2
    _geom_angle_atom_site_label_3
    _geom_angle_site_symmetry_1
    _geom_angle_site_symmetry_3
    _geom_angle
    _geom_angle_publ_flag
    C12 O1 H1O . . 109.5 ?
    C1 N1 C9 . . 116.6(3) ?
    C13 N2 C14 . . 114.5(3) ?
    C13 N2 H1N . . 108.6 ?
    C14 N2 H1N . . 108.6 ?
    C13 N2 H2N . . 108.6 ?
    C14 N2 H2N . . 108.6 ?
    H1N N2 H2N . . 107.6 ?
    N1 C1 C2 . . 126.2(4) ?
    N1 C1 C11 . . 112.8(4) ?
    C2 C1 C11 . . 120.9(3) ?
    C3 C2 C1 . . 118.3(4) ?
    C3 C2 H2 . . 120.8 ?
    C1 C2 H2 . . 120.8 ?
    C2 C3 C4 . . 118.5(4) ?
    C2 C3 C12 . . 120.3(3) ?
    C4 C3 C12 . . 121.2(3) ?
    C5 C4 C9 . . 118.3(3) ?
    C5 C4 C3 . . 123.8(4) ?
    C9 C4 C3 . . 117.9(4) ?
    C6 C5 C4 . . 120.9(4) ?
    C6 C5 H5 . . 119.6 ?
    C4 C5 H5 . . 119.6 ?
    C5 C6 C7 . . 120.5(4) ?
    C5 C6 H6 . . 119.7 ?
    C7 C6 H6 . . 119.7 ?
    C8 C7 C6 . . 120.7(4) ?
    C8 C7 H7 . . 119.6 ?
    C6 C7 H7 . . 119.6 ?
    C7 C8 C9 . . 120.4(4) ?
    C7 C8 C10 . . 120.2(4) ?
    C9 C8 C10 . . 119.4(4) ?
    N1 C9 C8 . . 118.4(4) ?
    N1 C9 C4 . . 122.4(3) ?
    C8 C9 C4 . . 119.2(4) ?
    F3 C10 F1 . . 106.6(4) ?
    F3 C10 F2 . . 107.0(4) ?
    F1 C10 F2 . . 106.3(4) ?
    F3 C10 C8 . . 113.2(3) ?
    F1 C10 C8 . . 111.2(4) ?
    F2 C10 C8 . . 112.2(4) ?
    F4 C11 F5 . . 107.4(3) ?
    F4 C11 F6 . . 106.5(4) ?
    F5 C11 F6 . . 105.7(4) ?
    F4 C11 C1 . . 113.8(4) ?
    F5 C11 C1 . . 112.3(4) ?
    F6 C11 C1 . . 110.7(3) ?
    O1 C12 C3 . . 112.2(3) ?
    O1 C12 C13 . . 105.0(3) ?
    C3 C12 C13 . . 111.7(3) ?
    O1 C12 H12 . . 109.3 ?
    C3 C12 H12 . . 109.3 ?
    C13 C12 H12 . . 109.3 ?
    N2 C13 C17 . . 110.9(3) ?
    N2 C13 C12 . . 105.6(3) ?
    C17 C13 C12 . . 113.0(3) ?
    N2 C13 H13 . . 109.1 ?
    C17 C13 H13 . . 109.1 ?
    C12 C13 H13 . . 109.1 ?
    N2 C14 C15 . . 109.3(3) ?
    N2 C14 H14A . . 109.8 ?
    C15 C14 H14A . . 109.8 ?
    N2 C14 H14B . . 109.8 ?
    C15 C14 H14B . . 109.8 ?
    H14A C14 H14B . . 108.3 ?
    C16 C15 C14 . . 109.8(3) ?
    C16 C15 H15A . . 109.7 ?
    C14 C15 H15A . . 109.7 ?
    C16 C15 H15B . . 109.7 ?
    C14 C15 H15B . . 109.7 ?
    H15A C15 H15B . . 108.2 ?
    C15 C16 C17 . . 110.7(3) ?
    C15 C16 H16A . . 109.5 ?
    C17 C16 H16A . . 109.5 ?
    C15 C16 H16B . . 109.5 ?
    C17 C16 H16B . . 109.5 ?
    H16A C16 H16B . . 108.1 ?
    C13 C17 C16 . . 113.8(3) ?
    C13 C17 H17A . . 108.8 ?
    C16 C17 H17A . . 108.8 ?
    C13 C17 H17B . . 108.8 ?
    C16 C17 H17B . . 108.8 ?
    H17A C17 H17B . . 107.7 ?
    C29 O2 H2O . . 109.5 ?
    C18 N3 C26 . . 116.5(3) ?
    C31 N4 C30 . . 113.9(3) ?
    C31 N4 H3N . . 108.8 ?
    C30 N4 H3N . . 108.8 ?
    C31 N4 H4N . . 108.8 ?
    C30 N4 H4N . . 108.8 ?
    H3N N4 H4N . . 107.7 ?
    N3 C18 C19 . . 125.5(4) ?
    N3 C18 C28 . . 114.2(3) ?
    C19 C18 C28 . . 120.2(4) ?
    C20 C19 C18 . . 118.7(4) ?
    C20 C19 H19 . . 120.6 ?
    C18 C19 H19 . . 120.6 ?
    C19 C20 C21 . . 118.3(3) ?
    C19 C20 C29 . . 120.0(3) ?
    C21 C20 C29 . . 121.6(3) ?
    C20 C21 C26 . . 118.2(3) ?
    C20 C21 C22 . . 123.3(3) ?
    C26 C21 C22 . . 118.6(3) ?
    C23 C22 C21 . . 120.5(4) ?
    C23 C22 H22 . . 119.7 ?
    C21 C22 H22 . . 119.7 ?
    C22 C23 C24 . . 121.1(4) ?
    C22 C23 H23 . . 119.5 ?
    C24 C23 H23 . . 119.5 ?
    C25 C24 C23 . . 120.3(4) ?
    C25 C24 H24 . . 119.9 ?
    C23 C24 H24 . . 119.9 ?
    C24 C25 C26 . . 120.6(4) ?
    C24 C25 C27 . . 119.7(4) ?
    C26 C25 C27 . . 119.5(4) ?
    N3 C26 C21 . . 122.8(3) ?
    N3 C26 C25 . . 118.3(3) ?
    C21 C26 C25 . . 119.0(4) ?
    F7 C27 F8 . . 106.4(4) ?
    F7 C27 F9 . . 106.4(4) ?
    F8 C27 F9 . . 106.3(4) ?
    F7 C27 C25 . . 113.1(4) ?
    F8 C27 C25 . . 112.3(4) ?
    F9 C27 C25 . . 111.9(4) ?
    F10 C28 F11 . . 106.5(3) ?
    F10 C28 F12 . . 106.9(4) ?
    F11 C28 F12 . . 106.1(4) ?
    F10 C28 C18 . . 113.3(4) ?
    F11 C28 C18 . . 111.2(3) ?
    F12 C28 C18 . . 112.4(3) ?
    O2 C29 C20 . . 113.2(3) ?
    O2 C29 C30 . . 106.1(3) ?
    C20 C29 C30 . . 111.4(3) ?
    O2 C29 H29 . . 108.7 ?
    C20 C29 H29 . . 108.7 ?
    C30 C29 H29 . . 108.7 ?
    N4 C30 C34 . . 110.5(3) ?
    N4 C30 C29 . . 106.5(3) ?
    C34 C30 C29 . . 113.2(3) ?
    N4 C30 H30 . . 108.9 ?
    C34 C30 H30 . . 108.9 ?
    C29 C30 H30 . . 108.9 ?
    N4 C31 C32 . . 109.5(3) ?
    N4 C31 H31A . . 109.8 ?
    C32 C31 H31A . . 109.8 ?
    N4 C31 H31B . . 109.8 ?
    C32 C31 H31B . . 109.8 ?
    H31A C31 H31B . . 108.2 ?
    C31 C32 C33 . . 110.3(3) ?
    C31 C32 H32A . . 109.6 ?
    C33 C32 H32A . . 109.6 ?
    C31 C32 H32B . . 109.6 ?
    C33 C32 H32B . . 109.6 ?
    H32A C32 H32B . . 108.1 ?
    C32 C33 C34 . . 110.5(3) ?
    C32 C33 H33A . . 109.5 ?
    C34 C33 H33A . . 109.5 ?
    C32 C33 H33B . . 109.5 ?
    C34 C33 H33B . . 109.5 ?
    H33A C33 H33B . . 108.1 ?
    C30 C34 C33 . . 112.3(3) ?
    C30 C34 H34A . . 109.1 ?
    C33 C34 H34A . . 109.1 ?
    C30 C34 H34B . . 109.1 ?
    C33 C34 H34B . . 109.1 ?
    H34A C34 H34B . . 107.9 ?
    C36 O5 C38 . . 117.4(3) ?
    O3 C35 O4 . . 125.0(4) ?
    O3 C35 C36 . . 117.9(3) ?
    O4 C35 C36 . . 117.1(3) ?
    O5 C36 C39 . . 112.1(3) ?
    O5 C36 C37 . . 108.6(3) ?
    C39 C36 C37 . . 113.8(3) ?
    O5 C36 C35 . . 105.3(3) ?
    C39 C36 C35 . . 110.9(3) ?
    C37 C36 C35 . . 105.7(3) ?
    F14 C37 F15 . . 107.1(3) ?
    F14 C37 F13 . . 106.4(3) ?
    F15 C37 F13 . . 106.3(3) ?
    F14 C37 C36 . . 113.1(3) ?
    F15 C37 C36 . . 110.7(3) ?
    F13 C37 C36 . . 112.8(3) ?
    O5 C38 H38A . . 109.5 ?
    O5 C38 H38B . . 109.5 ?
    H38A C38 H38B . . 109.5 ?
    O5 C38 H38C . . 109.5 ?
    H38A C38 H38C . . 109.5 ?
    H38B C38 H38C . . 109.5 ?
    C40 C39 C44 . . 118.6(4) ?
    C40 C39 C36 . . 125.5(3) ?
    C44 C39 C36 . . 115.9(3) ?
    C41 C40 C39 . . 120.0(4) ?
    C41 C40 H40 . . 120.0 ?
    C39 C40 H40 . . 120.0 ?
    C40 C41 C42 . . 120.9(4) ?
    C40 C41 H41 . . 119.5 ?
    C42 C41 H41 . . 119.5 ?
    C43 C42 C41 . . 119.3(4) ?
    C43 C42 H42 . . 120.4 ?
    C41 C42 H42 . . 120.4 ?
    C42 C43 C44 . . 120.1(4) ?
    C42 C43 H43 . . 120.0 ?
    C44 C43 H43 . . 120.0 ?
    C43 C44 C39 . . 121.1(4) ?
    C43 C44 H44 . . 119.4 ?
    C39 C44 H44 . . 119.4 ?
    C46 O8 C48 . . 118.7(3) ?
    O6 C45 O7 . . 125.9(3) ?
    O6 C45 C46 . . 118.9(3) ?
    O7 C45 C46 . . 115.1(3) ?
    O8 C46 C49 . . 113.5(3) ?
    O8 C46 C47 . . 101.2(3) ?
    C49 C46 C47 . . 108.7(3) ?
    O8 C46 C45 . . 110.8(3) ?
    C49 C46 C45 . . 111.4(3) ?
    C47 C46 C45 . . 110.9(3) ?
    F16 C47 F17 . . 107.7(3) ?
    F16 C47 F18 . . 106.7(3) ?
    F17 C47 F18 . . 106.4(3) ?
    F16 C47 C46 . . 111.2(3) ?
    F17 C47 C46 . . 113.0(3) ?
    F18 C47 C46 . . 111.4(3) ?
    O8 C48 H48A . . 109.5 ?
    O8 C48 H48B . . 109.5 ?
    H48A C48 H48B . . 109.5 ?
    O8 C48 H48C . . 109.5 ?
    H48A C48 H48C . . 109.5 ?
    H48B C48 H48C . . 109.5 ?
    C54 C49 C50 . . 119.7(4) ?
    C54 C49 C46 . . 120.8(3) ?
    C50 C49 C46 . . 119.5(3) ?
    C49 C50 C51 . . 120.1(4) ?
    C49 C50 H50 . . 119.9 ?
    C51 C50 H50 . . 119.9 ?
    C52 C51 C50 . . 120.0(4) ?
    C52 C51 H51 . . 120.0 ?
    C50 C51 H51 . . 120.0 ?
    C51 C52 C53 . . 119.9(4) ?
    C51 C52 H52 . . 120.1 ?
    C53 C52 H52 . . 120.1 ?
    C52 C53 C54 . . 120.4(4) ?
    C52 C53 H53 . . 119.8 ?
    C54 C53 H53 . . 119.8 ?
    C49 C54 C53 . . 119.9(4) ?
    C49 C54 H54 . . 120.0 ?
    C53 C54 H54 . . 120.0 ?
loop_
    _geom_torsion_atom_site_label_1
    _geom_torsion_atom_site_label_2
    _geom_torsion_atom_site_label_3
    _geom_torsion_atom_site_label_4
    _geom_torsion_site_symmetry_1
    _geom_torsion_site_symmetry_2
    _geom_torsion_site_symmetry_3
    _geom_torsion_site_symmetry_4
    _geom_torsion
    _geom_torsion_publ_flag
    C9 N1 C1 C2 . . . . -1.2(6) ?
    C9 N1 C1 C11 . . . . -178.0(3) ?
    N1 C1 C2 C3 . . . . -0.3(6) ?
    C11 C1 C2 C3 . . . . 176.2(4) ?
    C1 C2 C3 C4 . . . . 0.7(6) ?
    C1 C2 C3 C12 . . . . -179.4(3) ?
    C2 C3 C4 C5 . . . . 179.1(4) ?
    C12 C3 C4 C5 . . . . -0.9(6) ?
    C2 C3 C4 C9 . . . . 0.5(6) ?
    C12 C3 C4 C9 . . . . -179.5(4) ?
    C9 C4 C5 C6 . . . . 0.3(7) ?
    C3 C4 C5 C6 . . . . -178.2(4) ?
    C4 C5 C6 C7 . . . . 0.2(8) ?
    C5 C6 C7 C8 . . . . -0.8(8) ?
    C6 C7 C8 C9 . . . . 0.7(7) ?
    C6 C7 C8 C10 . . . . -180.0(4) ?
    C1 N1 C9 C8 . . . . -178.0(4) ?
    C1 N1 C9 C4 . . . . 2.4(6) ?
    C7 C8 C9 N1 . . . . -179.8(4) ?
    C10 C8 C9 N1 . . . . 0.9(6) ?
    C7 C8 C9 C4 . . . . -0.2(6) ?
    C10 C8 C9 C4 . . . . -179.5(4) ?
    C5 C4 C9 N1 . . . . 179.2(4) ?
    C3 C4 C9 N1 . . . . -2.1(6) ?
    C5 C4 C9 C8 . . . . -0.4(6) ?
    C3 C4 C9 C8 . . . . 178.3(4) ?
    C7 C8 C10 F3 . . . . 118.6(5) ?
    C9 C8 C10 F3 . . . . -62.1(5) ?
    C7 C8 C10 F1 . . . . -1.4(6) ?
    C9 C8 C10 F1 . . . . 177.9(4) ?
    C7 C8 C10 F2 . . . . -120.2(5) ?
    C9 C8 C10 F2 . . . . 59.1(5) ?
    N1 C1 C11 F4 . . . . -43.3(5) ?
    C2 C1 C11 F4 . . . . 139.7(4) ?
    N1 C1 C11 F5 . . . . -165.5(4) ?
    C2 C1 C11 F5 . . . . 17.5(5) ?
    N1 C1 C11 F6 . . . . 76.6(4) ?
    C2 C1 C11 F6 . . . . -100.4(4) ?
    C2 C3 C12 O1 . . . . -17.1(5) ?
    C4 C3 C12 O1 . . . . 162.9(3) ?
    C2 C3 C12 C13 . . . . 100.5(4) ?
    C4 C3 C12 C13 . . . . -79.6(4) ?
    C14 N2 C13 C17 . . . . 50.8(4) ?
    C14 N2 C13 C12 . . . . 173.6(3) ?
    O1 C12 C13 N2 . . . . -57.5(4) ?
    C3 C12 C13 N2 . . . . -179.4(3) ?
    O1 C12 C13 C17 . . . . 63.8(4) ?
    C3 C12 C13 C17 . . . . -58.0(4) ?
    C13 N2 C14 C15 . . . . -57.5(4) ?
    N2 C14 C15 C16 . . . . 59.8(4) ?
    C14 C15 C16 C17 . . . . -57.8(4) ?
    N2 C13 C17 C16 . . . . -47.7(4) ?
    C12 C13 C17 C16 . . . . -166.0(3) ?
    C15 C16 C17 C13 . . . . 52.4(4) ?
    C26 N3 C18 C19 . . . . -0.1(6) ?
    C26 N3 C18 C28 . . . . 178.3(4) ?
    N3 C18 C19 C20 . . . . 1.3(6) ?
    C28 C18 C19 C20 . . . . -177.0(4) ?
    C18 C19 C20 C21 . . . . -1.6(6) ?
    C18 C19 C20 C29 . . . . -179.6(3) ?
    C19 C20 C21 C26 . . . . 1.0(5) ?
    C29 C20 C21 C26 . . . . 178.9(3) ?
    C19 C20 C21 C22 . . . . -176.8(4) ?
    C29 C20 C21 C22 . . . . 1.1(6) ?
    C20 C21 C22 C23 . . . . 178.7(4) ?
    C26 C21 C22 C23 . . . . 1.0(6) ?
    C21 C22 C23 C24 . . . . 0.0(7) ?
    C22 C23 C24 C25 . . . . -0.3(8) ?
    C23 C24 C25 C26 . . . . -0.4(7) ?
    C23 C24 C25 C27 . . . . -177.7(4) ?
    C18 N3 C26 C21 . . . . -0.7(6) ?
    C18 N3 C26 C25 . . . . 179.0(4) ?
    C20 C21 C26 N3 . . . . 0.2(6) ?
    C22 C21 C26 N3 . . . . 178.1(4) ?
    C20 C21 C26 C25 . . . . -179.5(4) ?
    C22 C21 C26 C25 . . . . -1.6(6) ?
    C24 C25 C26 N3 . . . . -178.3(4) ?
    C27 C25 C26 N3 . . . . -1.1(6) ?
    C24 C25 C26 C21 . . . . 1.4(6) ?
    C27 C25 C26 C21 . . . . 178.6(4) ?
    C24 C25 C27 F7 . . . . -122.0(5) ?
    C26 C25 C27 F7 . . . . 60.7(6) ?
    C24 C25 C27 F8 . . . . 117.5(5) ?
    C26 C25 C27 F8 . . . . -59.8(5) ?
    C24 C25 C27 F9 . . . . -1.9(6) ?
    C26 C25 C27 F9 . . . . -179.2(4) ?
    N3 C18 C28 F10 . . . . 41.5(5) ?
    C19 C18 C28 F10 . . . . -140.0(4) ?
    N3 C18 C28 F11 . . . . -78.4(5) ?
    C19 C18 C28 F11 . . . . 100.1(4) ?
    N3 C18 C28 F12 . . . . 162.9(4) ?
    C19 C18 C28 F12 . . . . -18.7(6) ?
    C19 C20 C29 O2 . . . . 14.4(5) ?
    C21 C20 C29 O2 . . . . -163.5(3) ?
    C19 C20 C29 C30 . . . . -105.1(4) ?
    C21 C20 C29 C30 . . . . 77.0(4) ?
    C31 N4 C30 C34 . . . . -53.8(4) ?
    C31 N4 C30 C29 . . . . -177.1(3) ?
    O2 C29 C30 N4 . . . . 59.2(3) ?
    C20 C29 C30 N4 . . . . -177.2(3) ?
    O2 C29 C30 C34 . . . . -62.4(4) ?
    C20 C29 C30 C34 . . . . 61.3(4) ?
    C30 N4 C31 C32 . . . . 58.5(4) ?
    N4 C31 C32 C33 . . . . -59.2(4) ?
    C31 C32 C33 C34 . . . . 57.5(4) ?
    N4 C30 C34 C33 . . . . 50.6(4) ?
    C29 C30 C34 C33 . . . . 169.9(3) ?
    C32 C33 C34 C30 . . . . -53.4(4) ?
    C38 O5 C36 C39 . . . . -55.4(4) ?
    C38 O5 C36 C37 . . . . 71.1(4) ?
    C38 O5 C36 C35 . . . . -176.1(3) ?
    O3 C35 C36 O5 . . . . -18.6(5) ?
    O4 C35 C36 O5 . . . . 162.9(3) ?
    O3 C35 C36 C39 . . . . -140.0(4) ?
    O4 C35 C36 C39 . . . . 41.4(5) ?
    O3 C35 C36 C37 . . . . 96.2(4) ?
    O4 C35 C36 C37 . . . . -82.3(4) ?
    O5 C36 C37 F14 . . . . 170.4(3) ?
    C39 C36 C37 F14 . . . . -64.1(4) ?
    C35 C36 C37 F14 . . . . 57.8(4) ?
    O5 C36 C37 F15 . . . . 50.1(4) ?
    C39 C36 C37 F15 . . . . 175.7(3) ?
    C35 C36 C37 F15 . . . . -62.4(4) ?
    O5 C36 C37 F13 . . . . -68.8(4) ?
    C39 C36 C37 F13 . . . . 56.7(4) ?
    C35 C36 C37 F13 . . . . 178.6(3) ?
    O5 C36 C39 C40 . . . . 132.9(4) ?
    C37 C36 C39 C40 . . . . 9.2(5) ?
    C35 C36 C39 C40 . . . . -109.8(4) ?
    O5 C36 C39 C44 . . . . -46.5(4) ?
    C37 C36 C39 C44 . . . . -170.1(3) ?
    C35 C36 C39 C44 . . . . 70.9(4) ?
    C44 C39 C40 C41 . . . . 1.4(6) ?
    C36 C39 C40 C41 . . . . -177.9(4) ?
    C39 C40 C41 C42 . . . . 0.7(6) ?
    C40 C41 C42 C43 . . . . -1.6(7) ?
    C41 C42 C43 C44 . . . . 0.5(6) ?
    C42 C43 C44 C39 . . . . 1.6(6) ?
    C40 C39 C44 C43 . . . . -2.5(6) ?
    C36 C39 C44 C43 . . . . 176.9(4) ?
    C48 O8 C46 C49 . . . . 59.0(4) ?
    C48 O8 C46 C47 . . . . 175.3(3) ?
    C48 O8 C46 C45 . . . . -67.1(4) ?
    O6 C45 C46 O8 . . . . -112.9(4) ?
    O7 C45 C46 O8 . . . . 65.1(4) ?
    O6 C45 C46 C49 . . . . 119.8(4) ?
    O7 C45 C46 C49 . . . . -62.2(4) ?
    O6 C45 C46 C47 . . . . -1.4(5) ?
    O7 C45 C46 C47 . . . . 176.5(3) ?
    O8 C46 C47 F16 . . . . 178.8(3) ?
    C49 C46 C47 F16 . . . . -61.5(4) ?
    C45 C46 C47 F16 . . . . 61.3(4) ?
    O8 C46 C47 F17 . . . . 57.4(4) ?
    C49 C46 C47 F17 . . . . 177.2(3) ?
    C45 C46 C47 F17 . . . . -60.1(4) ?
    O8 C46 C47 F18 . . . . -62.3(4) ?
    C49 C46 C47 F18 . . . . 57.4(4) ?
    C45 C46 C47 F18 . . . . -179.8(3) ?
    O8 C46 C49 C54 . . . . -157.3(3) ?
    C47 C46 C49 C54 . . . . 91.0(4) ?
    C45 C46 C49 C54 . . . . -31.4(5) ?
    O8 C46 C49 C50 . . . . 24.8(5) ?
    C47 C46 C49 C50 . . . . -86.9(4) ?
    C45 C46 C49 C50 . . . . 150.6(3) ?
    C54 C49 C50 C51 . . . . 0.9(6) ?
    C46 C49 C50 C51 . . . . 178.8(4) ?
    C49 C50 C51 C52 . . . . -1.4(7) ?
    C50 C51 C52 C53 . . . . 0.5(7) ?
    C51 C52 C53 C54 . . . . 0.9(6) ?
    C50 C49 C54 C53 . . . . 0.5(6) ?
    C46 C49 C54 C53 . . . . -177.4(3) ?
    C52 C53 C54 C49 . . . . -1.4(6) ?
loop_
    _geom_hbond_atom_site_label_D
    _geom_hbond_atom_site_label_H
    _geom_hbond_atom_site_label_A
    _geom_hbond_site_symmetry_A
    _geom_hbond_distance_DH
    _geom_hbond_distance_HA
    _geom_hbond_distance_DA
    _geom_hbond_angle_DHA
    O1 H1O O3 1_555 0.84 1.84 2.615(3) 153
    O1 H1O O5 1_555 0.84 2.49 3.146(3) 135
    O2 H2O O6 1_655 0.84 1.92 2.738(3) 165
    N2 H1N O1 1_555 0.92 2.24 2.677(3) 108
    N2 H1N O7 1_556 0.92 2.10 2.817(3) 134
    N2 H2N O3 1_655 0.92 2.38 3.028(3) 127
    N2 H2N O4 1_655 0.92 2.03 2.938(3) 169
    N4 H3N O2 1_555 0.92 2.33 2.734(3) 106
    N4 H3N O4 1_654 0.92 2.12 2.849(3) 136
    N4 H4N O7 1_555 0.92 1.84 2.756(3) 171
    C13 H13 F5 1_655 1.00 2.38 3.192(4) 137
_shelx_hkl_file
;
   0   0   2 1551.70   49.70  78
   0   0   2 1522.00   49.50 165
   0   0   2 1712.50   50.30 331
   0   0  -2 1522.90   49.90  75
   0   0  -2 1567.20   49.80 168
   0   0  -2 1738.30   50.40 335
   0   0   3  375.30   12.30  78
   0   0   3  382.00   12.40 164
   0   0   3  359.70   12.10 330
   0   0  -3  378.60   12.10  74
   0   0  -3  365.70   12.00 336
   0   0   4 1042.50   33.20  79
   0   0   4 1001.20   32.90 163
   0   0   4 1030.10   32.80 329
   0   0  -4 1034.10   33.60  73
   0   0  -4 1069.50   33.90 169
   0   0  -4 1053.00   33.30 337
   0   0   5  247.00    8.90  80
   0   0   5  240.80    8.60 162
   0   0   5  252.00    8.40 328
   0   0  -5  248.70    8.30  72
   0   0  -5  229.90    8.90 170
   0   0  -5  246.40    8.50 338
   0   0   6  246.90    9.40  81
   0   0   6  257.90    8.30 266
   0   0   6  257.20    9.00 327
   0   0  -6  217.70    8.90  72
   0   0  -6  259.10    8.90 171
   0   0  -6  244.20    8.60 339
   0   0   7   53.20    2.90  81
   0   0   7   49.80    2.60 161
   0   0   7   54.10    1.90 270
   0   0   7   50.20    2.60 326
   0   0  -7   60.60    3.00  71
   0   0  -7   57.80    3.00 171
   0   0  -7   50.30    2.60 340
   0   0   8  396.50   14.40  82
   0   0   8  397.50   14.20 160
   0   0   8  380.90   12.30 274
   0   0   8  367.20   13.90 325
   0   0  -8  369.60   13.20  70
   0   0  -8  361.00   13.00 172
   0   0  -8  384.90   13.50 341
   0   0   9    8.40    1.60  83
   0   0   9    2.30    1.00 159
   0   0   9    2.40    0.40 278
   0   0   9    4.00    1.00 324
   0   0  -9    6.10    1.20  69
   0   0  -9    1.80    1.20 173
   0   0  -9    3.40    1.20 342
   0   0  10   40.90    3.10  84
   0   0  10   43.80    2.50 323
   0   0 -10   41.00    2.60  68
   0   0 -10   39.50    2.80 174
   0   0 -10   39.20    2.40 343
   0   0  11  119.00    5.70  84
   0   0  11  120.70    5.70 322
   0   0 -11  127.20    5.90 174
   0   0 -11  111.90    5.00 344
   0   0  12   28.80    2.60  85
   0   0  12   28.90    2.10 321
   0   0 -12   28.30    2.40 175
   0   0 -12   26.50    2.30 345
   0   0  13   12.70    2.20  86
   0   0  13   10.20    1.50 320
   0   0 -13    9.60    2.00 176
   0   0 -13   14.50    1.90 346
   0   0  14   15.90    2.30  87
   0   0 -14   12.30    1.60 259
   0   0 -14   16.00    2.00 347
   0   0  15  101.50    6.60  88
   0   0 -15   92.10    5.80 178
   0   0 -15  106.90    5.70 348
   0   0  16   64.20    5.40  88
   0   0 -16   60.10    5.90 178
   0   0 -16   79.70    5.20 349
   0   0  17    5.10    3.00  89
   0   0 -17   13.40    3.60 179
   0   0 -17    6.60    1.80 350
   0   1 -17    8.60    2.50   1
   0   1 -17    2.80    2.50 181
   0   1 -17    1.60    1.90 352
   0  -1  17    3.50    3.10  91
   0   1 -16   66.30    6.70 181
   0   1 -16   71.70    4.80 351
   0  -1  16   74.50    6.20  91
   0   1 -15    2.00    1.70 180
   0   1 -15    2.40    1.10 213
   0   1 -15   -0.80    1.60 350
   0  -1  15    4.10    2.10  90
   0   1 -14   51.50    4.10 179
   0   1 -14   38.60    2.90 212
   0   1 -14   47.80    3.30 349
   0  -1  14   29.20    3.20  89
   0   1 -13   17.10    3.00 178
   0   1 -13   13.00    1.60 261
   0   1 -13   19.50    2.10 348
   0  -1  13   25.20    3.10  88
   0   1 -12   58.90    3.80 178
   0   1 -12   55.70    3.20 348
   0  -1  12   43.40    3.30  88
   0  -1  12   60.30    3.30 324
   0   1 -11   35.00    2.30 347
   0  -1  11   31.10    2.70  87
   0  -1  11   35.50    2.30 325
   0   1 -10   18.40    1.70 346
   0  -1  10   11.60    2.10  87
   0  -1  10   13.20    1.60 161
   0  -1  10   12.20    1.30 326
   0   1  -9  175.70    7.80  72
   0   1  -9  197.10    7.50 176
   0   1  -9  199.70    7.00 345
   0  -1   9  194.30    7.90  86
   0  -1   9  197.50    8.00 162
   0  -1   9  175.40    7.30 327
   0   1  -8    0.20    0.90  73
   0   1  -8    0.40    1.40 176
   0   1  -8    3.10    1.10 345
   0  -1   8    5.30    1.40  86
   0  -1   8    0.60    0.70 163
   0  -1   8    0.80    0.70 329
   0   1  -7  863.80   27.30  74
   0   1  -7  787.30   28.00 175
   0   1  -7  836.00   27.20 344
   0  -1   7  776.40   27.40  85
   0  -1   7  884.70   28.60 164
   0  -1   7  859.90   28.00 330
   0   1  -6    3.30    1.20  75
   0   1  -6    8.60    1.60 175
   0   1  -6    2.40    0.80 344
   0  -1   6    5.80    1.30  85
   0  -1   6    3.60    1.10 165
   0  -1   6    2.90    0.80 332
   0   1  -5   12.30    1.20  77
   0   1  -5    8.50    1.50 175
   0   1  -5    7.90    0.90 344
   0  -1   5    7.80    1.50  85
   0  -1   5    6.20    0.90 167
   0  -1   5    9.20    1.00 334
   0   1  -4   15.60    1.20  79
   0   1  -4   17.70    1.30 176
   0   1  -4   13.60    0.60 204
   0   1  -4   10.20    1.00 344
   0  -1   4   12.20    1.30  86
   0  -1   4   11.90    1.00 169
   0  -1   4   12.70    1.00 336
   0   1  -3 2621.50   86.30  81
   0   1  -3 2833.40   86.00 177
   0   1  -3 2795.60   85.60 345
   0  -1   3 2854.50   88.80  87
   0  -1   3 2767.40   87.90 171
   0  -1   3 2782.40   87.50 339
   0   1  -2  376.10   12.60  85
   0   1  -2  369.50   12.60 179
   0   1  -2  388.50   12.40 213
   0   1  -2  398.50   12.80 347
   0  -1   2  395.40   12.80  89
   0  -1   2  376.20   12.80 175
   0  -1   2  374.50   12.50 343
   0   1   3  644.30   20.20  68
   0   1   3  598.50   20.20 154
   0   1   3  603.10   20.30 316
   0  -1  -3  591.60   19.20  64
   0  -1  -3  615.80   19.50 158
   0  -1  -3  596.40   19.40 322
   0   1   4   90.50    3.90  71
   0   1   4   97.60    3.80 156
   0   1   4   95.90    3.50 319
   0  -1  -4   85.00    3.60  66
   0  -1  -4   88.90    3.90 161
   0  -1  -4  104.70    3.50 327
   0   1   5  622.70   20.80  74
   0   1   5  614.70   20.50 157
   0   1   5  610.90   20.40 320
   0  -1  -5  549.60   19.50  67
   0  -1  -5  617.20   19.70 164
   0  -1  -5  597.50   19.50 330
   0   1   6  632.20   21.40  75
   0   1   6  672.90   22.60 157
   0   1   6  662.70   21.70 321
   0  -1  -6  660.30   20.30  67
   0  -1  -6  584.50   20.80 165
   0  -1  -6  606.10   20.30 332
   0   1   7 1487.20   45.60  77
   0   1   7 1335.60   45.50 157
   0   1   7 1342.10   44.20 321
   0  -1  -7 1406.40   44.70  67
   0  -1  -7 1468.00   44.60 167
   0  -1  -7 1314.40   43.70 334
   0   1   8  161.50    6.50  78
   0   1   8  168.80    6.40 157
   0   1   8  163.50    6.30 320
   0  -1  -8  170.40    6.50  67
   0  -1  -8  168.80    6.40 168
   0  -1  -8  176.60    6.30 336
   0   1   9   27.00    2.30  79
   0   1   9   27.50    2.10 156
   0   1   9   20.70    1.10 266
   0   1   9   20.10    1.70 320
   0  -1  -9   22.00    2.10  66
   0  -1  -9   26.30    2.50 169
   0  -1  -9   21.20    1.70 337
   0   1  10   28.90    2.80  81
   0   1  10   36.00    2.30 156
   0   1  10   33.90    1.50 269
   0   1  10   40.30    2.50 319
   0  -1 -10   33.80    2.60  66
   0  -1 -10   27.80    2.70 171
   0  -1 -10   30.90    2.20 339
   0   1  11   58.40    3.60  82
   0   1  11   58.30    2.40 273
   0   1  11   56.20    3.30 319
   0  -1 -11   48.40    3.10 172
   0   1  12   17.30    2.60  83
   0   1  12   14.20    0.80 277
   0   1  12   17.00    1.40 318
   0  -1 -12   10.80    2.00 173
   0  -1 -12   13.40    1.50 261
   0  -1 -12   16.90    2.00 342
   0   1  13    0.50    2.10  84
   0   1  13    2.20    0.40 284
   0   1  13   -0.80    0.80 317
   0  -1 -13    4.50    2.20 174
   0  -1 -13    2.10    1.10 260
   0  -1 -13   -0.90    0.90 343
   0   1  14  101.00    5.50  85
   0  -1 -14   71.90    5.70 175
   0  -1 -14   88.00    4.80 259
   0  -1 -14  106.20    5.00 344
   0   1  15   16.00    2.80  85
   0  -1 -15   30.50    3.60 175
   0  -1 -15   29.60    2.70 345
   0   1  16   76.30    5.80  86
   0  -1 -16   85.00    7.10 176
   0  -1 -16  101.80    5.70 347
   0   1  17   11.10    3.10  87
   0  -1 -17   12.30    3.20 177
   0   2 -16   36.80    5.10   3
   0   2 -16   44.60    3.50 353
   0  -2  16   39.70    4.30  93
   0   2 -15   -1.60    1.90   2
   0   2 -15    5.90    2.10 352
   0   2 -14   21.40    3.60   1
   0   2 -14    7.20    1.30 217
   0   2 -14   14.50    2.20 352
   0  -2  14   18.70    3.40  91
   0   2 -13    6.20    2.10   1
   0   2 -13   -0.80    1.50 181
   0   2 -13   -0.10    1.00 216
   0   2 -13    5.10    0.90 262
   0   2 -13    1.20    1.10 351
   0  -2  13    1.10    1.70  91
   0   2 -12   43.00    3.80 180
   0   2 -12   32.20    2.20 215
   0   2 -12   24.30    2.30 350
   0  -2  12   38.30    3.70  90
   0   2 -11   64.20    4.00 180
   0   2 -11   75.00    3.40 214
   0   2 -11   82.60    4.00 350
   0  -2  11   69.90    5.00  90
   0  -2  11   79.80    4.60 327
   0   2 -10   10.20    1.50  73
   0   2 -10   -2.50    2.10 180
   0   2 -10    5.90    1.20 213
   0   2 -10    3.60    1.20 349
   0  -2  10   15.00    2.60  90
   0  -2  10    5.00    1.40 329
   0   2  -9   56.00    3.10  74
   0   2  -9   57.60    3.80 179
   0   2  -9   63.20    2.80 213
   0   2  -9   62.10    3.30 349
   0  -2   9   68.10    4.00  89
   0  -2   9   62.90    3.70 164
   0  -2   9   63.60    3.10 330
   0   2  -8   94.30    4.90  75
   0   2  -8  115.60    5.20 179
   0   2  -8  110.40    4.40 212
   0   2  -8  113.90    4.50 348
   0  -2   8  118.50    5.20  89
   0  -2   8  101.10    4.70 165
   0  -2   8  101.50    4.80 332
   0   2  -7  108.30    5.10  77
   0   2  -7  105.10    4.70 179
   0   2  -7  126.20    4.50 212
   0   2  -7  109.20    4.60 348
   0  -2   7  110.70    5.20  89
   0  -2   7  123.90    4.90 167
   0  -2   7  117.00    4.70 334
   0   2  -6  313.20   10.80  79
   0   2  -6  268.20   11.30 179
   0   2  -6  322.90   10.20 202
   0   2  -6  333.40   10.60 213
   0   2  -6  317.30   10.60 348
   0  -2   6  284.50   11.20  89
   0  -2   6  317.30   11.20 169
   0  -2   6  327.70   10.90 336
   0   2  -5 1109.60   35.20  81
   0   2  -5 1093.50   35.00 180
   0   2  -5 1104.40   34.10 207
   0   2  -5 1019.90   35.00 215
   0   2  -5 1078.40   35.60 349
   0  -2   5 1087.00   35.40  90
   0  -2   5 1052.70   34.50 171
   0  -2   5 1040.70   34.40 338
   0   2  -4   38.20    2.30   1
   0   2  -4   43.90    2.20  83
   0   2  -4   40.00    2.30 181
   0   2  -4   47.20    1.90 217
   0   2  -4   50.60    2.20 349
   0  -2   4   50.70    2.40  91
   0  -2   4   44.30    2.30 173
   0  -2   4   39.50    2.20 341
   0   2  -3   29.20    1.80  86
   0   2  -3   33.30    1.40 222
   0   2  -3   34.10    1.60 351
   0  -2   3   32.00    1.90  93
   0  -2   3   27.20    1.80 176
   0  -2   3   33.60    1.50 344
   0   2  -2   39.90    2.00   6
   0   2  -2   33.40    2.10  91
   0   2  -2   34.50    1.50 229
   0   2  -2   42.70    1.90 354
   0  -2   2   35.00    1.90   1
   0  -2   2   35.50    2.20  96
   0  -2   2   38.20    1.90 181
   0  -2   2   34.30    1.50 218
   0  -2   2   33.40    1.60 348
   0   2  -1 2406.70   72.30  12
   0   2  -1 2393.60   73.00  98
   0   2  -1 2240.00   71.40 239
   0   2  -1 2215.30   72.20 358
   0  -2   1 2296.00   71.70   8
   0  -2   1 2378.40   71.90 102
   0  -2   1 2218.00   70.40 231
   0  -2   1 2220.30   70.40 354
   0   2   0   23.60    1.50  22
   0   2   0   30.30    1.40 109
   0   2   0   28.20    1.20 248
   0   2   0   30.80    1.20 289
   0  -2   0   30.50    1.30  19
   0  -2   0   28.60    1.40 112
   0  -2   0   29.50    1.20 244
   0  -2   0   25.40    1.20 362
   0   2   1  312.40   10.70  36
   0   2   1  329.80   10.60 123
   0   2   1  314.80   10.60 256
   0   2   1  313.40   10.20 307
   0  -2  -1  324.20   10.30  33
   0  -2  -1  302.60   10.30 126
   0  -2  -1  311.50    9.90 183
   0  -2  -1  302.30   10.10 252
   0  -2  -1  300.00   10.00 302
   0   2   2 1130.90   36.20  49
   0   2   2 1135.00   36.40 136
   0   2   2 1135.70   36.70 261
   0  -2  -2 1010.60   34.40  46
   0  -2  -2 1137.70   34.60 139
   0  -2  -2 1102.70   34.40 258
   0   2   3   95.90    3.60  58
   0   2   3   94.10    3.70 143
   0  -2  -3   96.70    3.80  53
   0  -2  -3  104.10    3.60 148
   0  -2  -3   89.20    3.50 261
   0   2   4 3360.60  110.20  64
   0   2   4 3738.70  111.90 148
   0  -2  -4 3717.80  111.90  58
   0  -2  -4 3444.60  111.90 154
   0  -2  -4 3685.00  112.10 316
   0   2   5  114.40    4.50  67
   0   2   5  104.50    4.20 150
   0  -2  -5  116.60    4.40  60
   0  -2  -5  113.70    4.40 157
   0  -2  -5   98.10    3.90 321
   0   2   6  119.90    5.10  70
   0   2   6  138.40    5.20 152
   0   2   6  128.60    4.80 313
   0  -2  -6  140.50    5.40  62
   0  -2  -6  146.30    5.20 160
   0  -2  -6  122.60    4.80 325
   0   2   7   87.50    3.80  72
   0   2   7   89.40    3.90 152
   0   2   7   75.10    3.60 314
   0  -2  -7   98.60    4.20  62
   0  -2  -7   94.90    4.30 162
   0  -2  -7   88.50    3.50 328
   0   2   8   80.20    3.80  74
   0   2   8   98.10    3.80 153
   0   2   8   83.70    3.70 315
   0  -2  -8   97.10    4.20  63
   0  -2  -8   82.70    4.10 164
   0  -2  -8   96.50    4.20 331
   0   2   9  105.10    4.10  76
   0   2   9   96.50    4.20 153
   0   2   9   90.50    4.30 315
   0  -2  -9  110.20    4.80  63
   0  -2  -9  103.70    4.50 166
   0  -2  -9   99.20    4.20 333
   0   2  10   40.60    3.00  77
   0   2  10   49.40    2.80 153
   0   2  10   45.20    2.10 263
   0   2  10   42.90    2.50 315
   0  -2 -10   44.10    2.70  63
   0  -2 -10   52.40    3.30 167
   0  -2 -10   49.70    2.60 262
   0  -2 -10   49.00    2.70 335
   0   2  11  195.80    8.20  79
   0   2  11  205.80    8.60 153
   0   2  11  185.30    6.60 266
   0   2  11  173.60    7.60 315
   0  -2 -11  188.10    8.40  63
   0  -2 -11  180.00    7.90 261
   0  -2 -11  187.20    7.50 337
   0   2  12  320.70   11.70  80
   0   2  12  300.40   10.40 269
   0   2  12  284.90   11.20 315
   0  -2 -12  359.20   13.20 170
   0  -2 -12  295.20   12.50 260
   0  -2 -12  321.30   12.10 338
   0   2  13   14.50    2.30  81
   0   2  13   16.80    1.10 272
   0   2  13   16.50    1.70 314
   0  -2 -13   22.00    2.40 171
   0  -2 -13   16.30    1.90 259
   0  -2 -13    9.80    1.70 340
   0   2  14   14.70    2.30  82
   0   2  14   15.90    1.10 276
   0   2  14   21.70    2.10 314
   0  -2 -14   22.80    2.90 172
   0  -2 -14   10.40    1.70 258
   0  -2 -14   16.70    1.90 341
   0   2  15  220.10    9.70  83
   0  -2 -15  194.90    8.70 173
   0  -2 -15  169.30    8.00 257
   0  -2 -15  185.80    8.60 343
   0  -2 -16    6.20    3.10 174
   0  -2 -16    7.70    1.60 344
   0   2  17   -1.70    2.50  85
   0  -2 -17    0.80    1.60 346
   0   2  18   -2.30    2.60  86
   0  -2 -18   -1.80    2.90 176
   0  -2 -18    4.00    1.30 347
   0   3 -16   19.20    3.90   5
   0   3 -16   25.20    3.00 355
   0  -3  16   22.80    4.00  95
   0   3 -15    0.00    1.80   4
   0   3 -15    3.80    1.90 355
   0  -3  15    3.60    2.40  94
   0   3 -14    1.20    3.20   3
   0   3 -14   17.40    2.20 354
   0  -3  14    9.20    3.30  93
   0   3 -13   11.50    2.30   3
   0   3 -13   12.60    1.80 353
   0  -3  13   21.30    2.80  93
   0   3 -12   41.70    3.20   3
   0   3 -12   43.40    2.50 221
   0   3 -12   61.40    3.60 353
   0  -3  12   54.10    3.80  93
   0   3 -11   27.40    3.20   2
   0   3 -11   34.30    2.10 220
   0   3 -11   39.70    2.70 352
   0  -3  11   36.50    3.40  92
   0   3 -10  334.40   12.90   2
   0   3 -10  301.00   11.90 220
   0   3 -10  352.30   12.00 352
   0  -3  10  311.20   13.90  92
   0  -3  10  343.90   13.40 331
   0   3  -9  421.90   15.00   2
   0   3  -9  379.90   15.50  76
   0   3  -9  395.80   13.70 220
   0   3  -9  383.00   13.90 351
   0  -3   9  431.20   16.20  92
   0  -3   9  387.50   15.90 166
   0  -3   9  398.60   14.80 333
   0   3  -8  104.00    4.90   2
   0   3  -8   95.80    4.80  78
   0   3  -8   99.80    3.70 198
   0   3  -8  100.20    4.00 220
   0   3  -8  107.70    4.60 351
   0  -3   8  120.10    6.20  92
   0  -3   8  107.40    4.70 168
   0  -3   8  109.20    4.80 334
   0   3  -7  218.10    8.30   3
   0   3  -7  202.70    8.60  79
   0   3  -7  208.30    7.30 221
   0   3  -7  239.70    8.00 351
   0  -3   7  237.80    8.90  93
   0  -3   7  217.50    8.80 169
   0  -3   7  209.80    8.20 336
   0   3  -6   21.00    2.10   3
   0   3  -6   25.00    1.30 207
   0   3  -6   23.40    1.40 222
   0   3  -6   24.20    1.90 352
   0  -3   6   20.60    2.20  93
   0  -3   6   22.40    1.70 171
   0   3  -5  176.30    6.90   4
   0   3  -5  174.50    7.30  84
   0   3  -5  192.90    6.60 224
   0   3  -5  177.30    6.70 352
   0  -3   5  191.40    7.60  94
   0  -3   5  175.40    7.10 174
   0  -3   5  202.70    7.00 341
   0   3  -4   61.50    3.20   5
   0   3  -4   68.30    3.50  86
   0   3  -4   74.80    2.70 228
   0   3  -4   74.50    3.40 353
   0  -3   4   78.30    4.00  95
   0  -3   4   75.30    3.80 176
   0  -3   4   82.90    3.40 344
   0   3  -3 2009.80   62.60   8
   0   3  -3 2017.20   62.50  90
   0   3  -3 1912.70   61.10 232
   0   3  -3 1914.40   62.10 355
   0  -3   3 2067.80   63.30  98
   0  -3   3 1922.40   62.70 180
   0  -3   3 1857.80   61.40 215
   0  -3   3 2035.20   62.40 347
   0   3  -2   75.10    3.00  11
   0   3  -2   71.30    3.10  94
   0   3  -2   69.50    2.70 238
   0   3  -2   62.00    2.90 357
   0  -3   2   65.10    2.80   4
   0  -3   2   80.40    3.40 101
   0  -3   2   65.70    2.50 224
   0  -3   2   66.80    2.90 351
   0   3  -1 2021.20   62.70  16
   0   3  -1 1970.70   62.70 100
   0   3  -1 2038.20   61.90 244
   0   3  -1 1955.40   62.80 361
   0  -3   1 1969.60   63.60  10
   0  -3   1 2018.70   64.70 106
   0  -3   1 2041.80   62.60 234
   0  -3   1 2022.00   62.70 355
   0   3   0 2504.80   79.40  23
   0   3   0 2569.10   79.10 108
   0   3   0 2517.80   78.30 249
   0   3   0 2459.10   78.20 290
   0  -3   0 2533.40   76.90  18
   0  -3   0 2416.40   78.20 113
   0  -3   0 2525.90   76.50 243
   0  -3   0 2422.10   76.90 361
   0   3   1  412.40   13.60  32
   0   3   1  374.50   13.70 117
   0   3   1  399.30   13.00 254
   0   3   1  403.70   12.90 301
   0  -3  -1  424.40   13.60  27
   0  -3  -1  390.10   13.90 122
   0  -3  -1  406.30   13.40 249
   0  -3  -1  426.50   13.30 294
   0   3   2 3908.80  118.70  42
   0   3   2 3743.80  118.60 127
   0   3   2 3677.30  116.30 184
   0   3   2 3821.90  118.40 259
   0  -3  -2 3808.10  119.10  37
   0  -3  -2 3932.10  120.30 132
   0  -3  -2 3940.20  118.10 194
   0  -3  -2 3706.40  118.30 254
   0  -3  -2 3805.00  117.60 308
   0   3   3 1429.20   46.90  50
   0   3   3 1488.70   46.70 135
   0   3   3 1498.90   47.50 262
   0  -3  -3 1460.00   46.70  45
   0  -3  -3 1420.00   46.60 140
   0  -3  -3 1525.50   46.50 257
   0   3   4  144.50    5.50  57
   0   3   4  142.90    5.20 140
   0  -3  -4  150.50    5.70  50
   0  -3  -4  153.50    5.70 147
   0  -3  -4  146.20    5.30 259
   0   3   5  154.60    6.10  61
   0   3   5  159.30    5.80 144
   0  -3  -5  156.30    5.70  54
   0  -3  -5  147.10    5.90 151
   0  -3  -5  161.60    5.60 260
   0   3   6  135.80    5.20  65
   0   3   6  115.50    4.90 146
   0  -3  -6  133.90    5.60  56
   0  -3  -6  142.00    5.30 155
   0  -3  -6  125.20    5.20 261
   0  -3  -6  138.80    5.30 318
   0   3   7   15.80    1.50  68
   0   3   7   22.90    1.60 148
   0  -3  -7   21.70    1.70  58
   0  -3  -7   22.40    1.80 158
   0  -3  -7   15.30    1.30 261
   0  -3  -7   19.70    1.50 322
   0   3   8  297.80   10.70  70
   0   3   8  300.00   10.70 149
   0  -3  -8  331.80   10.70  59
   0  -3  -8  286.90   10.30 261
   0  -3  -8  271.80   10.20 325
   0   3   9   58.90    3.40  72
   0   3   9   55.40    3.10 149
   0  -3  -9   63.70    3.40  59
   0  -3  -9   58.90    3.30 162
   0  -3  -9   57.70    2.70 261
   0  -3  -9   52.70    2.80 328
   0   3  10  136.10    5.90  74
   0   3  10  134.60    5.80 150
   0  -3 -10  151.40    6.00  60
   0  -3 -10  115.90    5.60 164
   0  -3 -10  122.80    5.40 260
   0  -3 -10  144.90    5.40 330
   0   3  11  484.70   17.80  76
   0   3  11  470.60   18.10 150
   0  -3 -11  488.20   19.10  60
   0  -3 -11  481.00   17.70 166
   0  -3 -11  486.50   18.50 260
   0  -3 -11  481.90   17.10 333
   0   3  12  100.30    5.10  77
   0   3  12   97.10    4.00 264
   0  -3 -12  103.10    5.20 167
   0  -3 -12  106.20    4.70 259
   0  -3 -12  114.80    5.00 335
   0   3  13   98.50    5.20  79
   0  -3 -13  108.70    5.70 169
   0  -3 -13  111.40    5.20 258
   0  -3 -13  102.60    5.00 337
   0   3  14  140.20    7.10  80
   0   3  14  123.50    5.30 270
   0  -3 -14  122.10    6.10 170
   0  -3 -14  112.80    5.80 258
   0  -3 -14  125.40    5.50 338
   0   3  15  248.80   11.00  81
   0   3  15  225.50    9.10 273
   0  -3 -15  229.20    9.90 171
   0  -3 -15  213.70   10.00 257
   0  -3 -15  222.30    9.60 340
   0   3  16  263.60   12.40  82
   0  -3 -16  293.20   13.40 172
   0  -3 -16  297.40   12.00 342
   0   3  17   12.40    3.30  83
   0  -3 -17    2.30    2.90 173
   0  -3 -17   11.90    2.00 343
   0   3  18  106.40    8.00  85
   0  -3 -18  107.70    7.70 175
   0  -3 -18  102.60    6.80 345
   0   4 -15   20.60    3.40   6
   0   4 -15   30.10    3.30 356
   0  -4  15   47.50    4.40  96
   0   4 -14   92.80    7.60   6
   0   4 -14  102.60    6.40 356
   0  -4  14  108.70    8.00  96
   0   4 -13    6.40    2.20   5
   0   4 -13   12.00    2.00 355
   0   4 -12    9.20    2.50   5
   0   4 -12    7.80    1.10 228
   0   4 -12    9.30    2.20 355
   0  -4  12    7.10    2.10  95
   0   4 -11  381.80   15.10   5
   0   4 -11  314.20   12.60 227
   0   4 -11  354.50   13.10 354
   0  -4  11  400.60   16.20  95
   0   4 -10  117.50    5.80   5
   0   4 -10  100.40    4.20 227
   0   4 -10   91.50    4.70 354
   0  -4  10  115.90    6.50  95
   0   4  -9   95.60    5.00   5
   0   4  -9   75.70    4.40  78
   0   4  -9   90.30    3.60 227
   0   4  -9   86.50    4.40 354
   0  -4   9   91.40    5.30  95
   0  -4   9  101.80    4.70 334
   0   4  -8   29.80    2.70   5
   0   4  -8   38.50    2.80  79
   0   4  -8   30.90    1.70 202
   0   4  -8   39.00    1.80 228
   0   4  -8   35.30    2.70 354
   0  -4   8   46.40    3.30  95
   0  -4   8   31.20    2.40 169
   0  -4   8   24.00    2.20 336
   0   4  -7  117.80    5.90   6
   0   4  -7  118.80    5.30  81
   0   4  -7   94.30    3.90 229
   0   4  -7   98.20    4.40 354
   0  -4   7  115.80    5.70  96
   0  -4   7  110.40    5.00 171
   0  -4   7   91.10    4.30 338
   0   4  -6  418.20   14.40   6
   0   4  -6  411.40   15.30  83
   0   4  -6  427.80   13.90 210
   0   4  -6  405.90   13.30 230
   0   4  -6  395.30   14.10 355
   0  -4   6  401.60   15.00  96
   0  -4   6  410.70   15.40 173
   0  -4   6  430.10   14.50 340
   0   4  -5   94.00    4.50   7
   0   4  -5   92.90    4.30  86
   0   4  -5   99.70    3.60 232
   0   4  -5  103.50    3.50 265
   0   4  -5  106.30    4.40 355
   0  -4   5   90.40    4.80  97
   0  -4   5  104.60    4.50 176
   0  -4   5   99.30    4.10 343
   0   4  -4  100.30    4.20   9
   0   4  -4   85.00    4.20  88
   0   4  -4  101.60    3.60 235
   0   4  -4   98.80    4.00 356
   0  -4   4  102.00    4.90  99
   0  -4   4  104.20    4.30 178
   0  -4   4  110.20    3.90 211
   0  -4   4   93.80    4.20 345
   0   4  -3  169.50    6.30  11
   0   4  -3  190.80    6.60  92
   0   4  -3  167.20    5.80 239
   0   4  -3  166.20    6.10 358
   0  -4   3  186.10    6.80   2
   0  -4   3  170.00    6.80 101
   0  -4   3  167.10    6.00 219
   0  -4   3  169.40    6.30 348
   0   4  -2  756.70   25.20  14
   0   4  -2  808.60   25.30  96
   0   4  -2  788.80   24.80 243
   0   4  -2  751.70   25.20 360
   0  -4   2  790.60   26.00   6
   0  -4   2  791.30   26.40 104
   0  -4   2  789.70   25.60 227
   0  -4   2  791.30   25.20 352
   0   4  -1  591.50   20.80  18
   0   4  -1  632.10   20.70 101
   0   4  -1  654.60   20.30 247
   0  -4   1  677.30   21.00  11
   0  -4   1  606.10   20.90 108
   0  -4   1  581.50   19.90 235
   0  -4   1  631.00   20.30 356
   0   4   0  477.60   15.70  24
   0   4   0  514.50   16.30 107
   0   4   0  480.70   15.40 250
   0   4   0  441.30   15.40 291
   0  -4   0  479.70   15.60  17
   0  -4   0  445.60   16.50 114
   0  -4   0  481.90   15.90 242
   0  -4   0  488.60   15.80 360
   0   4   1  600.80   20.50  31
   0   4   1  636.50   20.60 114
   0   4   1  604.60   20.20 254
   0   4   1  607.40   19.60 299
   0  -4  -1  676.20   21.40  24
   0  -4  -1  632.00   21.40 121
   0  -4  -1  658.60   20.50 247
   0  -4  -1  621.30   20.70 290
   0   4   2 1816.90   55.70  38
   0   4   2 1676.90   57.50 121
   0   4   2 1748.40   55.00 257
   0   4   2 1730.50   54.30 309
   0  -4  -2 1686.50   57.20  31
   0  -4  -2 1847.70   57.40 128
   0  -4  -2 1793.60   55.70 186
   0  -4  -2 1836.00   56.10 251
   0  -4  -2 1787.20   55.90 300
   0   4   3  278.30    9.00  45
   0   4   3  250.10    9.20 128
   0   4   3  254.90    8.60 187
   0   4   3  263.00    9.20 260
   0  -4  -3  263.70    8.90  38
   0  -4  -3  263.30    9.10 135
   0  -4  -3  250.50    8.70 254
   0  -4  -3  254.40    8.80 310
   0   4   4 2791.40   88.30  51
   0   4   4 2778.20   88.10 134
   0   4   4 2832.30   87.40 196
   0  -4  -4 2845.10   87.80  44
   0  -4  -4 2793.30   88.50 141
   0  -4  -4 2767.80   86.90 256
   0   4   5  554.90   18.50  56
   0   4   5  553.00   18.70 138
   0  -4  -5  557.10   18.40  48
   0  -4  -5  539.00   18.80 146
   0  -4  -5  570.70   18.30 257
   0   4   6 1563.60   50.10  60
   0   4   6 1537.60   49.50 141
   0  -4  -6 1525.50   48.40  51
   0  -4  -6 1508.50   48.60 150
   0  -4  -6 1512.50   47.60 258
   0   4   7  173.80    6.40  64
   0   4   7  153.40    6.40 143
   0  -4  -7  154.10    6.10  53
   0  -4  -7  157.30    5.90 154
   0  -4  -7  165.50    5.60 259
   0  -4  -7  155.10    6.00 316
   0   4   8  453.70   15.60  67
   0   4   8  453.80   16.00 145
   0  -4  -8  452.90   15.80  55
   0  -4  -8  451.30   16.10 157
   0  -4  -8  459.40   15.90 259
   0  -4  -8  487.10   16.20 320
   0   4   9  275.70   10.80  69
   0   4   9  293.40   10.80 146
   0  -4  -9  332.60   12.00  56
   0  -4  -9  307.50   10.90 159
   0  -4  -9  285.50   10.70 259
   0  -4  -9  291.60   10.60 323
   0   4  10   22.00    2.10  71
   0   4  10   21.60    2.10 147
   0  -4 -10   24.00    2.20  57
   0  -4 -10   22.80    2.00 161
   0  -4 -10   17.80    1.50 259
   0  -4 -10   20.10    1.60 326
   0   4  11   56.60    3.50  73
   0   4  11   48.50    3.20 147
   0  -4 -11   51.50    3.30  57
   0  -4 -11   42.30    3.00 163
   0  -4 -11   51.10    3.20 259
   0  -4 -11   51.10    3.20 329
   0   4  12   23.10    2.70  75
   0   4  12   25.30    2.40 147
   0   4  12   23.30    1.00 208
   0  -4 -12   15.20    2.60 165
   0  -4 -12   20.90    1.80 258
   0  -4 -12   26.50    1.90 331
   0   4  13  105.40    5.40  76
   0   4  13   92.90    4.00 264
   0  -4 -13   79.50    4.50 166
   0  -4 -13   88.10    4.30 258
   0  -4 -13   85.20    4.40 333
   0   4  14   13.00    2.50  78
   0   4  14   18.60    1.40 266
   0  -4 -14   24.40    3.00 168
   0  -4 -14   15.30    1.90 257
   0  -4 -14   24.10    2.10 335
   0   4  15  119.20    6.50  79
   0   4  15   91.50    4.10 269
   0  -4 -15   94.20    5.30 169
   0  -4 -15   79.60    4.40 337
   0   4  16  100.80    5.90  80
   0   4  16   76.00    3.60 272
   0  -4 -16   73.20    6.10 170
   0  -4 -16   82.30    4.30 339
   0   4  17   25.30    3.70  82
   0  -4 -17   30.20    4.10 172
   0  -4 -17   38.50    3.10 341
   0   4  18   20.70    3.30  83
   0  -4 -18   13.90    2.00 342
   0   5 -14    0.60    3.00   8
   0   5 -14    3.00    2.10 358
   0  -5  14   11.50    3.90  98
   0   5 -13    1.70    2.80   7
   0   5 -13    4.10    1.60 357
   0  -5  13   10.50    3.20  97
   0   5 -12   -0.40    2.00   7
   0   5 -12    1.20    1.40 357
   0  -5  12    6.40    2.30  97
   0   5 -11   27.90    3.30   7
   0   5 -11   34.30    2.00 234
   0   5 -11   38.60    3.20 357
   0  -5  11   35.60    3.50  97
   0   5 -10   32.30    3.50   7
   0   5 -10   34.40    1.80 234
   0   5 -10   33.30    3.20 356
   0  -5  10   32.30    3.30  97
   0   5  -9   46.60    3.70   7
   0   5  -9   52.20    2.40 201
   0   5  -9   52.30    2.40 234
   0   5  -9   42.70    3.30 356
   0  -5   9   40.60    3.40  97
   0   5  -8  100.20    5.10   8
   0   5  -8  107.30    5.60  81
   0   5  -8  105.40    4.10 204
   0   5  -8   94.90    3.70 234
   0   5  -8   99.00    5.00 356
   0  -5   8  112.20    6.10  98
   0  -5   8   93.80    4.90 338
   0   5  -7   -0.30    2.00   8
   0   5  -7   -2.10    1.40  82
   0   5  -7    0.40    0.60 208
   0   5  -7    0.70    0.50 235
   0   5  -7   -0.90    1.40 357
   0  -5   7    7.50    2.30  98
   0  -5   7   -1.90    1.20 172
   0  -5   7   -1.00    1.10 340
   0   5  -6   81.50    4.10   9
   0   5  -6   60.40    3.90  85
   0   5  -6   75.20    2.90 237
   0   5  -6   72.70    2.60 271
   0   5  -6   64.40    3.40 357
   0  -5   6   73.60    4.40  99
   0  -5   6   76.80    4.20 175
   0  -5   6   74.00    3.60 342
   0   5  -5   56.00    3.20  10
   0   5  -5   66.50    3.40  87
   0   5  -5   62.40    2.40 238
   0   5  -5   55.40    2.70 358
   0  -5   5   78.20    4.00 100
   0  -5   5   68.90    3.30 177
   0  -5   5   66.30    3.20 344
   0   5  -4  265.80    9.50  12
   0   5  -4  278.50   10.30  90
   0   5  -4  267.40    9.00 241
   0   5  -4  253.50    9.50 359
   0  -5   4  291.50   10.30 102
   0  -5   4  294.20   10.50 180
   0  -5   4  249.30    9.60 215
   0  -5   4  287.10   10.80 346
   0   5  -3  606.80   19.80  14
   0   5  -3  611.10   20.40  93
   0   5  -3  600.50   19.40 243
   0   5  -3  589.80   20.20 360
   0  -5   3  585.90   20.00   3
   0  -5   3  613.90   20.30 104
   0  -5   3  560.40   18.80 222
   0  -5   3  543.90   19.40 349
   0   5  -2  280.60    9.00  17
   0   5  -2  246.10    9.10  97
   0   5  -2  246.30    8.40 246
   0   5  -2  231.80    8.70 362
   0  -5   2  238.20    8.80   7
   0  -5   2  262.40    9.80 107
   0  -5   2  254.90    8.60 229
   0  -5   2  237.50    8.70 352
   0   5  -1  209.60    8.40  20
   0   5  -1  255.60    8.70 101
   0   5  -1  248.20    8.10 249
   0   5  -1  249.10    8.40 287
   0  -5   1  246.50    8.50  11
   0  -5   1  218.50    8.40 110
   0  -5   1  222.70    7.60 235
   0  -5   1  217.40    7.90 356
   0   5   0  634.60   20.10  25
   0   5   0  598.60   20.50 106
   0   5   0  614.80   19.90 252
   0   5   0  620.20   20.30 292
   0  -5   0  637.40   21.00  16
   0  -5   0  594.60   21.60 115
   0  -5   0  655.20   20.60 240
   0  -5   0  620.30   20.90 359
   0   5   1  853.00   27.30  30
   0   5   1  808.20   27.10 112
   0   5   1  792.80   26.80 254
   0   5   1  839.60   26.60 298
   0  -5  -1  821.60   28.40  22
   0  -5  -1  879.40   28.50 120
   0  -5  -1  849.80   27.00 245
   0  -5  -1  856.70   27.20 287
   0   5   2  622.50   20.70  36
   0   5   2  597.30   21.20 118
   0   5   2  620.80   20.60 257
   0   5   2  613.20   19.70 306
   0  -5  -2  623.10   20.30  28
   0  -5  -2  634.40   21.10 126
   0  -5  -2  648.00   20.60 248
   0  -5  -2  604.70   20.30 295
   0   5   3  550.40   17.40  42
   0   5   3  469.00   18.10 123
   0   5   3  522.10   17.20 259
   0  -5  -3  495.20   17.80  33
   0  -5  -3  516.00   17.30 132
   0  -5  -3  530.30   16.80 194
   0  -5  -3  527.10   16.90 251
   0  -5  -3  509.50   17.10 303
   0   5   4  226.70    8.50  47
   0   5   4  209.00    8.60 129
   0   5   4  231.40    7.70 187
   0   5   4  233.30    8.20 262
   0  -5  -4  201.80    8.50  39
   0  -5  -4  236.50    8.40 137
   0  -5  -4  239.10    8.10 253
   0  -5  -4  227.30    7.70 310
   0   5   5  459.80   16.40  52
   0   5   5  492.50   17.30 133
   0   5   5  506.90   16.10 194
   0  -5  -5  507.70   17.50  43
   0  -5  -5  536.40   17.50 142
   0  -5  -5  493.20   16.90 255
   0   5   6   16.30    1.90  56
   0   5   6   23.80    2.10 136
   0  -5  -6   12.90    1.40  46
   0  -5  -6    8.10    1.70 146
   0  -5  -6   16.00    1.40 256
   0   5   7   20.20    1.80  60
   0   5   7   23.10    2.00 139
   0  -5  -7   27.40    1.90 150
   0  -5  -7   16.90    1.60 257
   0   5   8   33.60    2.30 141
   0  -5  -8   20.00    2.00  51
   0  -5  -8   32.90    2.00 153
   0  -5  -8   26.80    2.00 257
   0  -5  -8   20.70    1.80 315
   0   5   9   -1.60    1.50  66
   0   5   9    2.10    1.00 142
   0  -5  -9    2.30    1.00  52
   0  -5  -9    2.10    1.30 257
   0  -5  -9    0.10    1.30 318
   0   5  10  332.10   11.90  68
   0   5  10  314.60   12.30 143
   0  -5 -10  296.50   12.30  53
   0  -5 -10  318.90   12.40 257
   0  -5 -10  315.50   11.30 322
   0   5  11  732.90   25.50  70
   0   5  11  722.50   26.60 144
   0  -5 -11  748.20   27.30  54
   0  -5 -11  723.10   24.10 160
   0  -5 -11  666.60   25.30 257
   0  -5 -11  698.90   24.10 325
   0   5  12  581.60   19.90  72
   0   5  12  500.80   19.90 145
   0  -5 -12  584.80   20.20 162
   0  -5 -12  556.30   21.70 257
   0  -5 -12  612.00   20.50 327
   0   5  13   79.50    4.70  74
   0   5  13   80.70    3.10 209
   0  -5 -13   76.90    4.20 257
   0  -5 -13   75.10    3.80 330
   0   5  14  120.00    4.30 202
   0   5  14  140.40    5.50 263
   0  -5 -14  107.80    5.50 332
   0   5  15   36.00    3.60  77
   0   5  15   28.30    2.30 266
   0  -5 -15   22.80    2.80 167
   0  -5 -15   31.80    2.70 334
   0   5  16   47.20    3.80  78
   0   5  16   50.90    3.20 268
   0  -5 -16   44.60    3.90 168
   0  -5 -16   37.80    3.00 336
   0   5  17  154.60    9.50  80
   0  -5 -17  190.00   10.70 170
   0  -5 -17  161.90    9.50 338
   0   5  18    5.10    1.90  81
   0  -5 -18    2.60    1.80 171
   0  -5 -18   11.90    2.20 340
   0   6 -14   25.00    4.30  10
   0   6 -14   37.60    3.80 360
   0  -6  14   29.10    4.40 100
   0   6 -13   27.70    4.00   9
   0   6 -13   25.80    2.70 359
   0  -6  13   21.30    4.00  99
   0   6 -12    7.00    3.00   9
   0   6 -12   26.90    2.90 359
   0  -6  12   15.10    3.20  99
   0   6 -11  103.50    6.40   9
   0   6 -11  122.00    6.10 358
   0  -6  11  113.00    6.80  99
   0   6 -10  190.40    9.30   9
   0   6 -10  198.60    7.90 199
   0   6 -10  212.50    7.20 241
   0   6 -10  204.00    9.50 358
   0  -6  10  226.80   10.40  99
   0   6  -9  154.40    7.00  10
   0   6  -9  152.40    5.70 202
   0   6  -9  149.20    5.70 240
   0   6  -9  140.90    6.40 358
   0  -6   9  144.50    7.80 100
   0   6  -8    9.50    1.10 206
   0   6  -8    9.90    0.90 240
   0   6  -8    9.30    1.90 358
   0  -6   8    5.80    2.10 100
   0   6  -7   21.40    2.20  11
   0   6  -7   11.60    2.20  84
   0   6  -7   22.90    1.40 208
   0   6  -7   19.50    1.20 241
   0   6  -7   19.80    0.90 279
   0   6  -7   20.90    2.10 359
   0  -6   7   22.60    2.60 101
   0  -6   7   24.50    2.10 340
   0   6  -6   34.60    2.90  12
   0   6  -6   39.40    3.00  86
   0   6  -6   32.50    1.90 242
   0   6  -6   36.30    2.30 359
   0  -6   6   24.70    3.10 102
   0  -6   6   31.10    2.80 176
   0  -6   6   34.60    2.30 343
   0   6  -5   86.40    4.30  13
   0   6  -5   83.80    4.70  88
   0   6  -5   98.50    3.60 243
   0   6  -5   90.20    4.40 360
   0  -6   5  107.40    5.40 103
   0  -6   5   93.20    4.60 178
   0  -6   5   90.90    4.40 345
   0   6  -4    5.00    1.90  14
   0   6  -4    4.30    1.20  91
   0   6  -4    4.80    0.80 245
   0   6  -4    9.50    1.20 361
   0  -6   4    8.10    1.30   1
   0  -6   4   15.10    2.80 104
   0  -6   4   10.40    1.40 181
   0  -6   4    7.90    1.00 217
   0   6  -3  244.70    8.90  16
   0   6  -3  208.60    8.90  94
   0   6  -3  225.20    7.90 247
   0   6  -3  234.00    8.90 362
   0  -6   3  215.40    9.40   4
   0  -6   3  255.10   10.00 106
   0  -6   3  233.50    8.60 223
   0  -6   3  244.90    8.90 350
   0   6  -2  446.00   15.70  19
   0   6  -2  437.80   16.20  97
   0   6  -2  483.60   15.00 248
   0  -6   2  476.50   17.50   7
   0  -6   2  508.50   17.60 109
   0  -6   2  465.60   16.20 229
   0  -6   2  485.40   16.20 352
   0   6  -1   23.20    1.90  22
   0   6  -1   27.50    2.20 101
   0   6  -1   24.50    1.60 251
   0   6  -1   26.40    1.60 289
   0  -6   1   19.60    1.60  11
   0  -6   1   26.90    2.60 112
   0  -6   1   24.20    1.60 235
   0  -6   1   24.10    1.90 355
   0   6   0    5.10    1.80  26
   0   6   0    7.90    1.70 105
   0   6   0    8.00    1.20 253
   0   6   0    8.40    1.00 293
   0  -6   0   12.60    1.40  15
   0  -6   0    5.80    2.20 116
   0  -6   0    9.50    1.10 239
   0  -6   0    4.10    1.30 359
   0   6   1  955.70   31.20  30
   0   6   1  997.70   32.90 110
   0   6   1  929.70   30.80 255
   0   6   1  957.20   30.80 298
   0  -6  -1  995.40   32.20  20
   0  -6  -1  994.00   32.90 120
   0  -6  -1  939.00   30.60 243
   0  -6  -1  929.10   30.70 362
   0   6   2   50.40    3.10  35
   0   6   2   49.60    3.00 115
   0   6   2   49.60    2.50 257
   0   6   2   46.40    2.40 305
   0  -6  -2   39.40    2.60  25
   0  -6  -2   62.30    3.50 125
   0  -6  -2   51.20    2.60 247
   0  -6  -2   53.40    2.20 291
   0   6   3  288.30   10.50  40
   0   6   3  251.90   10.10 120
   0   6   3  264.20    9.70 259
   0   6   3  284.40    9.50 312
   0  -6  -3  294.10   10.20  30
   0  -6  -3  273.60   10.20 130
   0  -6  -3  272.80    9.00 190
   0  -6  -3  270.00    9.40 249
   0  -6  -3  266.80    9.30 297
   0   6   4   25.90    2.40 124
   0   6   4   25.60    1.70 261
   0  -6  -4   28.30    2.10  34
   0  -6  -4   20.50    2.20 134
   0  -6  -4   23.60    1.60 251
   0  -6  -4   25.00    1.50 304
   0   6   5  919.40   29.80  49
   0   6   5  863.90   30.50 128
   0   6   5  875.30   28.90 187
   0  -6  -5  839.20   29.50  38
   0  -6  -5  963.40   29.60 139
   0  -6  -5  901.30   29.00 253
   0  -6  -5  851.50   29.30 310
   0   6   6   28.80    2.20  53
   0   6   6   37.90    2.50 132
   0   6   6   29.00    1.60 193
   0  -6  -6   26.40    2.20  42
   0  -6  -6   32.90    2.30 143
   0  -6  -6   36.60    2.00 254
   0   6   7  378.30   13.60  57
   0   6   7  351.80   13.10 135
   0   6   7  361.30   12.50 197
   0  -6  -7  357.10   12.60  45
   0  -6  -7  365.80   12.40 147
   0  -6  -7  337.50   12.20 255
   0   6   8  190.20    7.30  60
   0   6   8  188.00    7.90 137
   0  -6  -8  185.10    8.00  47
   0  -6  -8  172.30    6.90 150
   0  -6  -8  166.10    7.00 256
   0   6   9    0.20    1.10  63
   0   6   9    9.30    1.70 139
   0  -6  -9    7.40    1.70  49
   0  -6  -9    2.30    1.10 153
   0  -6  -9    3.50    1.10 256
   0  -6  -9    1.80    1.00 314
   0   6  10    3.10    1.40  65
   0   6  10   11.70    1.50 140
   0  -6 -10    3.20    1.20  50
   0  -6 -10   10.00    1.70 155
   0  -6 -10    9.30    1.40 256
   0  -6 -10   12.00    1.70 318
   0   6  11 1373.00   46.70  67
   0   6  11 1472.40   51.70 141
   0  -6 -11 1427.10   48.60 157
   0  -6 -11 1456.30   50.90 256
   0  -6 -11 1468.30   47.80 321
   0   6  12  199.80    8.30  70
   0   6  12  219.20    9.50 142
   0  -6 -12  212.60    9.10 160
   0  -6 -12  172.00    8.40 256
   0  -6 -12  219.80    8.40 324
   0   6  13   80.90    4.70  71
   0  -6 -13   95.00    5.30 161
   0  -6 -13   94.90    5.10 326
   0   6  14  173.70    8.30  73
   0   6  14  187.80    6.80 209
   0  -6 -14  179.70    9.00 163
   0  -6 -14  193.40    9.00 329
   0   6  15   55.40    4.20  75
   0   6  15   66.70    3.40 264
   0  -6 -15   70.60    4.60 165
   0  -6 -15   65.00    4.00 331
   0   6  16   32.70    2.20 266
   0  -6 -16   41.40    3.20 334
   0   6  17   88.00    5.50  78
   0   6  17   72.90    4.70 268
   0  -6 -17   78.20    5.40 168
   0  -6 -17   68.20    4.80 336
   0   6  18   -1.40    1.50  79
   0  -6 -18   -0.40    2.00 169
   0  -6 -18    0.00    1.60 338
   0   7 -13   28.80    3.90  11
   0   7 -13   24.40    2.70 361
   0  -7  13   38.10    5.20 101
   0   7 -12   57.90    5.30  11
   0   7 -12   38.20    3.70 361
   0  -7  12   40.70    4.70 101
   0   7 -11   28.80    4.20  11
   0   7 -11   20.20    3.00 360
   0  -7  11   35.20    3.90 101
   0   7 -10   36.90    4.10  12
   0   7 -10   32.10    1.60 247
   0   7 -10   26.70    2.70 360
   0  -7  10   34.50    4.20 102
   0   7  -9    7.00    2.30  12
   0   7  -9   16.90    1.30 203
   0   7  -9   18.20    1.20 246
   0   7  -9   12.30    2.00 360
   0  -7   9   10.80    2.30 102
   0   7  -8   28.20    2.10 206
   0   7  -8   19.80    1.40 246
   0   7  -8   30.40    2.90 360
   0   7  -7   -1.30    1.50  13
   0   7  -7    0.00    0.70 246
   0   7  -7   -0.20    1.50 361
   0  -7   7    1.70    1.90 103
   0   7  -6  166.10    7.50  14
   0   7  -6  165.60    8.10  86
   0   7  -6  170.00    6.00 246
   0   7  -6  174.30    6.00 267
   0   7  -6  139.50    6.90 361
   0   7  -5   13.40    1.90  15
   0   7  -5   16.30    1.80  89
   0   7  -5   17.40    1.10 247
   0   7  -5    9.80    1.60 362
   0  -7   5   24.60    2.50 105
   0  -7   5   17.20    1.90 179
   0  -7   5   17.80    1.40 213
   0  -7   5   12.90    1.40 345
   0   7  -4   16.80    2.70  17
   0   7  -4   29.40    2.60  91
   0   7  -4   21.10    1.50 248
   0  -7   4   26.00    2.20   1
   0  -7   4   18.20    2.80 107
   0  -7   4   19.80    1.90 181
   0  -7   4   20.60    1.40 218
   0  -7   4   18.00    1.80 347
   0   7  -3  153.20    6.70  18
   0   7  -3  145.00    7.00  94
   0   7  -3  170.40    5.90 249
   0  -7   3  139.90    6.80   4
   0  -7   3  148.20    7.80 108
   0  -7   3  163.90    6.10 224
   0  -7   3  163.20    6.70 350
   0   7  -2  358.50   13.80  21
   0   7  -2  339.70   13.90  97
   0   7  -2  379.60   12.00 251
   0   7  -2  371.50   12.70 288
   0  -7   2  395.60   13.90   7
   0  -7   2  374.40   14.30 111
   0  -7   2  369.00   13.10 229
   0  -7   2  363.70   13.30 352
   0   7  -1   71.50    3.90  23
   0   7  -1   76.30    3.90 101
   0   7  -1   61.60    3.10 252
   0   7  -1   69.90    3.30 291
   0  -7   1   70.90    3.50  11
   0  -7   1   58.50    4.10 113
   0  -7   1   61.10    2.80 234
   0  -7   1   68.40    3.10 355
   0   7   0  988.60   33.80  27
   0   7   0  901.30   34.00 104
   0   7   0  985.20   32.50 254
   0   7   0 1034.70   32.90 294
   0  -7   0  970.50   34.00  14
   0  -7   0  921.50   34.20 117
   0  -7   0 1013.50   32.30 238
   0  -7   0 1067.50   32.80 358
   0   7   1 2378.70   77.50  30
   0   7   1 2359.20   81.80 109
   0   7   1 2426.50   75.70 256
   0   7   1 2415.40   75.80 299
   0  -7  -1 2253.60   78.70  19
   0  -7  -1 2467.30   79.30 120
   0  -7  -1 2494.30   75.90 242
   0  -7  -1 2452.00   77.00 361
   0   7   2  948.80   31.90  34
   0   7   2 1001.00   33.90 113
   0   7   2  930.10   31.80 257
   0   7   2 1024.20   31.90 304
   0  -7  -2 1015.90   33.60  23
   0  -7  -2  999.10   33.90 124
   0  -7  -2 1053.50   32.60 245
   0  -7  -2  990.20   33.10 288
   0   7   3   44.50    2.90 117
   0   7   3   34.60    2.10 259
   0   7   3   38.90    2.10 310
   0  -7  -3   38.30    2.30  27
   0  -7  -3   40.70    3.50 128
   0  -7  -3   40.40    1.90 187
   0  -7  -3   41.10    2.40 247
   0  -7  -3   36.20    1.90 293
   0   7   4  162.30    6.60  43
   0   7   4  139.30    6.70 121
   0   7   4  173.30    6.30 261
   0  -7  -4  153.20    6.30  31
   0  -7  -4  164.50    6.90 133
   0  -7  -4  167.90    5.50 196
   0  -7  -4  164.30    6.00 249
   0  -7  -4  149.10    5.80 299
   0   7   5 1281.90   43.30  47
   0   7   5 1302.20   44.30 125
   0  -7  -5 1354.50   44.10  35
   0  -7  -5 1329.50   43.10 137
   0  -7  -5 1298.20   42.10 251
   0  -7  -5 1268.10   42.40 305
   0   7   6  227.50    8.80  50
   0   7   6  229.70    8.90 128
   0   7   6  242.70    8.40 186
   0  -7  -6  242.00    9.80  38
   0  -7  -6  228.30    9.50 140
   0  -7  -6  229.00    8.80 252
   0  -7  -6  252.30    8.60 310
   0   7   7  128.90    5.20  54
   0   7   7  135.30    5.90 131
   0   7   7  111.40    4.70 191
   0  -7  -7  116.60    5.60  41
   0  -7  -7  126.60    5.70 144
   0  -7  -7  109.70    4.70 253
   0   7   8    7.70    1.40  57
   0   7   8    3.40    1.10 133
   0   7   8    0.20    0.90 195
   0  -7  -8   -0.90    0.80  43
   0  -7  -8    2.10    1.20 147
   0  -7  -8    2.30    1.20 254
   0   7   9   36.00    2.40  60
   0   7   9   33.10    2.50 135
   0  -7  -9   29.60    2.50  45
   0  -7  -9   32.30    2.90 150
   0  -7  -9   29.30    2.30 254
   0   7  10  331.90   12.30  63
   0   7  10  300.60   12.20 137
   0  -7 -10  298.10   14.00  47
   0  -7 -10  335.60   11.60 153
   0  -7 -10  299.90   12.20 255
   0  -7 -10  313.70   11.70 314
   0   7  11  438.80   15.70  65
   0   7  11  400.90   16.70 138
   0  -7 -11  457.10   16.60 155
   0  -7 -11  387.30   16.30 255
   0  -7 -11  431.80   15.70 317
   0   7  12  229.20    9.20  67
   0  -7 -12  269.20   10.40 157
   0  -7 -12  262.20   10.40 320
   0   7  13   26.50    2.80  69
   0  -7 -13   15.30    2.30 159
   0  -7 -13   13.20    1.90 323
   0   7  14  116.70    6.10  71
   0  -7 -14  130.30    6.60 161
   0  -7 -14  120.80    5.70 326
   0   7  15   79.70    4.80  73
   0  -7 -15   60.90    3.70 163
   0  -7 -15   61.70    4.20 328
   0   7  16   27.30    3.10  74
   0   7  16   21.30    1.70 264
   0  -7 -16   25.60    3.30 164
   0  -7 -16   28.70    2.90 331
   0   7  17   29.90    3.40  76
   0   7  17   30.30    2.30 266
   0  -7 -17   20.50    3.00 166
   0  -7 -17   36.60    3.00 333
   0   7  18   50.10    5.40  77
   0  -7 -18   37.30    4.60 167
   0  -7 -18   50.00    3.80 335
   0   8 -12   -0.40    2.00  13
   0   8 -12   10.90    2.40 362
   0  -8  12    7.80    2.70 103
   0   8 -11   27.20    3.90  13
   0   8 -11   31.30    3.30 362
   0  -8  11   42.60    5.00 103
   0   8 -10   60.20    5.30  14
   0   8 -10   58.50    4.00 362
   0  -8  10   62.70    5.30 104
   0   8  -9  204.60    9.90  14
   0   8  -9  172.70    8.20 204
   0   8  -9  205.20    7.40 251
   0   8  -9  223.70    8.90 362
   0  -8   9  214.50   11.40 104
   0   8  -8   13.10    2.60  14
   0   8  -8    5.60    1.10 206
   0   8  -8   11.40    1.10 250
   0   8  -8    9.40    1.80 362
   0  -8   8   17.00    3.50 104
   0   8  -7  278.50   11.10  15
   0   8  -7  253.30   10.50 209
   0   8  -7  262.10    9.30 250
   0   8  -7  230.80    9.00 273
   0  -8   7  279.50   12.40 105
   0   8  -6  114.10    6.20  16
   0   8  -6  129.00    5.00 250
   0   8  -6  120.60    4.70 267
   0  -8   6  135.10    7.00 106
   0   8  -5  709.80   25.70  17
   0   8  -5  690.20   27.00  89
   0   8  -5  704.20   23.50 250
   0  -8   5  718.00   26.30 107
   0  -8   5  689.40   23.70 214
   0   8  -4   12.30    2.50  18
   0   8  -4    4.00    2.10  92
   0   8  -4    3.80    0.90 251
   0  -8   4   -1.50    2.40 108
   0  -8   4    2.50    0.90 219
   0  -8   4    4.60    1.30 348
   0   8  -3   43.10    3.20  20
   0   8  -3   39.30    3.00  94
   0   8  -3   42.70    2.10 252
   0   8  -3   45.70    2.70 288
   0  -8   3   44.00    3.00   4
   0  -8   3   37.70    3.30 110
   0  -8   3   46.10    2.20 224
   0  -8   3   35.30    2.60 350
   0   8  -2  647.80   23.50  22
   0   8  -2  679.00   25.30  97
   0   8  -2  656.80   22.00 253
   0   8  -2  709.90   23.40 290
   0  -8   2  688.20   24.90   7
   0  -8   2  662.40   25.00 112
   0  -8   2  681.20   23.80 229
   0  -8   2  687.40   24.20 352
   0   8  -1  187.80    8.20  25
   0   8  -1  210.20    8.00 100
   0   8  -1  188.10    6.90 254
   0   8  -1  195.30    7.40 292
   0  -8   1  189.40    8.00  10
   0  -8   1  195.40    8.80 115
   0  -8   1  215.90    7.60 233
   0  -8   1  186.50    7.90 354
   0   8   0   45.70    3.70  27
   0   8   0   66.60    3.60 104
   0   8   0   63.30    3.00 255
   0   8   0   55.10    2.80 295
   0  -8   0   54.90    3.30  14
   0  -8   0   73.30    4.30 117
   0  -8   0   58.40    2.90 237
   0  -8   0   56.10    3.00 357
   0   8   1  119.20    5.80  31
   0   8   1  120.30    5.60 107
   0   8   1  130.20    5.20 256
   0   8   1  121.90    4.80 299
   0  -8  -1  120.10    5.40  17
   0  -8  -1  150.10    6.70 121
   0  -8  -1  130.00    5.50 359
   0   8   2   11.00    1.70  34
   0   8   2    4.00    1.50 111
   0   8   2    9.20    1.20 258
   0   8   2    4.90    1.20 304
   0  -8  -2   11.40    2.10 124
   0  -8  -2    7.60    1.00 243
   0  -8  -2    9.30    1.50 362
   0   8   3  420.10   16.50  38
   0   8   3  422.50   17.30 115
   0   8   3  438.70   14.90 259
   0   8   3  449.00   14.90 309
   0  -8  -3  445.60   16.10  25
   0  -8  -3  432.40   16.80 128
   0  -8  -3  450.40   15.20 186
   0  -8  -3  473.30   16.10 245
   0  -8  -3  458.80   15.40 290
   0   8   4   41.30    2.90  41
   0   8   4   49.70    3.40 118
   0   8   4   44.40    2.80 261
   0  -8  -4   49.50    2.70  28
   0  -8  -4   52.50    3.60 131
   0  -8  -4   40.30    2.10 194
   0  -8  -4   49.70    2.60 247
   0  -8  -4   39.40    2.20 295
   0   8   5  140.80    6.00  45
   0   8   5  116.00    6.20 122
   0   8   5  126.70    5.30 262
   0  -8  -5  113.70    5.60  32
   0  -8  -5  113.50    5.10 135
   0  -8  -5  129.90    5.20 249
   0  -8  -5  120.80    4.70 300
   0   8   6   12.40    2.20  49
   0   8   6    7.80    1.80 125
   0  -8  -6   14.90    2.10  35
   0  -8  -6   11.70    2.20 139
   0  -8  -6   17.30    1.80 250
   0  -8  -6   16.50    1.50 304
   0   8   7  309.20   10.90  52
   0   8   7  257.30   11.00 128
   0   8   7  268.80   10.00 185
   0  -8  -7  240.40    9.80  38
   0  -8  -7  269.40    9.70 142
   0  -8  -7  246.70    9.50 251
   0  -8  -7  259.10    9.30 309
   0   8   8  249.30   10.20  55
   0   8   8  249.90   10.60 130
   0   8   8  263.80    9.10 189
   0  -8  -8  256.50   10.90  40
   0  -8  -8  262.30   10.10 145
   0  -8  -8  243.60    9.90 252
   0   8   9  233.20    9.00  58
   0   8   9  225.10   10.10 132
   0   8   9  226.70    8.30 193
   0  -8  -9  231.50    9.70  42
   0  -8  -9  218.00    9.30 148
   0  -8  -9  224.30    9.40 253
   0   8  10  167.00    7.70  60
   0   8  10  194.90    9.10 134
   0   8  10  183.00    7.30 195
   0  -8 -10  182.40    8.30 150
   0  -8 -10  176.30    8.40 253
   0   8  11  169.90    7.00  63
   0   8  11  161.70    8.10 135
   0   8  11  164.70    6.90 197
   0  -8 -11  179.10    7.30 153
   0  -8 -11  138.40    6.40 314
   0   8  12  253.00   10.70  65
   0  -8 -12  249.60   10.60 155
   0  -8 -12  265.20   10.60 317
   0   8  13   79.50    4.50  67
   0  -8 -13   75.70    4.20 157
   0  -8 -13   81.70    4.50 320
   0   8  14   18.40    2.60  69
   0  -8 -14   15.90    2.20 159
   0  -8 -14    6.50    1.40 323
   0   8  15  117.90    6.30  71
   0  -8 -15  123.40    6.30 161
   0  -8 -15   95.60    5.80 326
   0   8  16  132.00    7.70  73
   0  -8 -16  126.40    6.80 163
   0  -8 -16  113.10    6.60 328
   0   8  17    5.80    2.10  74
   0   8  17    7.20    1.70 264
   0  -8 -17    8.10    2.50 164
   0  -8 -17    5.90    1.80 331
   0   8  18    2.30    1.80  76
   0   8  18    4.00    1.40 266
   0  -8 -18   -0.10    1.90 166
   0  -8 -18   -2.30    1.20 333
   0   9 -11   50.50    4.90  15
   0  -9  11   52.50    4.60 105
   0   9 -10   65.70    5.30  15
   0  -9  10   54.80    5.80 105
   0   9  -9   41.10    3.50  16
   0  -9   9   33.00    3.90 106
   0   9  -8   18.60    3.30  16
   0   9  -8   21.20    1.70 206
   0  -9   8   21.30    3.70 106
   0   9  -7   95.90    5.20  17
   0   9  -7   76.30    4.20 209
   0   9  -7   76.20    3.50 253
   0   9  -7   83.50    3.90 272
   0  -9   7   90.80    5.70 107
   0   9  -6  160.50    7.50  18
   0   9  -6  137.20    5.80 253
   0   9  -6  147.50    5.90 267
   0  -9   6  125.10    7.10 108
   0   9  -5  240.40   10.30  19
   0   9  -5  210.50    8.50 253
   0   9  -5  242.20    9.50 287
   0  -9   5  219.30    9.90 109
   0  -9   5  204.90    8.00 214
   0   9  -4   15.10    2.10  20
   0   9  -4   16.70    2.60  92
   0   9  -4   14.80    1.40 253
   0   9  -4    5.30    1.80 288
   0  -9   4   12.10    3.30 110
   0  -9   4   12.00    1.30 219
   0   9  -3   22.80    2.60  22
   0   9  -3   26.40    2.20  94
   0   9  -3   34.80    2.10 254
   0   9  -3   16.90    2.20 290
   0  -9   3   27.80    3.50 112
   0  -9   3   25.80    1.80 224
   0   9  -2  150.70    6.80  24
   0   9  -2  122.50    6.50  97
   0   9  -2  136.00    5.60 254
   0   9  -2  144.10    5.80 291
   0  -9   2  127.50    7.10 114
   0  -9   2  134.90    5.50 228
   0  -9   2  117.70    5.60 352
   0   9  -1   58.60    3.50  26
   0   9  -1   67.10    3.70 100
   0   9  -1   48.00    2.90 255
   0   9  -1   57.50    2.90 294
   0  -9   1   63.90    3.50  10
   0  -9   1   53.70    3.70 116
   0  -9   1   50.20    3.00 232
   0  -9   1   61.70    3.40 354
   0   9   0  438.70   16.20  28
   0   9   0  430.20   17.40 103
   0   9   0  454.90   15.50 256
   0   9   0  391.30   15.20 296
   0  -9   0  431.70   16.70  13
   0  -9   0  477.70   17.70 118
   0  -9   0  424.10   15.80 236
   0  -9   0  430.90   16.60 356
   0   9   1  377.90   15.00  31
   0   9   1  429.90   15.60 106
   0   9   1  384.10   14.00 257
   0   9   1  403.90   14.20 300
   0  -9  -1  407.20   16.30  16
   0  -9  -1  407.20   16.30 121
   0  -9  -1  414.10   14.40 239
   0  -9  -1  371.80   15.20 358
   0   9   2   36.70    3.00  34
   0   9   2   24.60    2.70 109
   0   9   2   35.00    2.30 258
   0   9   2   32.90    2.20 304
   0  -9  -2   36.00    2.20  19
   0  -9  -2   22.60    2.60 124
   0  -9  -2   25.30    2.10 242
   0  -9  -2   34.70    2.20 361
   0   9   3    1.80    1.40  37
   0   9   3    7.50    2.30 112
   0   9   3    8.00    1.60 260
   0   9   3    2.10    0.80 308
   0  -9  -3   -1.40    1.30  22
   0  -9  -3    2.10    1.50 127
   0  -9  -3    1.10    0.70 185
   0  -9  -3    2.70    1.10 244
   0  -9  -3    0.50    0.90 287
   0   9   4  783.30   28.30  40
   0   9   4  800.00   30.10 116
   0   9   4  918.20   28.40 261
   0  -9  -4  899.10   31.60  26
   0  -9  -4  820.30   30.00 130
   0  -9  -4  872.90   29.10 192
   0  -9  -4  893.40   30.10 246
   0  -9  -4  900.50   29.00 291
   0   9   5  188.40    7.60  44
   0   9   5  181.60    8.40 119
   0   9   5  203.70    7.60 262
   0  -9  -5  213.00    9.00  29
   0  -9  -5  215.60    8.80 134
   0  -9  -5  237.10    8.50 247
   0  -9  -5  207.50    7.70 296
   0   9   6   21.90    2.40 122
   0  -9  -6   21.00    2.30  32
   0  -9  -6   19.10    2.60 137
   0  -9  -6   20.00    1.70 249
   0  -9  -6   24.80    1.60 300
   0   9   7  144.00    6.40  50
   0   9   7  142.20    6.80 124
   0  -9  -7  155.50    6.40  34
   0  -9  -7  162.60    6.80 140
   0  -9  -7  138.20    6.40 250
   0  -9  -7  149.90    5.80 304
   0   9   8  149.10    6.50  53
   0   9   8  117.30    6.60 127
   0   9   8  135.60    5.40 184
   0  -9  -8  107.20    5.90  37
   0  -9  -8  130.90    5.80 143
   0  -9  -8  159.00    6.60 251
   0  -9  -8  135.70    5.90 308
   0   9   9   25.40    2.40  56
   0   9   9   19.30    2.20 129
   0   9   9   19.10    1.60 188
   0  -9  -9   18.70    2.20 146
   0  -9  -9   15.40    1.50 311
   0   9  10  143.80    6.10  59
   0   9  10  122.10    6.80 131
   0   9  10  141.60    5.80 191
   0  -9 -10  143.80    7.10 149
   0   9  11   70.50    4.30  61
   0   9  11   82.40    4.60 132
   0   9  11   80.60    4.10 193
   0  -9 -11   97.30    5.60 151
   0   9  12  118.90    6.00  63
   0   9  12  113.10    5.60 195
   0  -9 -12  117.80    5.80 153
   0  -9 -12  111.10    5.70 315
   0   9  13   -0.80    1.80  65
   0   9  13    3.30    1.10 196
   0  -9 -13    1.00    2.20 155
   0  -9 -13    0.50    1.60 318
   0   9  14   41.50    3.50  67
   0   9  14   38.90    3.30 197
   0  -9 -14   46.70    4.00 157
   0  -9 -14   46.60    3.50 320
   0   9  15   21.00    2.70  69
   0  -9 -15   23.00    2.50 159
   0  -9 -15   12.60    1.90 323
   0   9  16   66.80    5.50  71
   0  -9 -16   64.60    4.60 161
   0  -9 -16   45.00    3.70 326
   0   9  17   30.20    3.60  73
   0   9  17   23.90    2.60 263
   0  -9 -17   36.40    4.20 163
   0  -9 -17   28.50    3.20 328
   0   9  18    6.50    2.10  74
   0   9  18    8.10    1.40 265
   0  -9 -18    5.10    1.90 164
   0  -9 -18   -0.20    1.90 331
   0  10 -10    7.60    3.10  17
   0 -10  10   -1.90    3.10 107
   0  10  -9   -3.90    2.50  18
   0  10  -9   -2.70    1.60 287
   0  10  -8    0.20    1.80  18
   0  10  -8    2.50    1.50 287
   0 -10   8    7.50    2.40 108
   0  10  -7   -2.90    1.80  19
   0  10  -7    1.60    0.70 257
   0  10  -7    6.30    2.40 287
   0 -10   7   -2.10    2.00 109
   0  10  -6   37.50    3.80  20
   0  10  -6   37.10    2.20 256
   0  10  -6   36.70    2.00 267
   0  10  -6   36.40    2.50 288
   0 -10   6   45.90    4.50 110
   0  10  -5  233.50   10.10  21
   0  10  -5  203.70    8.40 255
   0  10  -5  212.30    8.80 289
   0 -10   5  226.60   10.20 111
   0 -10   5  176.50    8.10 214
   0  10  -4  121.00    6.90  22
   0  10  -4   95.70    4.70 255
   0  10  -4  110.80    5.20 290
   0 -10   4   94.30    5.70 112
   0 -10   4  108.30    5.20 219
   0  10  -3   39.00    3.50  23
   0  10  -3   41.60    3.80  94
   0  10  -3   46.10    2.40 256
   0  10  -3   44.50    2.90 291
   0 -10   3   35.70    4.30 113
   0 -10   3   54.30    2.80 224
   0  10  -2   59.60    3.60  25
   0  10  -2   42.10    3.70  96
   0  10  -2   48.60    2.70 256
   0  10  -2   57.60    3.20 293
   0 -10   2   66.70    4.40 115
   0 -10   2   51.60    3.00 228
   0  10  -1  126.30    6.10  27
   0  10  -1  123.60    6.50  99
   0  10  -1  128.60    5.50 257
   0  10  -1  145.80    6.00 295
   0 -10   1  146.80    6.90 117
   0 -10   1  137.60    6.00 231
   0  10   0   28.80    2.90  29
   0  10   0   20.50    2.30 102
   0  10   0   19.40    1.80 257
   0  10   0   12.10    1.90 298
   0 -10   0   22.90    3.00 119
   0 -10   0   15.20    2.00 235
   0  10   1   10.80    2.30 105
   0  10   1    9.40    1.40 258
   0  10   1    7.70    1.70 301
   0 -10  -1   11.20    2.70 122
   0 -10  -1    7.60    1.40 237
   0 -10  -1    7.30    1.40 357
   0  10   2  117.10    6.00  34
   0  10   2  112.20    6.00 108
   0  10   2  120.90    5.50 259
   0  10   2  116.10    5.40 304
   0 -10  -2  112.90    5.80  18
   0 -10  -2  124.90    6.30 124
   0 -10  -2  130.60    5.50 240
   0 -10  -2  114.40    5.50 359
   0  10   3    0.00    1.50  37
   0  10   3   -1.20    1.90 111
   0  10   3    3.70    1.20 260
   0  10   3    3.20    1.00 308
   0 -10  -3    1.70    1.60  21
   0 -10  -3    0.50    1.70 127
   0 -10  -3    0.70    0.80 185
   0 -10  -3    5.10    1.50 242
   0 -10  -3   -1.00    1.20 361
   0  10   4   38.00    3.30  40
   0  10   4   52.90    3.00 261
   0 -10  -4   51.50    3.60  24
   0 -10  -4   48.90    3.30 130
   0 -10  -4   39.80    2.10 191
   0 -10  -4   37.70    2.40 244
   0 -10  -4   52.80    2.50 288
   0  10   5  286.70   12.20  43
   0  10   5  318.30   12.70 117
   0 -10  -5  304.60   13.40 133
   0 -10  -5  351.80   13.30 246
   0 -10  -5  329.10   12.30 292
   0  10   6   34.00    2.70  46
   0  10   6   22.40    3.00 119
   0 -10  -6   23.00    2.30  29
   0 -10  -6   28.70    2.60 136
   0 -10  -6   24.60    1.80 247
   0 -10  -6   21.80    1.50 296
   0  10   7   68.60    4.10  49
   0  10   7   60.80    4.10 122
   0 -10  -7   61.10    3.80 139
   0 -10  -7   64.20    3.80 248
   0 -10  -7   80.40    3.50 300
   0  10   8  271.50   10.50  52
   0  10   8  249.10   11.00 124
   0 -10  -8  242.80   10.60 142
   0 -10  -8  240.50    9.20 303
   0  10   9   48.30    3.30  54
   0  10   9   43.40    3.40 126
   0  10   9   39.10    2.30 182
   0 -10  -9   45.60    2.50 307
   0  10  10  253.60   10.60  57
   0  10  10  243.70   11.40 128
   0  10  10  210.40    9.10 186
   0 -10 -10  244.70    9.70 309
   0  10  11   63.90    4.20  59
   0  10  11   52.90    3.20 189
   0 -10 -11   64.00    4.90 149
   0 -10 -11   61.60    3.60 312
   0  10  12   14.50    2.50  62
   0  10  12    9.50    1.40 191
   0 -10 -12   19.40    2.80 152
   0  10  13   41.80    3.30  64
   0  10  13   28.90    2.40 192
   0 -10 -13   32.20    2.80 154
   0 -10 -13   42.70    2.90 315
   0  10  14   68.60    4.50  66
   0  10  14   72.40    4.20 194
   0 -10 -14   95.00    5.40 156
   0 -10 -14   91.20    4.60 318
   0  10  15   64.00    4.50  68
   0  10  15   42.50    3.30 194
   0 -10 -15   50.20    4.30 158
   0 -10 -15   43.10    3.30 321
   0  10  16  109.50    6.80  69
   0 -10 -16   95.00    6.20 159
   0 -10 -16  105.10    6.60 323
   0  10  17   33.30    3.30  71
   0 -10 -17   33.00    3.50 161
   0 -10 -17   29.90    3.20 326
   0  10  18   12.90    2.70  73
   0 -10 -18   32.40    4.00 163
   0 -10 -18   17.90    2.70 328
   0  11  -9    8.90    3.50  19
   0  11  -9   14.80    2.80 288
   0  11  -8   13.70    2.60  20
   0  11  -8   -2.40    2.30 289
   0 -11   8    2.30    2.40 110
   0  11  -7   23.30    3.90  21
   0  11  -7   19.30    2.30 289
   0 -11   7   24.10    4.00 111
   0  11  -6   -4.30    2.80  21
   0  11  -6    3.40    0.80 258
   0  11  -6    0.70    0.80 268
   0  11  -6    2.90    1.40 290
   0 -11   6    6.40    3.30 111
   0  11  -5   10.70    2.90  22
   0  11  -5    0.00    0.90 265
   0  11  -5   -1.70    1.80 291
   0 -11   5   13.00    3.70 112
   0  11  -4   22.40    3.50  23
   0  11  -4   21.30    1.60 258
   0  11  -4   28.20    2.80 292
   0 -11   4   12.30    3.20 113
   0 -11   4   23.60    2.20 219
   0  11  -3   23.50    2.70  25
   0  11  -3   26.40    2.00 258
   0  11  -3   32.00    2.70 293
   0 -11   3   16.90    2.90 115
   0 -11   3   19.40    1.90 223
   0  11  -2  327.40   13.50  26
   0  11  -2  343.30   12.80 258
   0  11  -2  344.70   12.90 294
   0 -11   2  336.70   14.90 116
   0 -11   2  325.80   13.20 227
   0  11  -1  250.00   10.50  28
   0  11  -1  212.60   11.40  98
   0  11  -1  284.30   10.30 258
   0  11  -1  248.20   10.30 296
   0 -11   1  286.30   12.50 118
   0 -11   1  242.10   10.10 230
   0  11   0   14.80    2.50  30
   0  11   0    7.70    2.10 101
   0  11   0    8.30    1.60 259
   0  11   0    6.70    1.60 299
   0 -11   0    7.20    2.10 120
   0 -11   0    1.40    1.30 233
   0  11   1   16.60    2.60  32
   0  11   1   10.80    2.40 104
   0  11   1    9.30    1.50 259
   0  11   1   12.80    1.80 301
   0 -11  -1    9.70    2.80 122
   0 -11  -1   21.50    2.00 236
   0  11   2   92.50    5.60  35
   0  11   2   83.00    5.70 106
   0  11   2  117.80    5.20 260
   0  11   2  115.60    4.90 305
   0 -11  -2   99.50    6.00 125
   0 -11  -2  101.50    4.90 239
   0  11   3  104.20    6.10  37
   0  11   3  133.20    6.50 109
   0  11   3  130.40    5.50 261
   0  11   3  127.80    5.60 308
   0 -11  -3  135.00    6.50 127
   0 -11  -3  118.80    4.80 185
   0 -11  -3  117.90    5.60 241
   0  11   4   60.20    4.20  40
   0  11   4   75.50    4.70 112
   0  11   4   85.40    3.80 312
   0 -11  -4   74.40    4.40 130
   0 -11  -4   75.60    3.30 191
   0 -11  -4   78.20    4.00 243
   0  11   5  434.70   16.00  42
   0  11   5  427.00   18.60 114
   0 -11  -5  435.70   17.80 132
   0 -11  -5  448.20   17.20 244
   0 -11  -5  432.60   15.40 289
   0  11   6  429.10   15.60  45
   0  11   6  404.90   17.50 117
   0 -11  -6  376.60   16.40 135
   0 -11  -6  404.00   13.70 293
   0  11   7  313.70   12.70  48
   0  11   7  289.70   13.80 119
   0 -11  -7  339.60   14.00 138
   0 -11  -7  287.10   11.70 296
   0  11   8  244.60   10.20  51
   0  11   8  256.10   11.30 122
   0 -11  -8  207.20    9.50 141
   0 -11  -8  235.90    9.10 299
   0  11   9   53.00    3.50  53
   0  11   9   37.70    3.90 124
   0 -11  -9   61.40    3.20 303
   0  11  10  312.30   12.30  56
   0 -11 -10  301.60   13.20 146
   0 -11 -10  295.60   11.70 305
   0  11  11  105.10    5.50  58
   0  11  11   96.00    5.00 184
   0 -11 -11  100.10    5.80 148
   0 -11 -11  104.60    5.20 308
   0  11  12   13.20    1.70  60
   0  11  12   10.80    1.40 187
   0 -11 -12    2.40    1.80 150
   0 -11 -12   10.70    1.40 310
   0  11  13   73.40    4.30  62
   0  11  13   63.00    3.80 189
   0 -11 -13   68.40    4.30 152
   0 -11 -13   61.80    4.20 312
   0 -11 -13   85.30    4.70 313
   0  11  14    3.50    1.50 190
   0 -11 -14    3.70    1.50 316
   0  11  15    2.00    1.70  66
   0  11  15    2.70    1.50 191
   0 -11 -15    2.90    1.80 156
   0 -11 -15   -2.20    1.90 319
   0  11  16   94.60    6.50  68
   0 -11 -16   99.10    7.40 158
   0 -11 -16  103.00    6.70 321
   0  11  17    7.10    2.20  70
   0 -11 -17   -0.60    1.50 160
   0 -11 -17    3.60    1.40 324
   0  12  -7    7.60    2.70  22
   0  12  -7    6.40    1.70 291
   0 -12   7   -1.80    1.80 112
   0  12  -6    6.60    2.60  23
   0  12  -6   10.50    2.30 291
   0 -12   6    0.90    2.40 113
   0  12  -5   30.10    3.20  24
   0  12  -5   16.90    1.70 260
   0  12  -5   13.30    1.90 292
   0 -12   5   18.20    3.30 114
   0  12  -4   45.10    4.20  25
   0  12  -4   47.10    2.80 260
   0  12  -4   49.40    2.90 263
   0  12  -4   38.10    3.20 293
   0 -12   4   45.10    4.30 115
   0  12  -3    1.60    2.10  26
   0  12  -3   11.10    1.40 259
   0  12  -3    9.60    2.10 294
   0 -12   3   -0.70    1.90 116
   0 -12   3   10.60    1.80 222
   0  12  -2    9.70    3.10  28
   0  12  -2    4.50    1.40 259
   0  12  -2   11.90    1.80 296
   0 -12   2    6.70    1.70 226
   0  12  -1   23.00    3.00  29
   0  12  -1   27.90    2.20 259
   0 -12   1   30.00    3.80 119
   0 -12   1   17.50    1.90 229
   0  12   0   29.10    3.80  31
   0  12   0   27.90    2.60 260
   0  12   0   36.90    2.50 300
   0 -12   0   40.30    4.60 121
   0 -12   0   34.10    2.60 232
   0  12   1    0.20    1.60  33
   0  12   1    3.30    1.30 260
   0  12   1   -2.20    1.30 302
   0 -12  -1    4.80    2.10 123
   0 -12  -1    5.20    1.30 235
   0  12   2   42.90    3.40  35
   0  12   2   33.30    3.70 105
   0  12   2   33.20    2.60 261
   0  12   2   39.10    2.60 305
   0 -12  -2   41.80    4.10 125
   0 -12  -2   45.30    3.00 237
   0  12   3   78.20    5.20  37
   0  12   3   57.70    4.70 107
   0  12   3   80.20    4.10 262
   0  12   3   82.10    4.00 308
   0 -12  -3   62.00    5.10 127
   0 -12  -3   72.80    4.00 185
   0  12   4   41.30    3.70  40
   0  12   4   36.60    3.70 110
   0  12   4   60.60    3.00 312
   0 -12  -4   53.40    4.30 130
   0 -12  -4   54.30    2.80 191
   0  12   5   12.20    2.40  42
   0  12   5   19.20    3.10 112
   0 -12  -5   31.10    3.40 132
   0  12   6   35.60    3.50  45
   0  12   6   31.30    3.20 115
   0 -12  -6   41.70    3.90 135
   0 -12  -6   37.40    2.40 289
   0  12   7    4.50    1.70  47
   0 -12  -7    9.00    1.80 137
   0 -12  -7    4.00    1.10 293
   0  12   8   19.10    2.60  50
   0 -12  -8    9.40    2.80 140
   0 -12  -8    8.40    1.40 296
   0  12   9   28.40    2.60  52
   0 -12  -9   37.80    3.30 142
   0 -12  -9   36.50    2.70 299
   0  12  10    6.70    2.20  54
   0 -12 -10    2.30    2.30 144
   0 -12 -10    5.90    1.40 302
   0  12  11   11.70    2.60  57
   0 -12 -11    8.60    2.10 147
   0 -12 -11    4.30    1.10 304
   0  12  12   21.20    2.40  59
   0  12  12   17.10    1.50 182
   0 -12 -12   26.70    2.70 149
   0 -12 -12   15.60    1.90 306
   0  12  13   19.60    2.60  61
   0  12  13   18.00    2.00 184
   0 -12 -13   20.50    2.80 151
   0 -12 -13   13.10    1.90 308
   0  12  14    2.70    1.60  63
   0 -12 -14   16.10    2.50 153
   0  12  15    8.50    2.20  65
   0 -12 -15    3.90    2.10 155
   0 -12 -15    5.10    1.70 317
   0  12  16   28.70    3.40  67
   0 -12 -16   30.40    3.00 157
   0 -12 -16   23.50    3.00 319
   0  12  17   -0.80    2.30  69
   0 -12 -17    4.20    2.70 159
   0 -12 -17    4.00    1.70 322
   0  13  -6   15.00    3.60  25
   0  13  -6    6.80    1.90 293
   0 -13   6    3.00    3.80 115
   0  13  -5    6.10    3.40  25
   0  13  -5    5.40    1.60 294
   0 -13   5    6.60    3.90 115
   0  13  -4    5.40    3.30  26
   0  13  -4   24.50    1.90 261
   0  13  -4   15.00    1.90 265
   0  13  -4   15.30    2.40 295
   0 -13   4   22.70    4.10 116
   0  13  -3   15.30    3.40  28
   0  13  -3    5.60    1.00 261
   0  13  -3    9.20    1.80 296
   0 -13   3   -0.50    2.90 118
   0  13  -2   24.80    3.60  29
   0  13  -2    9.80    1.40 261
   0  13  -2   15.60    2.30 297
   0 -13   2    5.40    2.40 119
   0  13  -1   43.70    4.60  30
   0  13  -1   51.00    2.90 261
   0  13  -1   60.60    4.00 299
   0 -13   1   48.20    4.90 120
   0 -13   1   55.60    3.40 228
   0  13   0   41.50    4.00  32
   0  13   0   37.90    3.00 261
   0  13   0   49.20    3.30 301
   0 -13   0   64.80    5.00 122
   0  13   1   74.10    5.00  34
   0  13   1   80.90    4.20 261
   0  13   1   63.00    3.80 303
   0 -13  -1   60.50    5.90 124
   0  13   2   66.20    5.10  36
   0  13   2   99.20    4.60 262
   0  13   2   78.40    4.40 306
   0 -13  -2   93.80    6.50 126
   0  13   3   10.30    2.70  38
   0  13   3    9.90    1.50 309
   0 -13  -3   17.10    3.30 128
   0 -13  -3   16.70    1.60 186
   0  13   4  182.20    8.60  40
   0  13   4  177.10    7.90 312
   0 -13  -4  183.70    8.70 130
   0 -13  -4  173.80    6.70 191
   0  13   5    2.80    1.60  42
   0 -13  -5    7.60    1.90 132
   0  13   6    6.30    2.40  44
   0 -13  -6   18.90    3.20 134
   0  13   7  163.70    8.20  47
   0 -13  -7  196.60    9.40 137
   0 -13  -7  152.90    7.40 290
   0  13   8   32.40    3.40  49
   0 -13  -8   30.10    3.20 139
   0 -13  -8   32.10    2.40 292
   0  13   9   16.90    2.80  51
   0 -13  -9    5.30    2.60 141
   0 -13  -9    4.10    1.10 295
   0  13  10   94.70    6.00  54
   0 -13 -10   94.10    5.50 144
   0 -13 -10   96.40    5.40 298
   0  13  11  144.50    7.30  56
   0 -13 -11  157.20    7.50 146
   0  13  12   60.70    4.10  58
   0 -13 -12   67.80    4.20 148
   0  13  13   18.50    2.60  60
   0 -13 -13   13.20    2.40 150
   0 -13 -14   12.40    2.70 152
   0 -13 -14   10.10    2.20 313
   0  13  15  152.40    9.70  64
   0 -13 -15  202.80   11.80 154
   0 -13 -15  150.30   10.30 315
   0  13  16   23.10    3.30  66
   0 -13 -16   32.50    4.10 156
   0 -13 -16   15.00    2.40 318
   0  14  -4   49.60    5.30  28
   0  14  -4   49.00    4.30 296
   0 -14   4   56.40    7.20 118
   0  14  -3    7.30    2.70  29
   0  14  -3    0.10    1.30 264
   0  14  -3    3.70    2.20 297
   0 -14   3    4.70    2.50 119
   0  14  -2   46.60    4.20  30
   0  14  -2   45.10    3.60 299
   0 -14   2   44.20    4.40 120
   0  14  -1   34.70    3.10 300
   0 -14   1   30.50    4.40 121
   0  14   0   14.70    2.70  33
   0  14   0    5.40    1.90 302
   0 -14   0   14.10    2.70 123
   0  14   1    3.90    2.80  34
   0  14   1   -3.50    1.40 304
   0 -14  -1   -7.40    3.00 124
   0  14   2   20.70    3.10  36
   0  14   2   27.70    2.70 307
   0 -14  -2   36.10    4.10 126
   0 -14  -2   28.10    2.10 183
   0  14   3   21.80    3.10  38
   0  14   3   18.20    2.10 310
   0 -14  -3   17.20    3.10 128
   0 -14  -3   22.00    1.60 187
   0  14   4   72.10    5.50  40
   0 -14  -4   76.30    4.80 130
   0 -14  -4   72.10    3.50 192
   0  14   5   20.00    2.70  42
   0 -14  -5    6.60    2.40 132
   0  14   6  132.00    7.70  44
   0 -14  -6  112.80    6.60 134
   0  14   7   97.20    5.90  46
   0 -14  -7  108.90    6.30 136
   0  14   8    3.40    2.50  49
   0 -14  -8    1.60    1.20 289
   0  14   9   22.50    2.70  51
   0 -14  -9   42.90    3.70 141
   0  14  11    3.70    1.90  55
   0 -14 -11    2.70    1.80 145
   0  14  12   24.20    3.10  57
   0 -14 -12   34.00    3.40 147
   0  14  13   75.60    5.80  59
   0 -14 -13   89.00    6.90 149
   0  14  14  290.00   16.20  61
   0 -14 -14  233.00   13.50 151
   0  14  15    4.90    2.20  63
   0 -14 -15    0.00    2.00 153
   0 -14 -15   -1.50    1.40 314
   0  15  -2   40.90    5.30  31
   0  15  -2   45.40    3.50 263
   0  15  -2   28.90    3.50 300
   0 -15   2   69.70    7.10 121
   0  15  -1   11.00    3.20  32
   0  15  -1    5.30    2.10 302
   0 -15   1    5.50    3.50 122
   0  15   0    7.80    2.50  34
   0  15   0   10.40    2.10 304
   0 -15   0    4.60    2.40 124
   0  15   1   12.10    3.10  35
   0  15   1    3.10    1.70 306
   0 -15  -1    8.40    3.40 125
   0  15   2    5.30    2.30  37
   0 -15  -2   10.80    2.70 127
   0  15   3    9.20    2.90  39
   0  15   3    5.60    1.80 310
   0 -15  -3    4.50    3.00 129
   0  15   4   22.50    3.90  40
   0 -15  -4   12.80    3.40 130
   0  15   6   36.00    3.60  44
   0 -15  -6   39.40    4.00 134
   0  15   7   21.60    3.10  46
   0 -15  -7   20.60    4.00 136
   0  15   9   81.80    6.20  50
   0 -15  -9   82.90    6.10 140
   0  15  10    1.80    2.40  52
   0 -15 -10   18.00    3.30 142
   0  15  11   33.50    3.70  54
   0 -15 -11   27.30    4.20 144
   0  15  12    2.30    2.40  56
   0 -15 -12   -3.60    2.50 146
   0  15  13    3.10    1.60  58
   0 -15 -13   -1.90    2.00 148
   0  15  14    4.50    1.90  60
   0 -15 -14   -0.60    1.80 150
   0  16   0   15.20    3.50  35
   0  16   0   24.10    3.20 305
   0 -16   0   19.30    3.30 125
   0  16   1    4.60    2.30  36
   0  16   1    9.30    2.00 307
   0 -16  -1    8.80    3.00 126
   0  16   2    1.30    1.50 309
   0 -16  -2   -8.60    3.10 128
   0  16   3    7.70    2.30  39
   0  16   3    3.10    1.00 311
   0 -16  -3   10.10    2.50 129
   0  16   4    2.80    2.10  41
   0 -16  -4   -0.50    2.00 131
   0  16   5    1.80    2.70  43
   0 -16  -5    5.80    3.00 133
   0  16   6   66.00    5.30  44
   0 -16  -6   80.00    6.60 134
   0  16   8   51.20    4.50  48
   0 -16  -8   65.40    5.70 138
   0  16   9   -4.00    1.80  50
   0 -16  -9    2.30    2.10 140
   0  16  10    8.50    2.40  52
   0 -16 -10    7.10    2.40 142
   0  16  11    4.80    1.90  54
   0 -16 -11   11.50    2.40 144
   0  16  12    2.10    1.80  56
   0 -16 -12   -1.70    1.70 146
   0  17   4    5.90    3.20  41
   0 -17  -4   -1.60    3.20 131
   0  17   5    8.50    2.30  43
   0 -17  -5   -3.40    1.90 133
   0  17   6   10.90    3.20  45
   0 -17  -6    7.00    3.30 135
   0  17   7    4.80    2.90  46
   0 -17  -7    1.00    3.00 136
   0  17   8    1.50    1.90  48
   0 -17  -8    7.70    2.50 138
   1 -16 -11   12.30    2.70 144
  -1  16  11    7.10    2.50  54
   1 -16 -10   11.00    3.40 142
  -1  16  10    9.20    2.90  52
   1 -16  -9   37.70    4.50 140
  -1  16   9   36.10    4.30  50
   1 -16  -8   10.20    3.90 139
  -1  16   8    1.20    2.70  49
   1 -16  -7   29.30    3.90 137
  -1  16   7   23.30    3.80  47
   1 -16  -6   11.10    2.90 135
  -1  16   6    6.70    2.90  45
   1 -16  -5   14.80    3.00 133
  -1  16   5   18.00    3.30  43
   1 -16  -4   93.70    8.30 131
  -1  16   4   85.00    6.60  41
   1 -16  -3   22.50    3.60 130
  -1  16   3   17.30    2.30 262
  -1  16   2   -1.60    3.10  38
  -1  16   2    1.00    1.90 262
   1 -16  -1   11.20    3.10 127
  -1  16   1   11.60    3.10  37
  -1  16   1   17.10    2.60 261
   1 -16   0   47.20    5.90 125
  -1  16   0   42.30    4.80  35
  -1  16   0   27.20    3.50 261
   1 -15 -13   30.50    4.10 148
  -1  15  13   32.60    3.90  58
   1 -15 -12   -1.30    2.50 146
  -1  15  12   -3.50    2.20  56
   1 -15 -11   48.10    4.60 145
  -1  15  11   39.80    4.70  55
   1 -15 -10   47.10    5.00 143
  -1  15  10   48.60    4.40  53
   1 -15  -9    9.10    3.30 141
  -1  15   9   13.50    3.20  51
   1 -15  -8   24.40    3.40 139
  -1  15   8   25.00    4.20  49
   1 -15  -7    3.40    2.30 137
  -1  15   7   -0.70    1.90  47
   1 -15  -6   10.70    2.30 135
  -1  15   6    3.70    2.00  45
   1 -15  -5    5.40    2.20 133
  -1  15   5    6.00    2.20  43
  -1  15   5   -1.20    1.30 262
   1 -15  -4   10.30    2.60 131
  -1  15   4   -1.70    1.80  41
  -1  15   4    3.80    1.90 261
   1 -15  -3   21.80    4.20 129
  -1  15   3   29.60    3.80  39
  -1  15   3   22.10    2.40 261
   1 -15  -2    2.40    3.30 128
  -1  15   2   12.60    3.40  38
  -1  15   2   10.70    2.30 260
   1 -15  -1    0.30    2.20 126
  -1  15   1   12.40    2.60  36
  -1  15   1    9.20    1.90 260
  -1  15   1    1.30    1.50 306
   1 -15   0   31.50    5.00 125
  -1  15   0   16.50    3.90  35
  -1  15   0   11.70    2.20 260
  -1  15   0   15.50    2.00 304
   1 -15   1    9.20    3.00 123
  -1  15  -1   -0.20    2.30  33
  -1  15  -1    5.80    1.50 302
   1 -15   2   73.70    6.60 122
  -1  15  -2   72.80    5.80  32
  -1  15  -2   79.40    4.70 260
  -1  15  -2   52.50    4.00 300
   1 -14 -14   38.90    3.90 151
  -1  14  14   30.30    3.50  61
   1 -14 -13    8.10    2.50 149
  -1  14  13   21.20    2.50  59
   1 -14 -12    2.70    1.90 147
  -1  14  12    5.00    2.00  57
   1 -14 -11   35.90    3.70 145
  -1  14  11   44.80    3.80  55
   1 -14 -10    7.00    2.00 143
  -1  14  10    2.00    2.00  53
   1 -14  -9   67.30    5.00 141
  -1  14   9   51.60    4.20  51
   1 -14  -7   -2.20    1.90 137
  -1  14   7   -1.50    1.70  47
   1 -14  -6    5.50    2.20 135
  -1  14   6    0.80    1.60  45
  -1  14   6    5.70    1.90 262
   1 -14  -5    0.30    1.90 133
  -1  14   5    8.10    2.10  43
  -1  14   5    6.70    1.70 261
   1 -14  -4   56.00    4.30 131
  -1  14   4   69.10    4.90  41
  -1  14   4   55.40    4.00 260
   1 -14  -3   89.20    6.20 129
  -1  14   3   96.00    5.80  39
  -1  14   3   72.20    4.70 260
  -1  14   3   78.00    3.90 311
   1 -14  -2    4.10    2.60 127
  -1  14   2   15.60    3.20  37
  -1  14   2    4.50    1.40 259
  -1  14   2    6.30    1.20 308
  -1  14   1   54.30    4.70  35
  -1  14   1   38.70    3.80 259
  -1  14   1   44.70    3.20 305
   1 -14   0    7.90    2.80 124
  -1  14   0    8.00    3.30  34
  -1  14   0   11.10    2.30 258
  -1  14   0   12.10    1.70 303
   1 -14   1   18.90    3.10 122
  -1  14  -1   16.60    3.60  32
  -1  14  -1   10.90    1.70 258
  -1  14  -1   16.40    2.30 300
   1 -14   2   44.50    4.60 121
  -1  14  -2   26.80    3.70  31
  -1  14  -2   33.30    2.70 258
  -1  14  -2   35.80    3.10 299
   1 -14   3   -6.20    2.90 120
  -1  14  -3    4.50    1.70 258
  -1  14  -3    1.30    1.20 297
   1 -14   4   12.00    3.80 119
  -1  14  -4   10.80    3.50  29
  -1  14  -4    4.80    1.40 258
  -1  14  -4    5.40    2.00 296
   1 -13 -15    0.70    1.60 154
   1 -13 -15    8.70    2.20 316
  -1  13  15   -2.50    1.70  64
   1 -13 -14    5.70    2.10 152
   1 -13 -14   14.40    2.40 314
  -1  13  14    7.50    2.10  62
   1 -13 -13   56.20    4.90 150
  -1  13  13   35.90    3.90  60
   1 -13 -12   32.50    3.70 148
  -1  13  12   42.20    3.90  58
   1 -13 -11   30.50    3.40 146
  -1  13  11   42.20    3.40  56
   1 -13 -10   83.20    5.30 144
  -1  13  10  103.60    6.20  54
   1 -13  -9   16.20    2.80 142
   1 -13  -8  270.80   11.80 139
   1 -13  -8  243.10   10.70 289
  -1  13   8  258.20   11.40  49
   1 -13  -7   27.40    3.00 137
  -1  13   7   28.20    3.00  47
   1 -13  -6   50.90    3.90 135
  -1  13   6   38.10    3.40  45
  -1  13   6   42.90    3.60 261
   1 -13  -5   61.80    4.40 133
  -1  13   5   37.10    3.80  43
  -1  13   5   48.30    3.50 260
   1 -13  -4    6.30    2.90 131
  -1  13   4   15.80    3.10  41
  -1  13   4    8.90    2.20 260
   1 -13  -3   24.10    3.70 129
   1 -13  -3   29.20    1.40 195
  -1  13   3   17.30    3.30  39
  -1  13   3   33.20    2.00 311
   1 -13  -2   24.80    4.10 127
   1 -13  -2   23.30    1.50 186
  -1  13   2   32.10    4.00  37
  -1  13   2   24.30    2.20 258
   1 -13  -1   21.50    4.10 125
  -1  13   1   26.00    3.60  35
  -1  13   1   27.20    2.70 257
  -1  13   1   15.10    1.50 304
   1 -13   0    5.70    2.50 123
  -1  13   0   19.10    3.30  33
  -1  13   0   10.80    1.80 257
  -1  13   0    7.40    1.50 301
   1 -13   1   30.00    4.50 121
  -1  13  -1   20.60    3.70  31
  -1  13  -1   21.20    2.20 256
  -1  13  -1   26.40    2.50 299
   1 -13   2   59.50    4.90 120
  -1  13  -2   78.30    5.50  30
  -1  13  -2   52.00    3.60 256
  -1  13  -2   57.60    3.50 297
   1 -13   3    9.70    3.90 119
  -1  13  -3   23.50    4.10  29
  -1  13  -3   12.80    1.50 256
   1 -13   4   25.30    4.70 117
  -1  13  -4   17.50    3.40  27
  -1  13  -4   15.00    1.60 256
  -1  13  -4   12.70    1.80 294
   1 -13   5   14.30    4.30 116
  -1  13  -5   -3.90    3.00  26
  -1  13  -5    4.60    1.10 256
  -1  13  -5    2.70    1.50 293
   1 -13   6   31.80    5.20 115
  -1  13  -6   38.60    5.20  25
  -1  13  -6   37.10    3.90 292
   1 -12 -16    2.30    3.00 157
   1 -12 -16   10.50    2.00 321
  -1  12  16   14.00    3.10  67
   1 -12 -15   74.50    6.00 155
   1 -12 -15   82.20    5.80 318
  -1  12  15  102.00    7.20  65
   1 -12 -14   17.30    2.60 153
   1 -12 -14   20.60    2.80 315
  -1  12  14   17.60    2.70  63
   1 -12 -13   16.70    3.00 151
  -1  12  13   11.60    1.80  61
   1 -12 -12    6.00    2.00 149
  -1  12  12    7.00    1.80  59
   1 -12 -11   12.70    2.30 147
   1 -12 -11   11.10    1.40 303
  -1  12  11   22.40    3.00  57
   1 -12 -10   46.70    4.20 145
   1 -12 -10   54.10    2.80 300
  -1  12  10   54.30    4.30  55
   1 -12  -9   64.80    4.40 142
   1 -12  -9   53.00    2.90 297
  -1  12   9   45.80    3.90  52
   1 -12  -8   20.90    3.00 140
   1 -12  -8   20.40    1.60 293
  -1  12   8   12.80    2.40  50
   1 -12  -7  290.40   12.20 138
   1 -12  -7  323.80   11.70 289
  -1  12   7  329.10   13.50  48
  -1  12   7  310.10   12.40 262
   1 -12  -6   52.60    4.30 135
  -1  12   6   41.90    3.70  45
  -1  12   6   52.10    3.40 261
   1 -12  -5   20.20    3.10 133
  -1  12   5   12.00    1.90  43
  -1  12   5    4.10    2.00 260
   1 -12  -4   12.90    2.90 131
  -1  12   4    6.20    2.80  41
  -1  12   4   13.20    2.30 259
   1 -12  -3   29.40    3.50 128
   1 -12  -3   29.90    1.50 194
  -1  12   3   32.20    3.90  38
  -1  12   3   27.10    2.00 310
   1 -12  -2   31.90    3.80 126
   1 -12  -2   25.70    1.50 185
  -1  12   2   29.70    2.30 257
  -1  12   2   27.80    2.10 306
   1 -12  -1   18.20    2.80 124
  -1  12   1   19.50    2.90  34
  -1  12   1   18.80    1.90 256
  -1  12   1   10.10    1.80 303
   1 -12   0   33.50    3.90 122
  -1  12   0   28.90    3.00  32
  -1  12   0   29.70    2.20 255
  -1  12   0   28.90    2.40 300
   1 -12   1   54.30    5.60 120
  -1  12  -1   51.40    4.60  30
  -1  12  -1   63.40    3.70 255
  -1  12  -1   65.00    3.50 297
   1 -12   2   47.60    4.60 119
  -1  12  -2   67.20    4.90  29
  -1  12  -2   54.20    3.40 254
  -1  12  -2   64.40    3.50 295
   1 -12   3   16.50    3.70 117
   1 -12   3   20.50    2.10 222
  -1  12  -3   12.00    3.50  27
  -1  12  -3    9.80    1.40 254
  -1  12  -3   16.50    2.10 293
   1 -12   4    1.30    2.30 116
   1 -12   4   16.10    2.00 218
  -1  12  -4   10.10    2.20  26
  -1  12  -4    6.80    1.70 254
   1 -12   5   46.20    4.80 115
  -1  12  -5   60.80    4.90  25
  -1  12  -5   43.00    3.00 254
  -1  12  -5   51.60    3.70 291
   1 -12   6   20.00    4.10 114
  -1  12  -6   14.00    3.40  24
  -1  12  -6   17.70    1.60 254
  -1  12  -6   16.70    2.20 290
   1 -12   7   76.80    6.80 113
  -1  12  -7   68.70    5.80  23
  -1  12  -7   75.40    5.40 289
   1 -12   8   17.20    4.30 113
  -1  12  -8    4.20    3.20  23
  -1  12  -8   17.00    2.30 289
   1 -11 -16   11.00    2.70 158
  -1  11  16   18.10    2.90  68
   1 -11 -15   19.20    2.80 156
   1 -11 -15   15.90    2.40 320
  -1  11  15   12.60    2.60  66
   1 -11 -14    6.90    2.40 154
   1 -11 -14    8.70    1.90 317
  -1  11  14    1.10    1.60  64
   1 -11 -13   19.20    2.60 152
   1 -11 -13   11.10    2.40 314
  -1  11  13   12.10    2.10  62
  -1  11  13   12.90    1.60 191
   1 -11 -12   14.60    2.50 150
   1 -11 -12   18.30    1.90 310
  -1  11  12   13.90    2.20  60
  -1  11  12   14.60    1.50 189
   1 -11 -11  309.50   12.40 148
   1 -11 -11  265.60   10.90 308
  -1  11  11  260.30   11.10  58
  -1  11  11  248.10   10.60 186
   1 -11 -10    2.30    2.10 146
   1 -11 -10    2.10    1.10 305
  -1  11  10   -0.20    2.20  56
   1 -11  -9  351.70   14.70 143
   1 -11  -9  341.20   12.90 301
  -1  11   9  337.70   13.70  53
   1 -11  -8  113.20    5.80 141
   1 -11  -8  100.60    4.30 297
  -1  11   8  119.20    6.40  51
   1 -11  -7   46.20    3.80 138
   1 -11  -7   36.80    2.10 293
  -1  11   7   39.50    3.20  48
  -1  11   7   36.90    3.10 261
   1 -11  -6  145.40    6.80 136
   1 -11  -6  143.10    6.00 289
  -1  11   6  179.20    8.20  46
  -1  11   6  156.90    7.30 260
   1 -11  -5   48.20    3.60 133
   1 -11  -5   48.80    3.10 361
  -1  11   5   63.60    4.20  43
  -1  11   5   39.50    3.70 115
  -1  11   5   37.10    2.70 259
   1 -11  -4  169.40    7.50 131
   1 -11  -4  163.40    7.90 359
  -1  11   4  167.30    8.90  41
  -1  11   4  185.70    9.50 113
  -1  11   4  181.70    8.20 258
   1 -11  -3  211.00    9.10 128
   1 -11  -3  192.20    6.90 194
  -1  11   3  213.10    9.50  38
  -1  11   3  169.90    9.70 110
  -1  11   3  224.00    9.20 257
  -1  11   3  224.60    8.40 310
   1 -11  -2    8.00    2.40 126
   1 -11  -2    3.40    0.70 184
   1 -11  -2    2.20    1.50 236
  -1  11   2    2.90    2.40  36
  -1  11   2    4.30    1.90 108
  -1  11   2   -2.70    1.60 256
  -1  11   2   -0.40    1.00 306
   1 -11  -1    8.90    3.10 123
   1 -11  -1   12.40    1.80 233
  -1  11   1    9.10    2.50  33
  -1  11   1   11.30    1.80 255
  -1  11   1   10.20    1.50 302
   1 -11   0  246.00   11.00 121
   1 -11   0  226.30   10.00 231
  -1  11   0  240.00   10.30  31
  -1  11   0  218.90    9.10 254
  -1  11   0  218.10    9.00 298
   1 -11   1    0.00    3.00 119
   1 -11   1    5.50    1.40 228
  -1  11  -1   10.40    2.90  29
  -1  11  -1   10.80    1.30 253
  -1  11  -1    6.70    1.50 296
   1 -11   2   20.80    2.20 225
  -1  11  -2   28.80    3.40  28
  -1  11  -2   30.80    2.50 253
  -1  11  -2   33.30    2.50 293
   1 -11   3   66.40    4.70 116
   1 -11   3   49.10    3.20 222
  -1  11  -3   60.70    4.10  26
  -1  11  -3   54.60    3.30 252
  -1  11  -3   62.80    3.60 292
   1 -11   4   24.90    3.90 115
   1 -11   4   15.60    1.60 219
  -1  11  -4   27.70    3.60  25
  -1  11  -4   13.30    1.70 252
  -1  11  -4   14.70    2.10 290
   1 -11   5    3.00    2.90 114
  -1  11  -5    4.00    2.70  24
  -1  11  -5    6.80    1.30 251
  -1  11  -5   11.00    1.70 289
   1 -11   6    0.90    3.10 113
  -1  11  -6    3.10    1.10 251
  -1  11  -6   -1.60    1.60 288
   1 -11   7   35.60    5.00 112
  -1  11  -7   28.50    4.10  22
  -1  11  -7   20.90    1.80 252
  -1  11  -7   30.20    3.10 288
   1 -11   8   48.50    5.30 111
  -1  11  -8   60.00    5.60  21
  -1  11  -8   49.90    4.50 287
   1 -11   9   63.00    6.90 110
  -1  11  -9   63.50    5.70  20
  -1  11  -9   59.10    4.30 287
   1 -10 -17    3.50    1.90 161
  -1  10  17   -2.80    1.70  71
   1 -10 -16   20.70    3.50 159
   1 -10 -16   18.00    2.20 326
  -1  10  16   26.60    2.70  69
   1 -10 -15    1.20    2.50 157
   1 -10 -15    4.30    1.60 323
  -1  10  15    6.30    2.70  67
  -1  10  15    0.90    0.90 197
   1 -10 -14    7.50    2.70 156
   1 -10 -14   21.70    2.30 320
  -1  10  14   14.20    2.70  66
  -1  10  14   14.70    1.50 196
   1 -10 -13  225.30   10.00 154
   1 -10 -13  221.70    9.30 317
  -1  10  13  237.90   10.70  64
  -1  10  13  225.10   11.00 195
   1 -10 -12   51.40    4.40 151
   1 -10 -12   56.90    3.40 313
  -1  10  12   45.10    3.40  61
  -1  10  12   44.60    2.70 194
   1 -10 -11   85.80    5.60 149
  -1  10  11   90.20    4.90  59
  -1  10  11   76.70    3.80 192
   1 -10 -10   33.40    2.80 147
   1 -10 -10   28.40    2.00 310
  -1  10  10   40.70    2.90  57
  -1  10  10   29.00    2.00 189
   1 -10  -9  688.80   24.30 145
   1 -10  -9  681.10   23.80 306
  -1  10   9  686.20   23.30  55
  -1  10   9  632.90   21.90 184
   1 -10  -8   56.80    3.80 142
   1 -10  -8   47.10    2.70 302
  -1  10   8   51.60    3.50  52
  -1  10   8   45.30    4.20 124
   1 -10  -7  278.30   11.30 139
   1 -10  -7  289.60   10.40 298
  -1  10   7  330.50   12.10  49
  -1  10   7  241.00   13.00 122
  -1  10   7  322.80   11.30 261
   1 -10  -6   17.60    2.80 137
   1 -10  -6    7.70    0.90 293
  -1  10   6   11.20    2.60  47
  -1  10   6    5.80    1.80 120
  -1  10   6   15.40    1.90 260
   1 -10  -5    2.90    1.90  27
   1 -10  -5    8.10    1.30 242
   1 -10  -5    5.00    0.80 288
   1 -10  -5    5.10    1.20 362
  -1  10   5   10.70    1.70  44
  -1  10   5   14.50    2.70 117
  -1  10   5    6.50    2.10 258
   1 -10  -4  161.30    7.70  25
   1 -10  -4  192.50    8.20 131
   1 -10  -4  163.40    7.40 240
   1 -10  -4  156.70    7.20 360
  -1  10   4  147.10    7.30  41
  -1  10   4  176.40    7.80 115
  -1  10   4  165.00    7.00 257
   1 -10  -3  120.20    5.80  22
   1 -10  -3  104.50    6.40 128
   1 -10  -3  107.80    3.80 195
   1 -10  -3  110.40    4.70 239
   1 -10  -3   94.00    4.60 358
  -1  10   3  111.90    5.50  38
  -1  10   3   87.00    5.90 112
  -1  10   3  114.30    5.20 256
  -1  10   3  112.90    4.50 310
   1 -10  -2   33.80    2.60  19
   1 -10  -2   25.20    3.60 126
   1 -10  -2   36.80    1.70 183
   1 -10  -2   44.70    3.00 237
   1 -10  -2   49.30    3.00 356
  -1  10   2   36.60    3.40  36
  -1  10   2   27.60    3.10 109
  -1  10   2   39.70    2.80 255
  -1  10   2   44.20    2.30 305
   1 -10  -1  211.00    8.80 123
   1 -10  -1  194.20    8.90 234
   1 -10  -1  167.20    7.50 354
  -1  10   1  200.90    8.20  33
  -1  10   1  171.90    9.50 106
  -1  10   1  181.60    7.40 253
  -1  10   1  194.20    7.60 301
   1 -10   0   34.80    4.10 121
   1 -10   0   60.70    3.20 232
  -1  10   0   55.60    3.90  31
  -1  10   0   44.70    3.80 104
  -1  10   0   45.80    2.90 252
  -1  10   0   61.00    3.00 297
   1 -10   1  100.60    6.30 118
  -1  10  -1  102.70    6.20  28
  -1  10  -1   91.00    5.90 101
  -1  10  -1  117.80    4.60 251
  -1  10  -1  113.30    4.70 294
   1 -10   2  178.40    8.80 117
   1 -10   2  163.40    7.70 226
  -1  10  -2  149.60    8.20  27
  -1  10  -2  187.90    6.90 251
  -1  10  -2  159.10    7.30 292
   1 -10   3  112.90    6.70 115
   1 -10   3  104.50    5.30 223
  -1  10  -3  107.70    5.80  25
  -1  10  -3  111.90    5.10 250
  -1  10  -3  133.40    5.30 290
   1 -10   4  120.50    7.60 113
   1 -10   4  135.50    6.50 219
  -1  10  -4  130.50    7.20  23
  -1  10  -4  160.20    6.40 249
  -1  10  -4  155.30    6.50 288
   1 -10   5   15.20    2.90 112
   1 -10   5    9.20    1.40 216
  -1  10  -5   13.10    2.10  22
  -1  10  -5   17.40    1.50 249
  -1  10  -5   19.80    2.00 287
   1 -10   6    3.10    2.20 111
   1 -10   6    1.20    1.20 212
  -1  10  -6    4.10    2.10  21
  -1  10  -6    1.20    1.00 249
   1 -10   7   67.40    5.00 110
  -1  10  -7   81.00    5.50  20
  -1  10  -7  100.10    4.90 249
  -1  10  -8   20.20    3.40  19
  -1  10  -8    5.50    1.10 249
   1 -10   9    1.50    2.20 109
  -1  10  -9    2.90    2.00  19
   1 -10  10   18.10    3.90 108
  -1  10 -10   20.60    4.00  18
   1  -9 -17   24.20    3.90 162
  -1   9  17   49.80    5.00  72
   1  -9 -16    4.70    1.70 328
  -1   9  16   18.20    3.20  71
   1  -9 -15   77.70    4.60 325
  -1   9  15   85.20    5.40  69
   1  -9 -14  120.30    7.10 157
   1  -9 -14   92.80    4.80 322
  -1   9  14  107.50    5.60  67
   1  -9 -13   17.10    2.20 155
   1  -9 -13    9.70    1.70 319
  -1   9  13   13.50    2.10  65
   1  -9 -12    9.50    1.90 153
   1  -9 -12   10.40    1.40 316
  -1   9  12    2.30    1.50  63
   1  -9 -11    6.10    1.60 151
  -1   9  11    8.30    1.60  61
  -1   9  11    4.50    1.10 196
   1  -9 -10  386.40   15.60 149
  -1   9  10  423.90   16.30  59
  -1   9  10  424.60   15.50 194
   1  -9  -9   38.30    3.20 146
   1  -9  -9   44.70    2.50 312
  -1   9   9   44.00    2.80  56
  -1   9   9   29.40    3.20 129
  -1   9   9   37.70    2.00 191
   1  -9  -8  257.40   10.10 143
   1  -9  -8  237.80    9.20 308
  -1   9   8  271.10   10.30  53
  -1   9   8  249.60   11.50 127
  -1   9   8  249.40    9.30 187
   1  -9  -7   87.00    5.30  35
   1  -9  -7   78.40    4.80 141
   1  -9  -7   82.30    3.50 303
  -1   9   7   91.30    4.60  51
  -1   9   7   83.50    5.00 125
  -1   9   7   80.00    4.10 261
   1  -9  -6  100.10    6.20  32
   1  -9  -6  131.60    6.40 138
   1  -9  -6  136.30    6.70 244
   1  -9  -6  129.20    4.90 298
  -1   9   6  108.90    5.60  48
  -1   9   6  102.90    5.80 122
  -1   9   6  128.00    5.40 260
   1  -9  -5  115.60    6.00  30
   1  -9  -5  116.10    6.20 135
   1  -9  -5  148.60    5.70 243
   1  -9  -5  156.60    5.40 292
  -1   9   5  121.20    6.10  45
  -1   9   5  140.20    7.20 120
  -1   9   5  148.50    6.20 258
   1  -9  -4   70.70    4.50  27
   1  -9  -4   74.80    5.00 131
   1  -9  -4  100.10    4.50 241
   1  -9  -4   76.60    3.20 287
   1  -9  -4   83.40    3.90 362
  -1   9   4   83.40    4.90  41
  -1   9   4   81.70    4.90 117
  -1   9   4   76.50    3.80 256
   1  -9  -3    0.10    1.00  24
   1  -9  -3   -1.00    2.20 128
   1  -9  -3    4.30    1.40 240
   1  -9  -3    9.70    1.60 359
  -1   9   3    4.30    2.20  38
  -1   9   3    5.10    1.60 114
  -1   9   3    6.30    1.20 255
  -1   9   3    4.00    0.80 311
   1  -9  -2   73.80    4.40  21
   1  -9  -2   86.90    5.60 125
   1  -9  -2   89.20    3.10 183
   1  -9  -2   80.30    3.80 238
   1  -9  -2   75.50    4.30 357
  -1   9   2   73.40    4.50  35
  -1   9   2   96.20    5.30 111
  -1   9   2   80.10    3.80 254
  -1   9   2   80.50    3.50 305
   1  -9  -1   32.90    2.80  18
   1  -9  -1   29.30    3.20 123
   1  -9  -1   34.00    2.60 235
   1  -9  -1   35.80    2.30 355
  -1   9   1   37.90    3.20  33
  -1   9   1   28.40    3.10 108
  -1   9   1   30.80    2.20 252
  -1   9   1   30.90    2.10 300
   1  -9   0  637.80   24.10  15
   1  -9   0  679.70   24.60 120
   1  -9   0  627.90   22.90 233
   1  -9   0  629.80   23.10 353
  -1   9   0  671.20   23.60  30
  -1   9   0  597.00   24.20 105
  -1   9   0  661.70   22.70 251
  -1   9   0  670.50   22.20 296
   1  -9   1  396.10   15.40  12
   1  -9   1  344.40   14.00 118
   1  -9   1  345.30   12.80 230
   1  -9   1  342.70   13.90 351
  -1   9  -1  320.40   13.60  28
  -1   9  -1  356.10   14.80 102
  -1   9  -1  350.60   12.30 250
  -1   9  -1  355.10   12.60 292
   1  -9   2  104.70    5.60 115
   1  -9   2   78.10    4.10 349
  -1   9  -2   77.20    4.60  25
  -1   9  -2   76.70    4.60  99
  -1   9  -2   81.10    3.60 249
  -1   9  -2   96.70    4.20 290
   1  -9   3  156.60    8.40 113
   1  -9   3  190.00    8.00 223
  -1   9  -3  176.10    8.50  23
  -1   9  -3  175.10    9.80  96
  -1   9  -3  206.50    7.70 288
   1  -9   4   27.90    3.40 112
   1  -9   4   30.80    2.20 219
  -1   9  -4   31.20    2.90  22
  -1   9  -4   35.00    2.20 247
   1  -9   5   20.40    3.70 110
   1  -9   5    9.00    1.50 216
  -1   9  -5    5.50    2.30  20
  -1   9  -5   12.60    1.50 246
   1  -9   6   15.70    3.40 109
   1  -9   6   11.10    1.40 212
  -1   9  -6   19.10    3.00  19
  -1   9  -6   14.90    1.10 246
  -1   9  -6   15.00    2.00 362
   1  -9   7   85.40    5.70 108
  -1   9  -7   81.70    3.80 246
  -1   9  -7   68.60    5.20 362
   1  -9   8  117.60    7.30 108
  -1   9  -8  106.50    6.30  18
  -1   9  -8  108.50    4.90 246
  -1   9  -8  129.60    6.40 362
   1  -9   9   29.10    3.80 107
  -1   9  -9   49.40    4.50  17
  -1   9  -9   42.40    2.60 246
  -1   9  -9   48.70    4.00 361
   1  -9  10    3.20    3.00 107
  -1   9 -10   18.20    3.50  17
  -1   9 -10   16.60    2.90 361
   1  -9  11   11.30    3.30 106
  -1   9 -11    9.10    2.60  16
  -1   9 -11   13.30    2.80 361
   1  -8 -17   56.50    5.70 164
   1  -8 -17   67.60    4.40 334
  -1   8  17   90.10    6.30  74
   1  -8 -16   20.50    2.60 162
   1  -8 -16   21.10    2.20 331
  -1   8  16   25.20    3.00  72
   1  -8 -15   -3.40    2.20 161
   1  -8 -15    6.90    1.60 328
  -1   8  15    1.10    2.20  71
   1  -8 -14  190.60    8.70 159
   1  -8 -14  152.50    7.30 325
  -1   8  14  144.60    8.10  69
   1  -8 -13  400.60   16.60 157
   1  -8 -13  409.60   15.70 322
  -1   8  13  351.10   14.50  67
   1  -8 -12   85.20    4.70 155
   1  -8 -12   88.30    4.50 319
  -1   8  12   77.80    4.40  65
   1  -8 -11  205.00    8.50 153
   1  -8 -11  167.60    7.50 316
  -1   8  11  185.10    8.40  63
   1  -8  -9 1682.80   64.50  42
   1  -8  -9 2020.40   64.00 148
   1  -8  -9 1948.50   64.90 248
  -1   8   9 2115.30   63.60  58
  -1   8   9 1710.90   64.10 132
   1  -8  -8  243.90   11.30  40
   1  -8  -8  278.40    9.90 145
   1  -8  -8  232.20    9.50 247
  -1   8   8  254.10   10.00  55
  -1   8   8  251.30   10.90 130
  -1   8   8  256.40    9.20 194
   1  -8  -7  160.30    6.90 142
   1  -8  -7  159.60    6.30 247
   1  -8  -7  150.60    5.80 309
  -1   8   7  130.80    5.60  52
  -1   8   7  146.50    6.80 128
  -1   8   7  141.50    5.30 189
  -1   8   7  139.80    5.80 261
   1  -8  -6  537.50   20.00  35
   1  -8  -6  531.40   19.10 139
   1  -8  -6  561.80   18.90 245
   1  -8  -6  505.90   17.70 304
  -1   8   6  563.10   18.90  49
  -1   8   6  508.00   21.20 125
  -1   8   6  514.40   18.40 259
   1  -8  -5   41.40    3.30  32
   1  -8  -5   68.50    3.40 136
   1  -8  -5   53.20    2.70 244
   1  -8  -5   55.10    2.40 298
  -1   8   5   47.60    3.40  46
  -1   8   5   60.60    3.90 122
  -1   8   5   53.40    3.10 258
   1  -8  -4  387.60   15.50  29
   1  -8  -4  448.20   15.60 132
   1  -8  -4  420.70   14.40 243
   1  -8  -4  413.00   13.70 291
  -1   8   4  402.60   14.60  42
  -1   8   4  353.10   15.40 119
  -1   8   4  427.90   14.40 256
   1  -8  -3    6.80    1.30  26
   1  -8  -3    7.20    1.70 129
   1  -8  -3   11.50    1.60 241
   1  -8  -3   14.60    1.50 361
  -1   8   3    9.40    2.10 116
  -1   8   3   13.30    1.70 254
   1  -8  -2  539.30   19.10  23
   1  -8  -2  547.10   21.10 126
   1  -8  -2  545.00   17.80 184
   1  -8  -2  571.60   19.70 239
   1  -8  -2  570.60   19.20 358
  -1   8   2  519.70   19.70  36
  -1   8   2  498.00   19.60 113
  -1   8   2  549.20   18.10 252
  -1   8   2  529.60   17.90 305
   1  -8  -1  169.70    7.50  19
   1  -8  -1  155.20    7.60 122
   1  -8  -1  163.60    6.30 236
   1  -8  -1  167.10    6.50 356
  -1   8   1  169.10    7.20  32
  -1   8   1  155.60    7.40 109
  -1   8   1  160.70    6.20 251
  -1   8   1  153.40    6.00 299
   1  -8   0   60.90    3.10  16
   1  -8   0   37.50    4.00 119
   1  -8   0   58.80    2.90 233
   1  -8   0   45.40    2.80 354
  -1   8   0   60.10    3.60  29
  -1   8   0   53.00    3.60 106
  -1   8   0   51.80    2.80 249
  -1   8   0   50.70    2.70 294
   1  -8   1  151.20    6.90  12
   1  -8   1  143.90    7.30 117
   1  -8   1  158.20    6.30 230
   1  -8   1  140.00    6.10 351
  -1   8  -1  148.70    6.70  27
  -1   8  -1  142.70    7.40 102
  -1   8  -1  168.10    6.10 248
  -1   8  -1  146.10    5.90 290
   1  -8   2   88.70    4.70   9
   1  -8   2   88.40    5.00 114
   1  -8   2   75.90    3.90 227
   1  -8   2   95.00    4.20 349
  -1   8  -2   80.00    4.50  24
  -1   8  -2   89.10    5.30  99
  -1   8  -2   99.80    4.10 247
  -1   8  -2   91.50    4.00 288
   1  -8   3   18.40    2.30   7
   1  -8   3   30.40    3.10 112
   1  -8   3   25.90    1.80 223
   1  -8   3   31.50    2.50 347
  -1   8  -3   30.80    2.70  22
  -1   8  -3   29.80    2.00 245
   1  -8   4   14.20    1.80   4
   1  -8   4   11.20    3.00 110
   1  -8   4   14.10    1.70 219
  -1   8  -4   23.00    2.10  94
  -1   8  -4   14.00    1.50 244
  -1   8  -4   20.50    2.50 362
   1  -8   5  101.10    5.60 109
   1  -8   5  114.90    5.10 215
  -1   8  -5  117.40    6.30  19
  -1   8  -5  117.20    4.80 244
  -1   8  -5  110.30    5.10 361
   1  -8   6   31.20    3.80 108
   1  -8   6   35.40    2.40 211
  -1   8  -6   39.00    3.30  18
  -1   8  -6   34.70    2.20 243
  -1   8  -6   29.40    3.00 360
   1  -8   7   39.60    4.10 107
  -1   8  -7   51.60    4.20  17
  -1   8  -7   55.80    2.80 242
  -1   8  -7   58.60    3.70 360
   1  -8   8   48.60    4.70 106
  -1   8  -8   38.20    3.00  16
  -1   8  -8   37.40    2.40 242
  -1   8  -8   38.40    2.00 264
  -1   8  -8   44.80    3.40 360
   1  -8   9   84.40    5.80 105
  -1   8  -9   76.70    5.00  15
  -1   8  -9   67.00    3.30 242
  -1   8  -9   67.20    4.50 360
   1  -8  10   -1.50    1.90 105
  -1   8 -10    1.60    2.00  15
  -1   8 -10    2.30    0.80 243
  -1   8 -10    1.60    2.30 360
   1  -8  11   54.50    5.40 104
  -1   8 -11   64.40    5.10  14
  -1   8 -11   72.40    5.40 360
   1  -8  12   79.40    6.80 104
  -1   8 -12   75.50    6.40  14
  -1   8 -12   82.30    5.70 360
   1  -7 -18   19.40    2.90 167
  -1   7  18   11.10    3.20  77
   1  -7 -17    3.50    2.80 166
   1  -7 -17    4.50    1.30 336
  -1   7  17   12.60    3.00  76
   1  -7 -16   24.60    2.90 164
  -1   7  16   19.80    2.80  74
   1  -7 -15    9.40    2.80 162
   1  -7 -15   10.10    1.50 331
  -1   7  15    2.10    2.50  72
   1  -7 -14   43.50    4.20 161
   1  -7 -14   36.30    2.70 329
  -1   7  14   46.80    4.00  71
   1  -7 -13   18.00    2.50 159
   1  -7 -13   23.90    1.90 326
  -1   7  13   17.80    2.20  69
   1  -7 -12  114.50    6.20 157
   1  -7 -12  113.30    5.20 323
  -1   7  12  104.50    5.60  67
   1  -7 -11  118.30    6.30 250
   1  -7 -11  124.40    5.70 319
  -1   7  11  124.40    5.60  65
   1  -7 -10  827.20   34.10  46
   1  -7 -10  853.10   29.50 152
   1  -7 -10  854.50   30.10 249
   1  -7 -10  871.70   29.00 315
  -1   7  10  872.90   30.50  62
  -1   7  10  886.70   33.90 136
   1  -7  -9   14.40    2.20  44
   1  -7  -9   16.40    1.90 150
   1  -7  -9   16.50    1.60 249
  -1   7   9   20.60    2.10  60
  -1   7   9   14.70    2.20 134
   1  -7  -8   25.60    2.60  43
   1  -7  -8   31.70    2.40 147
   1  -7  -8   24.50    2.30 249
  -1   7   8   37.80    2.60  57
  -1   7   8   28.90    2.40 133
   1  -7  -7   60.60    3.30 144
   1  -7  -7   44.00    2.80 248
  -1   7   7   51.20    3.10  54
  -1   7   7   55.60    3.60 131
  -1   7   7   57.80    3.30 261
   1  -7  -6   41.70    3.00  38
   1  -7  -6   47.40    2.80 141
   1  -7  -6   50.60    2.90 247
   1  -7  -6   38.70    2.00 311
  -1   7   6   54.40    2.80  51
  -1   7   6   34.70    2.80 128
  -1   7   6   44.20    1.90 192
  -1   7   6   47.00    2.90 259
   1  -7  -5   95.50    5.00  35
   1  -7  -5  113.10    5.20 137
   1  -7  -5  103.10    4.30 245
   1  -7  -5  102.50    4.00 304
  -1   7   5  108.10    5.00  47
  -1   7   5   95.40    5.20 125
  -1   7   5  103.70    3.80 183
  -1   7   5  101.20    4.40 257
   1  -7  -4   20.10    1.90  32
   1  -7  -4   25.40    2.50 134
   1  -7  -4   21.60    1.90 244
   1  -7  -4   22.70    1.10 296
  -1   7   4   23.90    2.30  44
  -1   7   4   17.60    2.00 122
  -1   7   4   20.60    2.00 255
   1  -7  -3   38.70    3.10  28
   1  -7  -3   31.80    2.60 130
   1  -7  -3   39.00    2.30 242
   1  -7  -3   35.90    1.70 288
   1  -7  -3   42.80    2.30 362
  -1   7   3   39.30    2.80  40
  -1   7   3   34.90    3.00 118
  -1   7   3   37.00    2.40 253
   1  -7  -2  224.80    9.80  25
   1  -7  -2  259.50   10.00 126
   1  -7  -2  267.90    8.40 187
   1  -7  -2  263.90    9.30 239
   1  -7  -2  266.90    9.20 359
  -1   7   2  263.60   10.20  36
  -1   7   2  246.90   11.00 115
  -1   7   2  284.90    9.30 251
  -1   7   2  260.10    9.30 306
   1  -7  -1  316.20   11.40  21
   1  -7  -1  307.60   12.40 122
   1  -7  -1  316.10   11.00 237
   1  -7  -1  331.70   11.90 356
  -1   7   1  341.30   12.40  32
  -1   7   1  299.80   13.00 111
  -1   7   1  331.60   11.20 250
  -1   7   1  305.60   10.80 298
   1  -7   0  223.90    9.00  17
   1  -7   0  256.80   10.40 119
   1  -7   0  239.30    8.60 234
   1  -7   0  245.60    9.10 354
  -1   7   0  222.10    9.10  29
  -1   7   0  246.10    9.90 107
  -1   7   0  249.10    8.80 248
  -1   7   0  245.30    8.60 293
   1  -7   1  958.60   34.60  13
   1  -7   1 1007.40   35.10 116
   1  -7   1 1031.90   33.60 230
   1  -7   1 1003.90   33.50 351
  -1   7  -1  960.10   34.30  26
  -1   7  -1 1028.20   34.70 103
  -1   7  -1 1031.30   33.20 246
  -1   7  -1 1026.40   32.80 288
   1  -7   2   14.10    1.60  10
   1  -7   2    9.70    2.20 113
   1  -7   2   12.10    1.40 227
  -1   7  -2    7.90    1.50  23
  -1   7  -2   11.80    1.60 100
   1  -7   3  153.60    6.40   7
   1  -7   3  130.20    6.70 111
   1  -7   3  159.90    6.20 223
   1  -7   3  147.50    6.20 347
  -1   7  -3  143.70    6.50  21
  -1   7  -3  119.10    7.00  97
  -1   7  -3  147.90    5.50 243
  -1   7  -3  168.20    6.70 361
   1  -7   4   63.60    3.30   4
   1  -7   4   73.70    4.20 109
   1  -7   4   58.40    2.90 219
   1  -7   4   55.00    3.00 345
  -1   7  -4   47.60    3.70  19
  -1   7  -4   64.20    3.50  94
  -1   7  -4   61.90    2.80 241
  -1   7  -4   55.20    2.90 360
   1  -7   5  141.00    7.00   1
   1  -7   5  159.20    6.90 107
   1  -7   5  167.50    6.90 181
   1  -7   5  154.00    6.10 215
   1  -7   5  154.00    6.60 343
  -1   7  -5  151.50    6.80  17
  -1   7  -5  166.20    7.40  91
  -1   7  -5  169.10    6.00 240
  -1   7  -5  152.10    6.60 359
   1  -7   6  279.40   12.50 106
  -1   7  -6  284.80   11.20  16
  -1   7  -6  258.00   10.40  89
  -1   7  -6  273.60    9.90 240
  -1   7  -6  276.20   11.00 358
   1  -7   7    6.00    2.50 105
  -1   7  -7   11.40    2.50  15
  -1   7  -7    7.00    1.20 239
  -1   7  -7    6.40    1.60 358
   1  -7   8  148.70    7.10 104
  -1   7  -8  131.40    5.70 238
  -1   7  -8  151.80    6.70 358
   1  -7   9   91.50    6.10 103
  -1   7  -9   74.90    4.70  13
  -1   7  -9   88.00    3.90 238
  -1   7  -9   83.80    4.70 358
   1  -7  10   29.00    3.50 103
  -1   7 -10   25.20    3.00  13
  -1   7 -10   17.40    1.60 207
  -1   7 -10   22.70    1.70 238
  -1   7 -10   32.10    2.70 358
   1  -7  11    5.70    2.90 103
  -1   7 -11    3.90    2.70  13
  -1   7 -11   11.50    1.40 239
  -1   7 -11    5.90    1.70 358
   1  -7  12   15.00    3.80 102
  -1   7 -12   -4.70    2.70  12
  -1   7 -12    3.30    1.60 358
   1  -7  13   37.00    4.80 102
  -1   7 -13   35.20    4.20  12
  -1   7 -13   35.90    3.70 359
   1  -6 -18   22.10    3.20 169
  -1   6  18   22.50    3.00  79
   1  -6 -17   -2.80    1.70 167
   1  -6 -17   -0.40    1.30 339
   1  -6 -16   24.50    3.20 166
   1  -6 -16   16.10    1.70 337
  -1   6  16   16.10    2.50  76
   1  -6 -15   11.40    2.20 164
   1  -6 -15   11.70    1.60 335
  -1   6  15   20.20    2.50  74
   1  -6 -14   31.10    3.10 163
   1  -6 -14   29.50    2.30 332
  -1   6  14   27.30    3.00  73
   1  -6 -13    8.10    1.90 161
   1  -6 -13   11.00    1.50 329
  -1   6  13   11.30    1.80  71
   1  -6 -12   62.40    3.60 159
   1  -6 -12   53.70    3.40 251
   1  -6 -12   64.20    3.10 326
  -1   6  12   72.80    4.30  69
   1  -6 -11   94.10    4.80 157
   1  -6 -11   71.90    3.90 251
   1  -6 -11   71.60    3.90 323
  -1   6  11   83.70    4.30  67
   1  -6 -10  515.10   22.30  49
   1  -6 -10  569.10   18.80 155
   1  -6 -10  544.10   19.60 250
   1  -6 -10  525.50   19.00 319
  -1   6  10  541.70   18.10  65
  -1   6  10  491.60   20.00 139
   1  -6  -9  109.30    5.10 152
   1  -6  -9  134.20    5.40 250
   1  -6  -9  117.30    5.00 315
  -1   6   9  114.00    5.50 138
   1  -6  -8  595.60   22.50  46
   1  -6  -8  580.20   21.00 150
   1  -6  -8  686.20   21.60 250
  -1   6   8  610.70   20.90  60
  -1   6   8  641.50   23.30 136
   1  -6  -7   31.50    2.20  44
   1  -6  -7   39.10    2.80 147
   1  -6  -7   36.50    2.30 249
  -1   6   7   30.80    2.70  57
  -1   6   7   29.30    2.40 134
  -1   6   7   34.30    2.30 262
   1  -6  -6   66.10    3.30 143
  -1   6   6   63.40    3.60  53
  -1   6   6   64.50    3.60 132
  -1   6   6   75.80    3.40 260
   1  -6  -5  102.70    5.20  39
   1  -6  -5  108.20    5.40 139
   1  -6  -5  134.20    4.90 246
   1  -6  -5  135.20    4.30 312
  -1   6   5  138.50    5.50  49
  -1   6   5  124.40    5.90 129
  -1   6   5  123.60    4.40 195
  -1   6   5  119.50    5.20 257
   1  -6  -4  124.00    4.90  35
   1  -6  -4  102.60    5.00 135
   1  -6  -4  114.50    4.40 245
   1  -6  -4  111.20    3.90 303
  -1   6   4  108.00    5.00  45
  -1   6   4  114.30    5.20 125
  -1   6   4   99.20    3.70 183
  -1   6   4  118.70    4.40 255
   1  -6  -3  547.10   20.10  31
   1  -6  -3  587.20   20.30 131
   1  -6  -3  599.00   19.00 243
   1  -6  -3  563.90   18.70 293
  -1   6   3  538.20   19.00  41
  -1   6   3  543.30   19.80 121
  -1   6   3  566.10   19.10 253
   1  -6  -2  184.70    6.90  27
   1  -6  -2  185.60    7.30 127
   1  -6  -2  175.40    6.50 240
   1  -6  -2  162.60    6.20 360
  -1   6   2  179.20    6.80  37
  -1   6   2  152.50    7.10 117
  -1   6   2  173.20    6.20 250
  -1   6   2  166.60    5.90 307
   1  -6  -1  447.60   16.20  22
   1  -6  -1  477.50   16.60 122
   1  -6  -1  471.70   15.50 237
   1  -6  -1  469.80   15.50 357
  -1   6   1  449.00   16.30  32
  -1   6   1  436.90   16.90 112
  -1   6   1  477.60   15.50 248
  -1   6   1  446.30   14.80 298
   1  -6   0  557.00   18.80  18
   1  -6   0  573.10   19.10 118
   1  -6   0  514.00   17.70 234
   1  -6   0  506.50   18.10 354
  -1   6   0  538.80   19.70  28
  -1   6   0  533.10   20.00 108
  -1   6   0  567.20   18.40 246
  -1   6   0  562.20   18.40 291
   1  -6   1  249.80    8.80  14
   1  -6   1  214.80    9.20 115
   1  -6   1  228.30    8.20 230
   1  -6   1  228.70    8.50 351
  -1   6  -1  220.90    8.70  25
  -1   6  -1  269.80    9.30 104
  -1   6  -1  234.50    8.30 244
   1  -6   2  877.60   28.90  10
   1  -6   2  764.90   29.10 111
   1  -6   2  854.80   28.80 226
   1  -6   2  907.50   28.50 349
  -1   6  -2  815.30   28.60  21
  -1   6  -2  890.10   29.70 100
  -1   6  -2  865.00   27.90 242
  -1   6  -2  853.00   28.10 360
   1  -6   3   60.90    3.20   7
   1  -6   3   58.80    3.70 109
   1  -6   3   57.90    2.80 222
   1  -6   3   56.40    2.90 347
  -1   6  -3   56.00    3.40  19
  -1   6  -3   73.30    3.80  97
  -1   6  -3   58.10    3.00 240
  -1   6  -3   58.30    3.00 359
   1  -6   4  461.90   17.70   3
   1  -6   4  558.50   18.30 107
   1  -6   4  462.60   16.70 218
   1  -6   4  502.40   18.00 344
  -1   6  -4  462.40   16.90  17
  -1   6  -4  470.70   18.60  93
  -1   6  -4  513.90   16.10 238
  -1   6  -4  467.00   16.30 358
   1  -6   5   51.90    3.50 105
   1  -6   5   45.60    3.20 181
   1  -6   5   56.50    2.70 214
   1  -6   5   56.90    3.10 342
  -1   6  -5   50.00    3.30  15
  -1   6  -5   56.10    3.90  91
  -1   6  -5   56.70    2.60 237
  -1   6  -5   52.30    3.00 357
   1  -6   6   80.50    5.00 104
   1  -6   6   91.70    4.70 178
   1  -6   6   80.70    4.20 341
  -1   6  -6   90.10    5.00  14
  -1   6  -6   94.20    5.00  88
  -1   6  -6   85.70    3.70 236
  -1   6  -6   90.50    4.30 356
   1  -6   7  271.50   11.00 103
  -1   6  -7  305.10   11.50  13
  -1   6  -7  318.60   13.00  86
  -1   6  -7  268.10   10.40 235
  -1   6  -7  309.80   11.10 356
   1  -6   8  342.40   13.70 102
  -1   6  -8  366.60   13.50  12
  -1   6  -8  341.50   12.40 234
  -1   6  -8  348.60   13.80 356
   1  -6   9   20.10    2.90 101
  -1   6  -9   19.80    2.50  11
  -1   6  -9   16.80    1.70 234
  -1   6  -9   14.30    2.30 356
   1  -6  10   30.00    3.30 101
  -1   6 -10   31.40    3.30  11
  -1   6 -10   25.60    2.00 234
  -1   6 -10   27.30    2.60 356
   1  -6  11    8.10    3.00 101
  -1   6 -11    6.80    2.90  11
  -1   6 -11    3.20    1.10 234
  -1   6 -11   -0.20    1.20 356
   1  -6  12   70.90    6.20 100
  -1   6 -12  108.40    6.70  10
  -1   6 -12   88.50    4.70 235
   1  -6  13   11.70    3.50 100
  -1   6 -13   24.40    4.20  10
  -1   6 -13   14.90    2.90 357
   1  -6  14   12.30    3.60 101
  -1   6 -14   12.20    3.40  11
  -1   6 -14    7.20    2.30 357
   1  -5 -18   44.40    5.40 170
  -1   5  18   49.70    4.90  80
   1  -5 -17   46.60    4.20 169
   1  -5 -17   38.40    3.40 342
  -1   5  17   35.10    4.20  79
   1  -5 -16   17.30    1.80 340
  -1   5  16   25.50    2.00 263
   1  -5 -15   91.30    5.80 166
   1  -5 -15   90.70    5.00 338
  -1   5  15   83.30    4.70  76
   1  -5 -14  100.00    4.50 335
   1  -5 -13    2.30    1.60 163
   1  -5 -13    6.60    1.20 251
   1  -5 -13    5.20    1.10 333
  -1   5  13    4.20    1.70  73
   1  -5 -12   35.40    2.60 251
   1  -5 -12   40.20    2.50 330
   1  -5 -11   30.30    3.10 159
   1  -5 -11   36.10    2.60 251
   1  -5 -11   42.90    2.50 327
  -1   5  11   35.70    3.40  69
   1  -5 -10  298.00   12.80  52
   1  -5 -10  346.30   12.40 251
   1  -5 -10  353.00   12.00 324
  -1   5  10  310.90   12.50 142
   1  -5  -9   19.60    1.90  51
   1  -5  -9   14.20    1.90 155
   1  -5  -9   20.20    1.70 251
   1  -5  -9   18.80    1.70 320
  -1   5   9   19.80    1.70  65
  -1   5   9   22.70    2.00 141
   1  -5  -8   67.10    4.00  49
   1  -5  -8   66.80    3.80 152
   1  -5  -8   78.70    3.70 251
   1  -5  -8   71.00    3.00 316
  -1   5   8   79.50    3.70  62
  -1   5   8   73.30    4.00 139
   1  -5  -7   44.50    2.90  48
   1  -5  -7   30.20    2.60 149
   1  -5  -7   45.80    2.30 250
  -1   5   7   37.70    2.50  59
  -1   5   7   36.60    2.50 138
   1  -5  -6  415.70   14.80  45
   1  -5  -6  440.70   14.40 146
   1  -5  -6  430.70   14.60 249
  -1   5   6  453.80   15.90  56
  -1   5   6  413.00   15.90 135
  -1   5   6  487.70   15.60 260
   1  -5  -5 1489.60   50.30  42
   1  -5  -5 1473.50   49.30 142
   1  -5  -5 1570.00   48.00 248
  -1   5   5 1497.00   48.30  52
  -1   5   5 1478.40   49.50 132
  -1   5   5 1508.70   48.50 258
   1  -5  -4  897.40   29.30  39
   1  -5  -4  874.90   29.20 138
   1  -5  -4  900.00   28.90 246
  -1   5   4  858.30   27.80  48
  -1   5   4  872.50   28.40 129
  -1   5   4  790.90   27.00 255
   1  -5  -3  813.40   29.20  34
   1  -5  -3  888.80   29.20 133
   1  -5  -3  933.00   28.30 244
   1  -5  -3  872.90   27.30 301
  -1   5   3  887.60   29.60  43
  -1   5   3  857.80   30.90 124
  -1   5   3  949.80   29.50 252
   1  -5  -2  488.00   17.40  30
   1  -5  -2  516.20   17.80 128
   1  -5  -2  537.80   17.00 241
   1  -5  -2  539.40   16.50 288
   1  -5  -2  514.80   17.10 361
  -1   5   2  542.70   17.50  38
  -1   5   2  486.20   18.10 120
  -1   5   2  525.90   17.70 250
  -1   5   2  509.70   16.60 311
   1  -5  -1  259.10   10.10  24
   1  -5  -1  280.30   10.70 123
   1  -5  -1  288.40    9.90 238
   1  -5  -1  296.40    9.70 358
  -1   5   1  300.40   10.50  33
  -1   5   1  258.80   11.30 114
  -1   5   1  308.30   10.00 247
  -1   5   1  304.00    9.60 298
   1  -5   0  669.00   21.60  19
   1  -5   0  613.00   22.00 118
   1  -5   0  655.30   21.20 234
   1  -5   0  627.20   21.20 354
  -1   5   0  635.20   22.40  28
  -1   5   0  687.50   23.40 109
  -1   5   0  654.60   21.50 244
  -1   5   0  670.20   21.10 289
   1  -5   1 1424.90   47.00  14
   1  -5   1 1383.60   48.40 114
   1  -5   1 1473.80   46.30 230
   1  -5   1 1497.90   46.80 351
  -1   5  -1 1416.50   45.70  24
  -1   5  -1 1395.00   47.70 104
  -1   5  -1 1471.20   45.60 241
  -1   5  -1 1444.50   46.10 360
   1  -5   2  270.30    9.80  10
   1  -5   2  285.70   10.60 110
   1  -5   2  267.20    9.30 226
   1  -5   2  249.80    9.20 348
  -1   5  -2  284.90    9.30  20
  -1   5  -2  240.50   10.00 100
  -1   5  -2  283.10    9.20 239
  -1   5  -2  263.90    9.50 358
   1  -5   3   35.10    2.00   6
   1  -5   3   31.90    2.00 221
   1  -5   3   26.50    2.10 346
  -1   5  -3   25.50    2.10  17
  -1   5  -3   39.80    2.60  96
  -1   5  -3   35.10    2.00 236
  -1   5  -3   33.80    2.40 357
   1  -5   4   29.00    2.00   3
   1  -5   4   23.50    2.70 105
   1  -5   4   21.30    1.60 216
   1  -5   4   19.10    1.90 343
  -1   5  -4   15.70    2.30  15
  -1   5  -4   26.60    2.00  93
  -1   5  -4   23.70    1.60 234
  -1   5  -4   18.80    1.90 355
   1  -5   5  948.70   31.00 103
   1  -5   5  881.40   31.10 180
   1  -5   5  928.40   30.50 212
   1  -5   5  913.70   31.20 341
  -1   5  -5  947.40   30.00  13
  -1   5  -5  956.20   32.00  90
  -1   5  -5  868.70   29.70 233
  -1   5  -5  924.40   30.30 354
   1  -5   6  472.70   17.00 101
   1  -5   6  427.00   17.00 177
   1  -5   6  474.90   16.90 339
  -1   5  -6  461.20   16.20  11
  -1   5  -6  478.00   16.90  87
  -1   5  -6  442.90   15.80 231
  -1   5  -6  458.20   15.80 354
   1  -5   7  313.10   11.60 100
   1  -5   7  290.40   12.80 175
   1  -5   7  289.60   11.20 338
  -1   5  -7  277.70   10.50  10
  -1   5  -7  298.70   11.40  85
  -1   5  -7  266.00    9.80 230
  -1   5  -7  258.10   10.20 354
   1  -5   8  290.10   11.10 100
   1  -5   8  276.00   12.80 173
   1  -5   8  278.70   11.50 336
  -1   5  -8  294.90   11.20  10
  -1   5  -8  283.80   12.70  83
  -1   5  -8  279.10   10.30 230
  -1   5  -8  279.70   10.70 353
   1  -5   9  177.80    7.60  99
  -1   5  -9  216.80    9.30   9
  -1   5  -9  184.30    7.60 229
  -1   5  -9  186.10    8.20 353
   1  -5  10   78.80    5.00  99
  -1   5 -10   64.60    3.40 229
  -1   5 -10   73.30    4.20 354
   1  -5  11   30.20    3.90  99
  -1   5 -11   32.70    3.70   9
  -1   5 -11   27.10    1.60 201
  -1   5 -11   26.00    1.80 229
  -1   5 -11   24.50    2.30 354
   1  -5  12    5.30    2.90  98
  -1   5 -12   13.80    3.10   8
  -1   5 -12    7.20    1.40 230
   1  -5  13   21.50    3.90  99
  -1   5 -13   29.40    2.00 230
  -1   5 -13   22.50    2.80 355
  -1   5 -14   65.40    5.40   9
  -1   5 -14   39.20    3.70 355
   1  -5  15   36.50    4.10  99
  -1   5 -15   32.20    4.00   9
  -1   5 -15   36.20    3.20 356
  -1   4  18   23.10    3.70  82
   1  -4 -17    2.70    2.10 171
   1  -4 -17   11.90    1.70 345
  -1   4  17   11.20    2.40  81
   1  -4 -16   39.80    3.90 170
   1  -4 -16   32.70    2.90 343
  -1   4  16   26.40    3.80  80
   1  -4 -15   30.60    3.10 168
   1  -4 -15   22.90    2.10 341
  -1   4  15   16.40    2.80  78
   1  -4 -14    2.50    1.50 167
   1  -4 -14    0.40    0.80 251
   1  -4 -14    2.10    1.20 339
  -1   4  14    2.50    1.50  77
   1  -4 -13   43.40    3.80 165
   1  -4 -13   30.40    2.50 252
   1  -4 -13   48.70    2.90 337
  -1   4  13   37.10    3.20  75
   1  -4 -12  212.60    8.70 164
   1  -4 -12  195.90    8.90 252
   1  -4 -12  214.70    8.00 335
  -1   4  12  228.80    9.70  74
   1  -4 -11  126.00    6.40  55
   1  -4 -11  124.50    5.80 162
   1  -4 -11  120.40    5.60 252
   1  -4 -11  112.50    4.80 332
  -1   4  11  124.10    5.90  72
   1  -4 -10  548.40   20.50  55
   1  -4 -10  533.20   18.60 160
   1  -4 -10  533.30   18.20 252
   1  -4 -10  530.10   18.40 329
  -1   4  10  504.60   17.80  70
  -1   4  10  496.60   19.40 145
   1  -4  -9  447.90   17.00  54
   1  -4  -9  480.00   15.60 158
   1  -4  -9  413.90   15.20 252
   1  -4  -9  397.70   14.30 326
  -1   4   9  493.20   16.30  68
  -1   4   9  439.80   17.60 144
   1  -4  -8  271.70   10.40  53
   1  -4  -8  250.70    9.30 156
   1  -4  -8  263.80    9.20 252
   1  -4  -8  246.20    9.00 322
  -1   4   8  243.10    9.20  66
  -1   4   8  250.30    9.60 143
   1  -4  -7   18.90    1.80  52
   1  -4  -7   10.90    1.50 153
   1  -4  -7   10.20    1.20 251
   1  -4  -7   14.00    1.30 317
  -1   4   7   16.90    1.60  63
  -1   4   7   18.50    1.80 142
   1  -4  -6    2.30    1.50  50
   1  -4  -6    5.90    1.00 250
  -1   4   6    8.50    1.60  60
  -1   4   6    7.50    1.40 140
  -1   4   6    4.30    1.30 261
   1  -4  -5   31.70    1.80  47
   1  -4  -5   28.20    2.00 146
   1  -4  -5   26.20    1.70 249
  -1   4   5   29.00    1.90  56
  -1   4   5   21.30    1.70 137
  -1   4   5   22.30    1.90 259
   1  -4  -4  728.10   25.10  43
   1  -4  -4  712.80   25.00 141
   1  -4  -4  799.20   24.70 247
  -1   4   4  713.80   23.60  51
  -1   4   4  715.30   24.60 133
  -1   4   4  730.20   23.70 255
   1  -4  -3   12.10    1.70  39
   1  -4  -3   10.30    1.40 136
   1  -4  -3   10.40    1.20 245
  -1   4   3    7.60    1.10  46
  -1   4   3    7.60    1.70 129
  -1   4   3   10.50    1.10 252
   1  -4  -2   45.70    2.40  33
   1  -4  -2   46.40    2.80 130
   1  -4  -2   55.10    2.40 242
   1  -4  -2   47.50    1.70 295
  -1   4   2   47.80    2.70  40
  -1   4   2   45.80    2.70 123
  -1   4   2   46.80    2.30 249
   1  -4  -1  154.50    5.60  27
   1  -4  -1  141.00    5.70 124
   1  -4  -1  145.90    5.20 238
   1  -4  -1  142.80    5.10 358
  -1   4   1  150.50    5.90  34
  -1   4   1  166.00    6.00 117
  -1   4   1  155.40    5.60 245
  -1   4   1  145.50    5.10 299
   1  -4   0  722.10   23.40  21
   1  -4   0  696.50   24.10 118
   1  -4   0  721.50   22.80 234
   1  -4   0  698.00   23.10 354
  -1   4   0  663.90   22.40  28
  -1   4   0  695.50   23.20 111
  -1   4   0  738.50   22.40 242
  -1   4   0  693.80   22.60 361
   1  -4   1   14.30    1.20  15
   1  -4   1    9.90    2.00 113
   1  -4   1   12.20    1.10 350
  -1   4  -1   12.90    1.70  23
  -1   4  -1   18.20    1.60 105
  -1   4  -1   15.80    1.30 238
  -1   4  -1   12.50    1.40 358
   1  -4   2 4139.60  128.20  10
   1  -4   2 4218.20  132.20 108
   1  -4   2 4014.80  128.40 224
   1  -4   2 4157.50  127.50 347
  -1   4  -2 4153.80  123.80  18
  -1   4  -2 4020.80  125.70 100
  -1   4  -2 3900.80  123.90 235
  -1   4  -2 3923.90  124.20 355
   1  -4   3  103.80    4.40   5
   1  -4   3  104.10    4.80 105
   1  -4   3   97.70    4.00 219
   1  -4   3   91.30    4.10 344
  -1   4  -3   94.10    4.10  15
  -1   4  -3   78.70    4.30  95
  -1   4  -3   98.10    3.60 232
  -1   4  -3   89.30    4.00 354
   1  -4   4 1195.90   38.70   2
   1  -4   4 1174.80   39.80 102
   1  -4   4 1159.70   37.90 214
   1  -4   4 1146.60   38.10 342
  -1   4  -4 1169.00   37.40  12
  -1   4  -4 1199.50   38.20  92
  -1   4  -4 1109.60   36.80 230
  -1   4  -4 1159.80   37.60 352
   1  -4   5   59.10    3.40 100
   1  -4   5   61.20    3.30 179
   1  -4   5   61.50    2.80 340
  -1   4  -5   67.00    3.60  10
  -1   4  -5   55.10    2.60 228
  -1   4  -5   55.60    3.10 352
   1  -4   6  441.30   15.30  99
   1  -4   6  392.00   15.50 176
   1  -4   6  385.80   14.10 338
  -1   4  -6  446.40   14.80   9
  -1   4  -6  448.00   15.30  86
  -1   4  -6  376.80   14.20 227
  -1   4  -6  400.90   14.00 351
   1  -4   7   13.50    1.70  98
   1  -4   7   15.30    1.80 336
  -1   4  -7   20.90    2.10   8
  -1   4  -7   18.30    1.80 225
  -1   4  -7   12.90    0.80 284
  -1   4  -7   17.40    1.70 351
   1  -4   8   56.70    3.50  97
   1  -4   8   57.70    3.70 172
   1  -4   8   57.70    3.60 335
  -1   4  -8   53.20    3.50   7
  -1   4  -8   59.90    3.40  82
  -1   4  -8   56.50    2.90 225
  -1   4  -8   68.50    3.30 351
   1  -4   9   82.10    4.80  97
   1  -4   9   78.80    4.10 333
  -1   4  -9   88.30    4.20   7
  -1   4  -9   86.70    3.40 210
  -1   4  -9   78.30    3.90 224
  -1   4  -9   79.60    4.20 351
   1  -4  10   40.20    3.40  96
  -1   4 -10   40.60    3.70   6
  -1   4 -10   39.90    2.00 204
  -1   4 -10   41.60    2.50 224
  -1   4 -10   51.70    3.40 351
   1  -4  11    8.10    2.80  96
  -1   4 -11   19.30    2.90   6
  -1   4 -11   14.80    1.70 224
  -1   4 -11   18.90    2.40 352
   1  -4  12   -3.10    2.40  96
  -1   4 -12    2.50    2.60   6
  -1   4 -12    1.90    1.20 225
  -1   4 -12    1.90    1.30 352
   1  -4  13   30.80    3.70  96
  -1   4 -13   24.40    3.60   6
  -1   4 -13   25.30    1.90 225
  -1   4 -13   23.00    2.60 353
   1  -4  14    7.20    2.30  97
  -1   4 -14    5.70    2.50   7
  -1   4 -14    5.40    1.80 353
   1  -4  15   23.60    3.80  97
  -1   4 -15   17.00    3.00   7
  -1   4 -15   19.50    2.70 354
   1  -3 -17   60.70    4.50 347
  -1   3  17   59.60    4.80  83
   1  -3 -16    1.40    2.50 172
   1  -3 -16    5.20    1.40 345
  -1   3  16    9.80    2.60  82
   1  -3 -15   19.90    3.40 170
   1  -3 -15   14.80    1.90 250
   1  -3 -15   21.30    1.90 344
  -1   3  15   31.70    3.70  80
  -1   3  15   24.50    1.70 267
   1  -3 -14   85.80    5.40 169
   1  -3 -14   93.20    4.90 251
   1  -3 -14   87.40    4.50 342
  -1   3  14   85.10    5.00  79
   1  -3 -13  195.00    8.70 168
   1  -3 -13  175.60    7.60 252
   1  -3 -13  189.00    7.70 340
  -1   3  13  178.10    8.10  78
   1  -3 -12  127.30    6.50 166
   1  -3 -12  130.20    5.60 339
  -1   3  12  143.50    6.50  76
   1  -3 -11  211.20    9.10  58
   1  -3 -11  201.20    8.40 165
   1  -3 -11  200.40    8.50 253
   1  -3 -11  207.20    7.70 337
  -1   3  11  198.40    8.50  75
   1  -3 -10  153.40    6.30  58
   1  -3 -10  117.60    5.20 163
   1  -3 -10  127.90    5.40 253
   1  -3 -10  114.40    5.20 334
  -1   3  10  144.40    6.30  73
  -1   3  10  143.10    6.90 148
   1  -3  -9   11.30    1.80  57
   1  -3  -9    6.80    1.40 161
   1  -3  -9    7.20    1.10 332
  -1   3   9    2.60    1.20  71
  -1   3   9    8.20    1.60 147
   1  -3  -8  248.90    9.20  57
   1  -3  -8  274.50    9.40 159
   1  -3  -8  231.50    8.70 253
   1  -3  -8  261.40    8.80 329
  -1   3   8  271.50    9.80  69
  -1   3   8  259.10   10.10 147
   1  -3  -7   96.40    4.00  56
   1  -3  -7   90.20    4.40 157
   1  -3  -7   90.40    3.90 252
  -1   3   7   88.40    3.90  67
  -1   3   7   93.80    4.20 146
   1  -3  -6   59.30    2.60  54
   1  -3  -6   51.00    2.50 154
   1  -3  -6   47.70    2.40 251
   1  -3  -6   43.80    2.10 320
  -1   3   6   53.00    2.60  64
  -1   3   6   61.10    2.80 144
   1  -3  -5  119.40    5.00  52
   1  -3  -5  138.20    5.30 150
   1  -3  -5  129.90    4.70 250
   1  -3  -5  132.70    4.60 314
  -1   3   5  129.70    5.00  60
  -1   3   5  112.30    4.60 142
  -1   3   5  113.60    4.50 260
   1  -3  -4  105.70    4.70  49
   1  -3  -4  134.60    5.00 146
   1  -3  -4  123.50    4.60 248
  -1   3   4  136.90    5.00  56
  -1   3   4  121.00    5.10 139
  -1   3   4  126.50    4.90 256
   1  -3  -3 2356.40   73.70  44
   1  -3  -3 2216.20   73.10 141
   1  -3  -3 2421.00   73.10 245
  -1   3   3 2191.00   70.30  51
  -1   3   3 2323.40   70.90 134
  -1   3   3 2219.40   70.90 252
   1  -3  -2  307.80   11.00  38
   1  -3  -2  329.50   10.90 134
   1  -3  -2  318.90   10.80 242
  -1   3   2  327.30   11.40  44
  -1   3   2  337.50   11.10 128
  -1   3   2  312.50   10.90 248
   1  -3  -1  529.70   18.90  30
   1  -3  -1  613.20   18.90 126
   1  -3  -1  608.70   18.90 238
   1  -3  -1  566.80   18.50 358
  -1   3   1  603.90   19.10  36
  -1   3   1  488.00   18.80 120
  -1   3   1  579.50   18.30 243
  -1   3   1  570.80   17.50 304
   1  -3   0  492.00   17.70  23
   1  -3   0  571.90   18.80 118
   1  -3   0  559.00   17.80 233
   1  -3   0  544.70   17.60 352
  -1   3   0  545.90   18.10  28
  -1   3   0  469.80   18.30 113
  -1   3   0  560.80   17.30 239
  -1   3   0  540.20   17.10 359
   1  -3   1 3456.10  102.40  15
   1  -3   1 3121.40  103.80 111
   1  -3   1 3248.20  101.20 228
   1  -3   1 3267.30  101.70 348
  -1   3  -1 3214.40  103.20  21
  -1   3  -1 3569.40  102.60 105
  -1   3  -1 3192.30  101.80 235
  -1   3  -1 3227.10  102.30 355
   1  -3   2   98.30    4.00   9
   1  -3   2  106.70    3.90 222
   1  -3   2  112.40    4.00 345
  -1   3  -2   90.50    4.00  16
  -1   3  -2  103.40    4.10  99
  -1   3  -2   89.60    3.80 231
  -1   3  -2  106.30    3.90 352
   1  -3   3 2396.10   78.50   4
   1  -3   3 2487.40   78.10 102
   1  -3   3 2463.20   77.10 217
   1  -3   3 2454.30   77.20 342
  -1   3  -3 2663.20   79.80  12
  -1   3  -3 2529.80   79.80  94
  -1   3  -3 2501.60   79.40 227
  -1   3  -3 2498.90   79.90 350
   1  -3   4  155.80    6.80  99
   1  -3   4  161.10    6.30 180
   1  -3   4  187.60    6.40 211
   1  -3   4  171.00    6.20 340
  -1   3  -4  167.60    6.30   9
  -1   3  -4  165.40    6.10  90
  -1   3  -4  150.90    5.80 225
  -1   3  -4  174.00    6.20 349
   1  -3   5  498.40   17.20  97
   1  -3   5  483.80   17.10 177
   1  -3   5  490.70   17.00 338
  -1   3  -5  532.30   17.20   7
  -1   3  -5  498.90   17.70  87
  -1   3  -5  487.60   17.10 223
  -1   3  -5  466.60   16.40 348
   1  -3   6  398.90   14.90  96
   1  -3   6  410.20   14.80 174
   1  -3   6  406.70   14.00 336
  -1   3  -6  437.90   14.60   6
  -1   3  -6  402.40   14.40  84
  -1   3  -6  377.10   13.40 221
  -1   3  -6  427.50   13.70 348
   1  -3   7   94.10    4.90  95
   1  -3   7  106.10    4.60 172
   1  -3   7  108.30    4.40 334
  -1   3  -7  110.70    4.80   5
  -1   3  -7   95.60    4.60  82
  -1   3  -7  103.10    4.20 220
  -1   3  -7   97.50    3.40 275
  -1   3  -7  105.40    4.30 348
   1  -3   8  222.00    8.70  94
   1  -3   8  200.20    8.70 170
   1  -3   8  183.20    8.20 333
  -1   3  -8  169.50    8.10   4
  -1   3  -8  213.00    8.60  80
  -1   3  -8  183.00    7.50 219
  -1   3  -8  208.60    7.20 348
   1  -3   9  257.00   10.40  94
   1  -3   9  261.30   10.80 168
   1  -3   9  254.30   10.90 331
  -1   3  -9  269.20   10.90   4
  -1   3  -9  262.20   10.70  78
  -1   3  -9  280.40    9.70 207
  -1   3  -9  281.40   10.40 219
  -1   3  -9  279.10   10.10 348
   1  -3  10  108.60    5.00  94
   1  -3  10  100.80    5.00 330
  -1   3 -10  101.80    5.20   4
  -1   3 -10  108.00    3.70 199
  -1   3 -10  108.00    4.90 219
  -1   3 -10   95.70    5.10 349
   1  -3  11   28.50    3.00  94
  -1   3 -11   33.80    3.00   4
  -1   3 -11   30.20    2.20 219
  -1   3 -11   25.40    2.10 349
   1  -3  12   52.10    4.40  94
  -1   3 -12   48.90    4.20   4
  -1   3 -12   40.50    2.90 220
  -1   3 -12   54.70    3.40 350
   1  -3  13   40.50    4.30  94
  -1   3 -13   35.90    3.90   4
  -1   3 -13   34.30    2.40 221
  -1   3 -13   37.00    3.10 350
   1  -3  14    2.70    2.60  95
  -1   3 -14   -0.90    2.70   5
  -1   3 -14    1.60    1.20 222
  -1   3 -14    6.90    1.60 351
   1  -3  15   38.80    3.90  95
  -1   3 -15   34.10    3.80   5
  -1   3 -15   27.30    3.00 352
   1  -3  16    5.10    3.60  95
  -1   3 -16    4.20    3.30   5
  -1   3 -16   -2.80    2.00 353
   1  -2 -17    6.20    2.40 175
   1  -2 -17   11.00    1.70 349
  -1   2  17   18.30    2.70  85
   1  -2 -16    6.10    2.30 174
   1  -2 -16    0.40    0.90 348
  -1   2  16    1.00    1.70  84
   1  -2 -15   30.00    3.80 173
   1  -2 -15   25.20    2.30 347
  -1   2  15   14.50    2.90  83
   1  -2 -14  226.80   10.60 171
   1  -2 -14  224.10   10.30 251
   1  -2 -14  253.50    9.60 345
  -1   2  14  245.40   10.20  81
   1  -2 -13   33.70    2.80 170
   1  -2 -13   28.30    2.20 252
   1  -2 -13   25.50    2.10 344
  -1   2  13   21.00    2.50  80
  -1   2  13   27.60    1.60 264
   1  -2 -12  119.10    6.00 169
   1  -2 -12  113.80    5.60 253
   1  -2 -12  132.40    5.20 342
  -1   2  12  112.00    5.60  79
  -1   2  12  114.40    5.60 313
   1  -2 -11   17.50    2.30  61
   1  -2 -11   21.70    2.50 168
   1  -2 -11   17.00    1.50 253
   1  -2 -11   16.20    1.40 341
  -1   2  11   19.00    2.70  78
  -1   2  11   18.50    1.60 313
   1  -2 -10   56.50    3.80  61
   1  -2 -10   64.20    3.80 166
   1  -2 -10   65.40    3.00 339
  -1   2  10   60.20    3.30  76
  -1   2  10   53.50    2.70 314
   1  -2  -9  184.40    7.30  61
   1  -2  -9  178.40    7.20 165
   1  -2  -9  176.60    6.80 254
   1  -2  -9  189.40    6.80 337
  -1   2   9  188.90    7.40  75
  -1   2   9  190.70    8.20 151
  -1   2   9  182.20    7.00 314
   1  -2  -8  155.80    6.00  60
   1  -2  -8  133.90    6.00 163
   1  -2  -8  143.90    5.10 254
   1  -2  -8  138.50    5.20 335
  -1   2   8  155.00    6.30  73
  -1   2   8  154.40    6.60 150
  -1   2   8  135.30    5.40 313
   1  -2  -7 1031.60   32.20  60
   1  -2  -7 1022.70   32.50 161
   1  -2  -7  964.40   32.10 253
   1  -2  -7  949.70   31.60 333
  -1   2   7 1063.50   33.60  71
  -1   2   7  982.10   34.20 150
   1  -2  -6 2130.60   62.20  59
   1  -2  -6 1754.00   62.70 158
   1  -2  -6 1945.80   61.20 253
   1  -2  -6 1980.00   62.10 330
  -1   2   6 2097.90   67.50 149
   1  -2  -5  567.50   18.70  57
   1  -2  -5  506.90   18.00 156
   1  -2  -5  568.50   18.00 251
   1  -2  -5  540.20   17.70 325
  -1   2   5  533.70   18.40  66
  -1   2   5  585.10   18.80 147
  -1   2   5  561.90   18.60 262
   1  -2  -4  377.10   13.20  55
   1  -2  -4  419.70   13.20 152
   1  -2  -4  394.50   12.80 249
   1  -2  -4  385.80   12.80 318
  -1   2   4  388.70   13.20  62
  -1   2   4  379.00   13.20 145
  -1   2   4  386.20   12.70 258
   1  -2  -3   15.20    1.20 147
   1  -2  -3   16.00    1.20 246
  -1   2   3   14.70    1.20 141
  -1   2   3   17.40    1.10 253
   1  -2  -2 7213.20  227.50  45
   1  -2  -2 7622.50  227.70 140
  -1   2   2 7607.80  232.90  50
  -1   2   2 7447.20  230.70 135
   1  -2  -1  864.50   27.80  36
   1  -2  -1  837.40   27.70 130
   1  -2  -1  874.80   27.80 237
   1  -2  -1  888.10   27.30 356
  -1   2   1  855.20   28.90  40
  -1   2   1  889.20   29.00 126
  -1   2   1  926.20   28.20 241
   1  -2   0 4752.10  147.30  25
   1  -2   0 4676.20  148.10 120
   1  -2   0 4862.70  146.80 231
  -1   2   0 4656.90  146.50  30
  -1   2   0 4651.70  147.20 115
  -1   2   0 4825.70  146.30 235
  -1   2   0 4738.20  144.60 354
   1  -2   1  401.70   13.00  15
   1  -2   1  392.10   13.20 110
   1  -2   1  378.70   12.90 225
   1  -2   1  386.40   12.70 344
  -1   2  -1  414.20   13.60  20
  -1   2  -1  417.90   13.80 105
  -1   2  -1  409.30   13.30 230
  -1   2  -1  409.80   13.20 349
  -1   2  -212447.70  380.10  97
   1  -2   3   99.40    4.10   2
   1  -2   3   98.50    3.90 212
   1  -2   3   95.00    3.70 339
  -1   2  -3   88.80    3.90   8
  -1   2  -3   92.50    3.50 221
  -1   2  -3   85.90    3.40 345
   1  -2   4  633.40   21.70  96
   1  -2   4  646.90   21.80 178
   1  -2   4  668.10   21.30 337
  -1   2  -4  635.80   21.10   6
  -1   2  -4  654.30   21.10  88
  -1   2  -4  642.60   21.20 218
  -1   2  -4  678.30   21.40 345
   1  -2   5  106.90    4.70  94
   1  -2   5   88.60    4.10 174
   1  -2   5  102.10    3.90 335
  -1   2  -5  102.50    4.30   4
  -1   2  -5  106.60    4.10 216
  -1   2  -5   96.60    3.60 286
  -1   2  -5  107.00    4.30 344
   1  -2   6  193.90    7.60  93
   1  -2   6  191.90    8.10 172
   1  -2   6  205.00    7.50 333
  -1   2  -6  180.40    7.60   3
  -1   2  -6  211.30    7.50  82
  -1   2  -6  198.90    7.00 215
  -1   2  -6  191.50    6.60 277
  -1   2  -6  209.50    7.10 344
   1  -2   7  119.90    5.30  92
   1  -2   7  114.80    4.90 170
   1  -2   7  124.20    5.20 332
  -1   2  -7  119.00    5.50   2
  -1   2  -7  124.50    5.60  80
  -1   2  -7  120.20    4.70 214
  -1   2  -7  122.10    5.20 345
   1  -2   8   83.30    4.80  91
   1  -2   8  108.10    5.00 168
   1  -2   8  113.80    4.80 331
  -1   2  -8   84.80    4.70   1
  -1   2  -8   98.60    4.70  78
  -1   2  -8  103.60    4.00 214
   1  -2   9   23.20    2.70  91
   1  -2   9    9.80    1.70 166
   1  -2   9   19.30    1.80 329
  -1   2  -9   15.40    2.40   1
  -1   2  -9    9.70    2.00  76
  -1   2  -9   16.60    0.70 201
  -1   2  -9   21.00    1.70 214
  -1   2  -9   20.80    2.10 345
   1  -2  10   10.60    2.50  91
   1  -2  10    3.30    1.20 165
   1  -2  10    6.20    1.20 328
  -1   2 -10    7.10    2.00   1
  -1   2 -10    5.20    1.30  75
  -1   2 -10    3.80    1.30 214
  -1   2 -10    1.20    1.10 346
   1  -2  11  277.80   11.80  92
  -1   2 -11  257.20   11.30   2
  -1   2 -11  260.70   10.00 215
  -1   2 -11  288.40   10.40 347
   1  -2  12   83.20    5.30  92
  -1   2 -12   71.90    4.60   2
  -1   2 -12   83.40    4.00 215
  -1   2 -12   80.40    4.10 347
   1  -2  13   17.70    2.60  92
  -1   2 -13   11.20    2.10   2
  -1   2 -13   22.30    2.10 216
  -1   2 -13   24.10    2.40 348
   1  -2  14   25.50    3.50  93
  -1   2 -14   44.10    4.40   3
  -1   2 -14   34.40    2.80 217
  -1   2 -14   33.50    2.70 349
   1  -2  15   34.90    4.00  93
  -1   2 -15   30.80    4.00   3
  -1   2 -15   23.20    2.30 218
  -1   2 -15   32.60    3.20 350
   1  -2  16    1.60    2.90  94
  -1   2 -16   -0.10    3.00   4
  -1   2 -16    6.70    2.00 351
   1  -1 -17    5.50    2.70 177
   1  -1 -17    2.50    1.50 352
  -1   1  17   -0.30    2.00  87
   1  -1 -16    5.40    2.10 176
   1  -1 -16    7.40    1.60 350
  -1   1  16    0.40    1.80  86
   1  -1 -15   86.10    4.70 175
   1  -1 -15   65.60    4.00 349
  -1   1  15   59.80    5.00  85
   1  -1 -14  115.70    6.30 174
   1  -1 -14  103.40    5.30 251
   1  -1 -14   92.70    5.10 348
  -1   1  14  102.00    5.40  84
  -1   1  14   75.40    4.90 315
   1  -1 -13  290.80   11.80 173
   1  -1 -13  228.10   10.10 252
   1  -1 -13  252.20   10.10 347
  -1   1  13  246.10   10.70  83
  -1   1  13  242.40    7.80 272
  -1   1  13  197.70   10.00 316
   1  -1 -12  116.60    6.70 172
   1  -1 -12  102.20    5.10 253
   1  -1 -12  114.60    4.60 346
  -1   1  12  122.80    5.90  82
  -1   1  12  100.40    3.90 266
  -1   1  12   97.00    4.80 317
   1  -1 -11  185.40    8.30  63
   1  -1 -11  163.80    8.00 170
   1  -1 -11  185.90    7.50 254
   1  -1 -11  171.50    6.70 345
  -1   1  11  175.40    7.30  80
  -1   1  11  157.10    7.40 318
   1  -1 -10   58.90    3.30  63
   1  -1 -10   47.10    3.10 169
   1  -1 -10   45.90    2.50 254
   1  -1 -10   48.80    2.40 343
  -1   1  10   47.40    2.90  79
  -1   1  10   43.90    3.20 153
  -1   1  10   51.00    1.80 208
  -1   1  10   50.80    2.60 319
   1  -1  -9  121.70    5.60  64
   1  -1  -9  136.30    5.20 168
   1  -1  -9  106.80    4.50 255
   1  -1  -9  113.30    4.40 342
  -1   1   9  133.20    5.50  78
  -1   1   9  132.10    5.40 154
  -1   1   9  118.90    4.20 200
  -1   1   9  111.70    5.00 319
   1  -1  -8  202.60    8.30  64
   1  -1  -8  203.00    7.50 167
   1  -1  -8  200.90    7.10 255
   1  -1  -8  201.70    7.40 341
  -1   1   8  195.30    7.60  77
  -1   1   8  193.10    8.10 154
  -1   1   8  176.10    6.70 320
   1  -1  -7  490.30   17.00  64
   1  -1  -7  504.40   16.80 165
   1  -1  -7  507.20   16.40 255
   1  -1  -7  475.30   16.90 340
  -1   1   7  521.10   17.40  75
  -1   1   7  498.70   17.20 154
  -1   1   7  463.00   16.30 320
   1  -1  -6   42.20    2.70 163
   1  -1  -6   53.80    2.30 254
   1  -1  -6   50.20    2.20 338
  -1   1   6   49.70    2.50  73
  -1   1   6   39.00    2.40 153
  -1   1   6   46.00    1.90 320
   1  -1  -5  296.20   10.30  63
   1  -1  -5  308.20   10.40 161
   1  -1  -5  294.40   10.10 252
   1  -1  -5  289.90   10.00 337
  -1   1   5  300.60   10.90  71
  -1   1   5  306.80   10.70 153
  -1   1   5  301.30   10.10 320
   1  -1  -4  595.40   18.60  61
   1  -1  -4  500.90   18.50 159
   1  -1  -4  574.70   18.10 250
   1  -1  -4  579.30   18.30 335
  -1   1   4  503.70   17.90  69
  -1   1   4  587.10   18.70 151
  -1   1   4  583.60   18.00 261
  -1   1   4  538.80   18.10 318
   1  -1  -3   80.00    3.00  59
   1  -1  -3   77.70    3.10 155
   1  -1  -3   74.10    2.90 247
   1  -1  -3   67.90    2.50 331
  -1   1   3   65.40    2.80  65
  -1   1   3   74.80    2.90 149
  -1   1   3   64.70    2.60 255
   1  -1  -2 5154.80  157.00  54
   1  -1  -2 5111.20  158.40 149
   1  -1  -2 5060.40  157.50 241
  -1   1   2 5110.00  159.20  59
  -1   1   2 5214.10  159.10 144
   1  -1  -1  558.90   18.30  45
   1  -1  -1  573.20   18.20 139
   1  -1  -1  555.60   18.10 235
   1  -1  -1  569.10   17.80 287
  -1   1   1  549.60   17.80  49
  -1   1   1  558.50   17.90 135
  -1   1   1  535.10   17.40 239
  -1   1   1  542.20   17.10 360
   1  -1   0   32.50    1.40  30
   1  -1   0   38.70    1.60 124
   1  -1   0   31.50    1.40 227
   1  -1   0   33.70    1.30 340
  -1   1   0   30.00    1.50  34
  -1   1   0   30.00    1.50 120
  -1   1   0   35.30    1.40 185
  -1   1   0   35.70    1.50 230
  -1   1   0   35.70    1.30 345
   1  -1   2 4184.10  129.40   4
   1  -1   2 3783.20  129.00  98
   1  -1   2 4484.20  129.80 212
   1  -1   2 4268.60  129.50 335
  -1   1  -2 3702.30  126.70   8
  -1   1  -2 4211.30  128.60  94
  -1   1  -2 4256.30  128.10 217
  -1   1  -2 4390.90  127.70 339
   1  -1   3  977.10   33.10  94
   1  -1   3 1084.40   33.50 178
   1  -1   3 1045.00   33.40 333
  -1   1  -3  989.90   33.40   4
  -1   1  -3 1057.80   33.70  88
  -1   1  -3 1120.00   33.60 214
  -1   1  -3 1062.20   33.60 339
   1  -1   4  221.50    8.00  91
   1  -1   4  226.20    8.00 174
   1  -1   4  211.10    7.70 332
  -1   1  -4  211.90    7.80   1
  -1   1  -4  225.80    7.50  84
  -1   1  -4  194.50    7.10 181
  -1   1  -4  213.00    7.30 211
  -1   1  -4  212.30    6.90 283
  -1   1  -4  197.30    7.10 339
   1  -1   5   80.60    3.90  89
   1  -1   5   90.90    3.90 171
   1  -1   5   94.50    3.50 331
  -1   1  -5   90.60    3.50  81
  -1   1  -5   78.70    3.70 179
  -1   1  -5   86.60    3.10 276
  -1   1  -5   92.50    3.80 339
   1  -1   6  111.50    5.00  89
   1  -1   6  115.60    4.70 169
   1  -1   6  114.60    4.60 330
  -1   1  -6   99.40    4.30  79
  -1   1  -6  107.20    4.40 179
  -1   1  -6  118.30    3.70 268
  -1   1  -6  106.30    4.40 340
   1  -1   7   51.80    3.30  88
   1  -1   7   62.90    3.10 167
   1  -1   7   61.10    2.90 329
  -1   1  -7   63.10    3.30  77
  -1   1  -7   49.70    3.10 178
  -1   1  -7   60.00    3.10 341
   1  -1   8   25.70    2.20  88
   1  -1   8   26.00    1.90 166
   1  -1   8   21.20    1.80 328
  -1   1  -8   21.30    1.90  76
  -1   1  -8   15.80    1.90 178
   1  -1   9  830.90   28.00  88
   1  -1   9  776.80   27.20 164
   1  -1   9  774.90   27.00 327
  -1   1  -9  790.80   28.60  74
  -1   1  -9  782.20   27.20 178
  -1   1  -9  826.60   26.40 342
   1  -1  10  373.70   13.90  89
   1  -1  10  395.60   15.30 163
   1  -1  10  396.70   14.20 325
  -1   1 -10  418.20   15.80  73
  -1   1 -10  426.30   15.70 179
  -1   1 -10  424.20   14.30 343
   1  -1  11   55.10    3.60  89
   1  -1  11   46.90    3.10 162
   1  -1  11   54.60    3.50 324
  -1   1 -11   49.10    3.40 179
  -1   1 -11   42.60    2.90 344
   1  -1  12   52.30    3.90  89
  -1   1 -12   34.50    3.70 179
  -1   1 -12   55.30    3.40 345
   1  -1  13   -1.50    1.50  90
  -1   1 -13    3.10    1.70 180
  -1   1 -13    4.20    1.40 212
  -1   1 -13    8.30    1.80 346
   1  -1  14   24.90    3.20  90
  -1   1 -14   21.10    3.20 180
  -1   1 -14   18.30    2.10 213
  -1   1 -14   28.60    2.80 346
   1  -1  15  119.30    7.20  91
  -1   1 -15  127.10    7.00   1
  -1   1 -15  109.50    6.40 181
  -1   1 -15  118.80    6.30 214
  -1   1 -15  132.00    6.50 347
   1  -1  16   19.60    3.70  92
  -1   1 -16   14.30    3.50   2
  -1   1 -16   23.10    2.20 215
  -1   1 -16   21.80    2.90 348
   1  -1  17  115.90    9.10  92
  -1   1 -17  104.10    9.10   2
  -1   1 -17  156.10    8.40 350
   1   0 -17   17.00    3.00 179
   1   0 -17   14.00    2.20 354
   1   0 -16   13.60    2.90 178
   1   0 -16   17.80    2.20 353
  -1   0  16   21.10    2.80  88
   1   0 -15  126.20    6.80 177
   1   0 -15  103.10    5.70 352
  -1   0  15  109.80    6.70  87
   1   0 -14  158.80    7.90 176
   1   0 -14  152.10    7.00 351
  -1   0  14  165.00    8.30  86
   1   0 -13    0.60    1.70 175
   1   0 -13   -0.50    1.00 252
   1   0 -13    1.00    1.30 350
  -1   0  13    0.20    1.50  85
  -1   0  13    1.40    0.90 319
   1   0 -12   17.10    2.10 174
   1   0 -12    8.70    1.10 253
   1   0 -12    7.90    1.50 349
  -1   0  12   13.00    2.10  84
  -1   0  12    6.70    1.30 320
   1   0 -11  150.30    8.50  65
   1   0 -11  198.20    7.90 173
   1   0 -11  181.90    7.40 254
   1   0 -11  189.40    7.30 348
  -1   0  11  187.00    7.90  83
  -1   0  11  179.80    7.20 322
   1   0 -10    8.70    1.50  66
   1   0 -10    8.20    2.30 172
   1   0 -10   10.50    1.00 255
   1   0 -10    5.70    1.00 347
  -1   0  10   13.80    2.40  82
  -1   0  10    9.70    1.30 156
  -1   0  10   11.50    1.40 323
   1   0  -9  208.10    8.80  67
   1   0  -9  217.20    8.90 171
   1   0  -9  225.10    8.10 255
   1   0  -9  239.80    8.20 346
  -1   0   9  227.90    9.10  81
  -1   0   9  227.90    8.80 157
  -1   0   9  234.30    8.70 324
   1   0  -8  669.80   22.60  67
   1   0  -8  602.60   22.00 170
   1   0  -8  647.30   21.30 256
   1   0  -8  697.50   21.70 346
  -1   0   8  590.20   21.30  80
  -1   0   8  643.50   22.70 157
  -1   0   8  651.50   20.70 207
  -1   0   8  657.50   21.60 325
   1   0  -7   12.60    1.60  68
   1   0  -7   10.60    1.00 256
   1   0  -7   10.50    1.10 345
  -1   0   7   10.70    1.90  79
  -1   0   7   11.20    0.70 202
  -1   0   7    8.70    1.10 327
   1   0  -6   11.70    1.30  68
   1   0  -6   13.90    1.50 168
   1   0  -6   17.50    1.00 255
   1   0  -6   16.50    1.00 345
  -1   0   6   17.70    1.80  78
  -1   0   6   23.50    1.60 158
  -1   0   6   18.50    1.00 198
  -1   0   6   19.40    1.10 328
   1   0  -5 2175.20   66.50  68
   1   0  -5 2107.60   65.60 167
   1   0  -5 2017.00   65.20 254
   1   0  -5 2070.40   65.80 345
  -1   0   5 2102.40   66.70  77
  -1   0   5 2088.50   66.70 158
  -1   0   5 2067.30   65.30 330
   1   0  -4    1.00    0.60  68
   1   0  -4    0.20    0.50 251
   1   0  -4    1.20    0.50 346
  -1   0   4    1.30    1.10  76
  -1   0   4    1.80    0.70 158
  -1   0   4    2.10    0.60 332
   1   0  -3  317.10   10.70  67
   1   0  -3  343.60   10.90 164
   1   0  -3  331.90   10.50 246
   1   0  -3  316.10   10.60 348
  -1   0   3  333.40   11.10  74
  -1   0   3  331.00   11.30 157
  -1   0   3  319.90   10.40 259
  -1   0   3  310.30   10.50 335
   1   0  -2 3121.70  104.70  65
   1   0  -2 3698.50  106.70 161
  -1   0   2 3743.50  109.90  71
  -1   0   2 3303.30  109.40 155
   1   0  -1    5.30    0.50  61
   1   0  -1    5.40    0.60 156
   1   0  -1    4.40    0.50 228
   1   0  -1    3.80    0.40 287
  -1   0   1    5.80    0.50  66
  -1   0   1    3.10    0.50 234
   1   0   2 2108.90   64.50  90
   1   0   2 1959.20   64.10 175
   1   0   2 2086.40   64.60 325
  -1   0  -2 2004.00   63.00  85
  -1   0  -2 2027.70   63.40 180
  -1   0  -2 2063.40   63.20 283
  -1   0  -2 2054.00   63.90 328
   1   0   3  256.30    8.40  86
   1   0   3  239.60    8.30 171
   1   0   3  244.90    8.40 286
   1   0   3  253.00    8.70 326
  -1   0  -3  235.90    8.20  81
  -1   0  -3  242.70    8.20 176
  -1   0  -3  244.00    8.00 278
  -1   0  -3  260.90    8.60 330
   1   0   4  526.90   17.70 168
   1   0   4  543.70   17.30 284
   1   0   4  544.50   18.10 326
  -1   0  -4  546.10   17.90  78
  -1   0  -4  548.80   17.40 273
  -1   0  -4  536.70   17.90 332
   1   0   5  510.90   16.90  84
   1   0   5  472.70   16.90 166
   1   0   5  480.90   15.80 284
   1   0   5  502.00   16.10 326
  -1   0  -5  477.20   16.00 174
  -1   0  -5  493.70   15.30 267
  -1   0  -5  478.00   16.30 334
   1   0   6 1789.90   58.10  84
   1   0   6 1790.50   56.80 165
   1   0   6 1733.30   55.70 284
   1   0   6 1784.90   57.50 325
  -1   0  -6 1848.20   57.70  75
  -1   0  -6 1831.50   58.20 174
  -1   0  -6 1778.10   57.40 335
   1   0   7    5.20    1.90  84
   1   0   7   15.00    1.40 164
   1   0   7    7.60    0.70 285
   1   0   7   12.50    1.20 325
  -1   0  -7   12.30    1.50  74
  -1   0  -7    8.70    1.60 174
  -1   0  -7   11.20    1.20 336
   1   0   8  114.40    5.40  85
   1   0   8  126.50    4.90 163
   1   0   8  129.90    5.00 324
  -1   0  -8  135.10    5.70  73
  -1   0  -8  131.00    6.10 175
  -1   0  -8  147.80    5.40 337
   1   0   9  225.90    9.30  85
   1   0   9  225.10    8.70 162
   1   0   9  238.80    8.70 323
  -1   0  -9  214.60    8.90  72
  -1   0  -9  247.30    8.80 175
  -1   0  -9  240.70    8.80 338
   1   0  10  365.80   13.00  86
   1   0  10  340.30   13.50 161
   1   0  10  346.10   13.20 323
  -1   0 -10  372.80   14.10 176
  -1   0 -10  382.20   13.80 340
   1   0  11   34.30    2.70  86
   1   0  11   43.60    2.80 160
   1   0  11   31.70    2.30 322
  -1   0 -11   27.30    2.40 176
  -1   0 -11   44.00    2.80 341
   1   0  12   50.10    3.40  87
   1   0  12   47.00    2.90 321
  -1   0 -12   53.80    4.00 177
  -1   0 -12   50.00    3.80 342
   1   0  13  345.30   13.70  87
  -1   0 -13  312.40   14.20 177
  -1   0 -13  328.40   12.10 343
   1   0  14   28.10    3.00  88
  -1   0 -14   21.30    2.80 178
  -1   0 -14   26.10    2.60 344
   1   0  15   34.40    3.30  89
  -1   0 -15   26.90    3.00 179
  -1   0 -15   17.30    2.00 345
   1   0  16    1.40    2.80  90
  -1   0 -16   19.40    3.40 180
  -1   0 -16   13.80    2.10 211
  -1   0 -16   13.00    2.50 346
   1   0  17   24.10    3.80  90
  -1   0 -17   13.00    3.30 180
  -1   0 -17   25.50    2.60 212
  -1   0 -17   18.10    2.50 347
   1   1 -16    6.80    2.50 180
   1   1 -16   10.80    2.00 355
  -1  -1  16    4.10    2.00  90
   1   1 -15  111.20    7.60 179
   1   1 -15  104.20    6.60 354
  -1  -1  15  134.00    8.40  89
   1   1 -14    6.90    3.00 178
   1   1 -14   15.40    1.30 212
   1   1 -14   16.70    1.70 353
  -1  -1  14    6.50    2.90  88
   1   1 -13   27.70    3.40 178
   1   1 -13   30.30    1.70 251
   1   1 -13   28.00    2.50 352
  -1  -1  13   23.80    3.20  88
  -1  -1  13   23.30    2.30 322
   1   1 -12    1.90    1.60 177
   1   1 -12    4.40    0.70 253
  -1  -1  12    0.20    1.50  87
  -1  -1  12    2.70    1.20 323
   1   1 -11  126.80    6.30 176
   1   1 -11  106.90    4.90 254
   1   1 -11  119.00    4.90 351
  -1  -1  11  135.10    6.20  86
  -1  -1  11  128.00    6.00 325
   1   1 -10  163.60    7.30 175
   1   1 -10  147.10    6.20 255
   1   1 -10  153.70    6.30 350
  -1  -1  10  135.50    6.40  85
  -1  -1  10  151.90    6.20 326
   1   1  -9   74.40    4.10  69
   1   1  -9   71.50    3.00 256
   1   1  -9   74.20    3.20 350
  -1  -1   9   57.80    3.40 159
  -1  -1   9   71.30    3.30 328
   1   1  -8   18.70    1.70  70
   1   1  -8   21.80    2.10 174
   1   1  -8   19.60    1.30 256
   1   1  -8   27.40    1.80 350
  -1  -1   8   21.10    2.00  84
  -1  -1   8   18.30    1.60 160
  -1  -1   8   16.70    1.50 330
   1   1  -7 1815.40   56.90  71
   1   1  -7 1720.20   58.40 173
   1   1  -7 1776.00   56.30 257
   1   1  -7 1806.10   56.80 350
  -1  -1   7 1650.50   56.10  83
  -1  -1   7 1895.20   57.10 161
  -1  -1   7 1704.20   53.70 281
  -1  -1   7 1739.30   56.30 332
   1   1  -6   48.10    2.70  72
   1   1  -6   45.50    2.60 173
   1   1  -6   59.90    2.10 256
   1   1  -6   55.40    2.40 350
  -1  -1   6   55.50    3.40  83
  -1  -1   6   58.00    2.20 209
  -1  -1   6   53.20    2.00 284
  -1  -1   6   61.30    2.50 334
   1   1  -5 2393.80   76.90  73
   1   1  -5 2408.70   77.60 172
   1   1  -5 2469.70   74.60 255
   1   1  -5 2433.30   76.20 351
  -1  -1   5 2231.20   74.60  82
  -1  -1   5 2358.40   75.10 163
  -1  -1   5 2486.80   74.60 206
  -1  -1   5 2431.80   75.30 336
   1   1  -4   43.90    2.50  74
   1   1  -4   56.50    2.50 172
   1   1  -4   55.90    2.00 252
   1   1  -4   61.10    2.30 352
  -1  -1   4   59.70    2.70  82
  -1  -1   4   50.30    2.50 164
  -1  -1   4   46.70    2.00 203
  -1  -1   4   48.30    2.00 340
   1   1  -3  678.00   22.60  75
   1   1  -3  695.80   22.60 172
   1   1  -3  706.70   21.50 244
   1   1  -3  684.20   22.30 356
  -1  -1   3  688.80   22.20  82
  -1  -1   3  623.50   21.80 165
  -1  -1   3  678.50   21.20 285
  -1  -1   3  687.00   21.70 345
   1   1  -2 1833.00   56.90  76
   1   1  -2 1812.70   57.00 172
   1   1  -2 1798.00   56.60 361
  -1  -1   2 1870.40   57.90  82
  -1  -1   2 1833.60   58.00 166
  -1  -1   2 1841.30   57.10 200
  -1  -1   2 1862.90   56.50 254
  -1  -1   2 1852.60   57.30 284
  -1  -1   2 1804.30   57.10 352
   1   1  -1 2944.80   90.90  78
   1   1  -1 2897.00   91.00 174
   1   1  -1 2964.90   91.00 287
  -1  -1   1 2968.30   89.20  84
  -1  -1   1 2869.90   88.50 168
  -1  -1   1 2778.90   89.20 198
  -1  -1   1 2848.60   88.30 281
   1   1   0 1737.30   55.70 181
   1   1   0 1864.80   56.50 282
   1   1   0 1791.20   56.10 298
  -1  -1   0 1818.90   56.20  91
  -1  -1   0 1864.60   56.80 172
  -1  -1   0 1763.90   57.70 198
  -1  -1   0 1874.20   56.90 279
  -1  -1   0 1848.60   57.40 294
   1   1   1  143.20    4.60  58
   1   1   1  145.30    5.00 279
   1   1   1  149.90    5.20 311
  -1  -1  -1  145.00    4.70  41
  -1  -1  -1  143.80    4.70 148
  -1  -1  -1  144.80    5.10 182
  -1  -1  -1  135.10    4.90 198
  -1  -1  -1  152.80    5.00 276
  -1  -1  -1  151.30    5.00 308
   1   1   2 3717.80  115.70  73
   1   1   2 3783.40  116.90 192
   1   1   2 3784.20  117.00 276
  -1  -1  -2 4025.60  122.60 195
  -1  -1  -2 3918.70  121.50 272
  -1  -1  -2 3897.70  122.30 315
   1   1   3   58.50    2.50  75
   1   1   3   62.40    2.40 159
   1   1   3   62.60    2.40 274
   1   1   3   58.60    2.70 316
  -1  -1  -3   61.00    2.50  69
  -1  -1  -3   68.00    2.40 165
  -1  -1  -3   61.70    2.40 201
  -1  -1  -3   67.00    2.40 269
  -1  -1  -3   66.70    2.60 320
   1   1   4  177.20    6.60  77
   1   1   4  172.50    6.60 160
   1   1   4  207.00    6.60 273
   1   1   4  206.30    6.90 318
  -1  -1  -4  188.60    6.90  70
  -1  -1  -4  203.00    6.70 167
  -1  -1  -4  190.80    6.60 265
  -1  -1  -4  202.40    7.30 324
   1   1   5 2610.80   83.20  78
   1   1   5 2549.50   82.00 160
   1   1   5 2617.30   81.20 273
   1   1   5 2573.50   81.70 319
  -1  -1  -5 2569.80   80.30  70
  -1  -1  -5 2656.30   80.50 168
  -1  -1  -5 2525.90   81.50 327
   1   1   6 1563.70   51.30  79
   1   1   6 1601.00   52.10 160
   1   1   6 1621.50   50.70 274
   1   1   6 1620.30   52.30 320
  -1  -1  -6 1652.30   49.90  70
  -1  -1  -6 1573.00   50.90 169
  -1  -1  -6 1552.10   50.60 329
   1   1   7  129.60    5.40  80
   1   1   7  135.50    5.40 160
   1   1   7  135.60    4.80 275
   1   1   7  129.20    5.50 320
  -1  -1  -7  112.60    5.00  70
  -1  -1  -7  137.00    5.10 170
  -1  -1  -7  136.60    4.90 331
   1   1   8   38.40    2.50  81
   1   1   8   46.90    2.40 159
   1   1   8   45.30    2.00 276
   1   1   8   42.70    2.50 320
  -1  -1  -8   53.70    2.60  69
  -1  -1  -8   49.70    2.70 171
  -1  -1  -8   55.30    2.70 333
   1   1   9  427.70   14.40  82
   1   1   9  350.60   13.90 158
   1   1   9  399.90   13.10 277
   1   1   9  376.80   13.90 320
  -1  -1  -9  385.00   15.00  68
  -1  -1  -9  417.70   14.50 172
  -1  -1  -9  399.80   14.30 334
   1   1  10  309.40   11.80  82
   1   1  10  310.20   11.90 158
   1   1  10  306.80   10.80 279
   1   1  10  334.60   11.80 319
  -1  -1 -10  314.10   12.40  68
  -1  -1 -10  319.00   12.40 172
  -1  -1 -10  317.80   11.20 336
   1   1  11   34.50    3.00  83
   1   1  11   44.40    3.00 157
   1   1  11   46.10    2.10 282
   1   1  11   39.80    2.50 319
  -1  -1 -11   40.10    2.60  67
  -1  -1 -11   30.20    2.80 337
   1   1  12  299.20   12.20  84
   1   1  12  269.80   11.10 156
   1   1  12  290.30    9.70 285
  -1  -1 -12  306.60   11.70 174
  -1  -1 -12  295.60   11.30 339
   1   1  13   80.10    4.50  85
  -1  -1 -13   96.10    5.10 175
  -1  -1 -13   86.00    4.40 340
   1   1  14   60.70    3.70  86
  -1  -1 -14   67.60    4.40 176
  -1  -1 -14   67.00    3.80 341
   1   1  15   -3.50    2.30  87
  -1  -1 -15    2.20    2.50 177
  -1  -1 -15    8.20    2.30 343
   1   1  16   31.00    3.70  87
  -1  -1 -16   32.40    3.80 177
  -1  -1 -16   36.30    2.90 344
   1   1  17   31.60    3.80  88
  -1  -1 -17   30.00    4.10 178
  -1  -1 -17   39.50    3.40 345
   1   1  18   27.50    3.50  89
  -1  -1 -18   30.80    3.30 346
   1   2 -16   47.80    4.60   2
   1   2 -16   38.80    3.70 357
  -1  -2  16   49.40    5.10  92
   1   2 -15   -1.10    1.90   1
   1   2 -15    8.20    2.40 181
   1   2 -15    1.90    1.20 356
  -1  -2  15   -2.60    1.80  91
   1   2 -14   77.10    5.90 181
   1   2 -14   70.20    4.50 355
  -1  -2  14   59.90    5.00  91
   1   2 -13   23.60    2.80 180
   1   2 -13   12.60    1.20 217
   1   2 -13   20.00    2.10 355
  -1  -2  13   23.00    2.90  90
   1   2 -12  105.90    5.60 179
   1   2 -12  108.70    4.70 216
   1   2 -12  108.40    4.50 251
   1   2 -12  112.80    5.00 354
  -1  -2  12  101.10    6.30  89
  -1  -2  12  134.80    7.20 326
   1   2 -11    5.30    1.60 179
   1   2 -11   10.60    1.10 214
   1   2 -11    7.10    0.80 253
   1   2 -11   11.80    1.60 353
  -1  -2  11    5.90    2.00  89
  -1  -2  11    6.60    1.30 327
   1   2 -10  172.10    7.90  70
   1   2 -10  153.70    7.10 178
   1   2 -10  170.20    6.20 213
   1   2 -10  159.50    6.40 255
   1   2 -10  173.90    6.20 353
  -1  -2  10  176.60    7.10  88
  -1  -2  10  161.30    7.00 329
   1   2  -9   73.10    4.30  71
   1   2  -9   80.20    4.00 178
   1   2  -9   81.70    3.20 212
   1   2  -9   77.20    3.10 256
   1   2  -9   69.10    3.30 353
  -1  -2   9   79.60    4.50  88
  -1  -2   9   77.70    4.10 161
  -1  -2   9   96.50    4.20 331
   1   2  -8  361.00   14.40  72
   1   2  -8  348.20   14.60 177
   1   2  -8  361.60   12.00 257
   1   2  -8  359.40   12.70 353
  -1  -2   8  339.40   12.90  87
  -1  -2   8  341.50   13.50 162
  -1  -2   8  387.50   13.60 333
   1   2  -7   11.70    1.70  74
   1   2  -7    5.30    1.50 177
   1   2  -7    6.80    0.60 257
   1   2  -7    9.20    1.10 353
  -1  -2   7    4.30    1.30  87
  -1  -2   7   13.80    1.50 164
  -1  -2   7    9.80    1.10 335
   1   2  -6  115.20    4.50  75
   1   2  -6  118.90    4.70 177
   1   2  -6  108.90    3.80 258
   1   2  -6  103.70    4.30 354
  -1  -2   6  110.30    4.90  87
  -1  -2   6  116.70    4.60 165
  -1  -2   6  111.60    4.30 338
   1   2  -5 1158.80   40.00  76
   1   2  -5 1245.40   39.80 177
   1   2  -5 1221.30   38.10 213
   1   2  -5 1244.90   37.90 256
   1   2  -5 1239.60   38.90 355
  -1  -2   5 1218.70   40.30  87
  -1  -2   5 1231.00   40.00 166
  -1  -2   5 1260.50   39.50 341
   1   2  -4  495.50   16.20  78
   1   2  -4  480.60   16.70 178
   1   2  -4  477.50   16.00 356
  -1  -2   4  451.90   16.00  88
  -1  -2   4  479.10   16.10 168
  -1  -2   4  488.50   15.10 267
  -1  -2   4  483.10   16.00 344
   1   2  -3  821.80   26.10  80
   1   2  -3  831.80   26.00 179
   1   2  -3  797.60   25.70 198
   1   2  -3  800.00   25.80 359
  -1  -2   3  847.90   28.70  89
  -1  -2   3  880.10   27.90 210
  -1  -2   3  865.40   27.10 269
  -1  -2   3  872.00   28.00 349
   1   2  -2  611.50   19.60  83
   1   2  -2  591.50   19.60 181
   1   2  -2  615.30   19.50 200
   1   2  -2  605.20   19.20 282
  -1  -2   2  621.70   20.00 173
  -1  -2   2  616.40   19.90 209
  -1  -2   2  606.60   19.60 269
  -1  -2   2  603.40   19.70 355
   1   2  -1 3789.40  115.60   5
   1   2  -1 3718.40  115.70  88
   1   2  -1 3704.50  115.40 202
   1   2  -1 3729.00  115.00 277
   1   2  -1 3754.70  116.00 288
  -1  -2   1 3867.90  117.70  95
  -1  -2   1 3700.90  117.20 178
  -1  -2   1 3786.10  117.00 208
  -1  -2   1 3760.60  116.10 268
   1   2   0 2751.80   85.70  13
   1   2   0 2772.10   85.50  96
   1   2   0 2779.40   85.20 203
   1   2   0 2714.80   86.00 273
   1   2   0 2784.80   86.30 295
  -1  -2   0 2857.00   86.60   6
  -1  -2   0 2752.90   86.40 103
  -1  -2   0 2822.10   87.00 208
  -1  -2   0 2771.20   86.70 267
  -1  -2   0 2764.80   86.20 291
   1   2   1 1620.20   51.60  32
   1   2   1 1648.00   51.10 204
   1   2   1 1663.30   51.60 270
   1   2   1 1616.30   51.60 305
  -1  -2  -1 1636.60   52.10  23
  -1  -2  -1 1703.50   51.90 122
  -1  -2  -1 1708.50   52.50 208
  -1  -2  -1 1680.20   52.10 266
  -1  -2  -1 1573.20   52.10 301
   1   2   2   55.50    2.30  52
   1   2   2   65.50    2.40 184
   1   2   2   57.90    2.30 205
   1   2   2   70.80    2.60 268
  -1  -2  -2   61.80    2.40  44
  -1  -2  -2   57.60    2.30 142
  -1  -2  -2   70.80    2.70 188
  -1  -2  -2   66.10    2.30 209
  -1  -2  -2   65.10    2.40 264
  -1  -2  -2   60.10    2.50 312
   1   2   3  717.80   23.30  62
   1   2   3  717.70   23.20 145
   1   2   3  746.20   23.30 193
   1   2   3  695.80   23.10 205
   1   2   3  744.70   23.50 267
  -1  -2  -3  743.70   23.60  55
  -1  -2  -3  717.50   23.30 152
   1   2   4  162.00    5.90  68
   1   2   4  163.50    5.60 204
   1   2   4  168.80    6.00 267
  -1  -2  -4  159.30    5.70  60
  -1  -2  -4  174.20    5.80 158
  -1  -2  -4  147.70    5.90 316
   1   2   5   20.80    1.50  71
   1   2   5   29.00    1.60 153
   1   2   5   24.10    1.20 267
  -1  -2  -5   25.20    1.40  63
  -1  -2  -5   28.30    1.60 161
  -1  -2  -5   23.40    1.80 320
   1   2   6 1003.00   33.60 154
   1   2   6 1043.60   33.30 267
   1   2   6 1050.20   34.00 314
  -1  -2  -6 1039.70   32.30  64
  -1  -2  -6 1018.10   33.00 163
  -1  -2  -6 1009.60   33.00 323
   1   2   7  868.90   29.50  75
   1   2   7  957.30   29.80 155
   1   2   7  910.20   28.80 268
   1   2   7  850.10   29.60 315
  -1  -2  -7  918.90   28.60  65
  -1  -2  -7  919.00   29.40 165
  -1  -2  -7  881.60   29.40 326
   1   2   8   35.40    2.50  77
   1   2   8   39.40    2.10 155
   1   2   8   45.50    2.00 269
   1   2   8   39.70    2.30 315
  -1  -2  -8   42.60    2.30  65
  -1  -2  -8   40.40    2.60 167
  -1  -2  -8   49.20    2.60 328
   1   2   9   99.30    4.10  78
   1   2   9   83.50    4.20 155
   1   2   9   87.40    4.00 316
  -1  -2  -9   76.50    3.70  65
  -1  -2  -9   80.60    3.70 168
  -1  -2  -9   86.00    3.60 330
   1   2  10    4.80    1.40  79
   1   2  10    2.30    1.00 155
   1   2  10    3.70    0.80 273
  -1  -2 -10    0.80    0.90  65
  -1  -2 -10    4.00    1.40 169
  -1  -2 -10    4.40    1.20 332
   1   2  11  125.20    5.60  80
   1   2  11  113.40    5.60 154
   1   2  11  125.00    4.70 274
   1   2  11  119.50    5.80 316
  -1  -2 -11  112.00    5.70  64
  -1  -2 -11  113.10    5.30 170
  -1  -2 -11  104.20    4.40 334
   1   2  12   54.50    3.80  81
   1   2  12   61.20    3.70 154
   1   2  12   68.70    2.80 277
  -1  -2 -12   60.10    4.30 171
  -1  -2 -12   72.10    3.80 335
   1   2  13   76.50    4.40  82
   1   2  13   67.20    3.00 279
   1   2  13   66.80    4.20 315
  -1  -2 -13   62.20    4.80 172
  -1  -2 -13   64.70    3.50 337
   1   2  14  144.00    6.90  83
   1   2  14  147.30    5.60 282
  -1  -2 -14  129.50    7.00 173
  -1  -2 -14  158.50    6.60 339
   1   2  15   27.50    3.20  84
  -1  -2 -15    6.30    2.70 174
  -1  -2 -15   14.20    2.00 340
   1   2  16  148.00    8.40  85
  -1  -2 -16  136.10    7.90 175
  -1  -2 -16  140.90    6.70 341
   1   2  17   32.50    4.00  86
  -1  -2 -17   24.10    3.80 176
  -1  -2 -17   30.00    3.10 343
   1   2  18   -2.70    2.70  87
  -1  -2 -18    0.50    3.10 177
  -1  -2 -18    4.90    1.90 344
   1   3 -15   28.10    3.80   3
   1   3 -15   41.40    3.20 358
  -1  -3  15   30.80    4.50  93
   1   3 -14   -3.90    2.90   3
   1   3 -14    0.90    1.70 357
  -1  -3  14   -1.30    1.80  93
   1   3 -13   43.30    4.00   2
   1   3 -13   55.40    3.80 357
  -1  -3  13   41.40    4.30  92
   1   3 -12    6.50    2.20   2
   1   3 -12    2.20    0.60 226
   1   3 -12    3.10    1.30 356
  -1  -3  12   -2.00    1.50  92
   1   3 -11  392.00   16.30   1
   1   3 -11  380.60   13.30 225
   1   3 -11  389.20   13.30 251
   1   3 -11  394.70   14.60 356
  -1  -3  11  367.30   15.00  91
  -1  -3  11  352.10   14.10 329
   1   3 -10   15.90    2.20   1
   1   3 -10    9.20    1.80 181
   1   3 -10   10.70    0.80 224
   1   3 -10   12.20    0.80 253
   1   3 -10   19.30    2.00 356
  -1  -3  10    6.90    1.90  91
  -1  -3  10    6.70    1.40 331
   1   3  -9  346.40   13.30   1
   1   3  -9  313.20   12.40 181
   1   3  -9  307.00   10.50 224
   1   3  -9  322.20   10.80 255
   1   3  -9  307.50   11.30 355
  -1  -3   9  320.20   13.30  91
  -1  -3   9  337.80   12.20 333
   1   3  -8   63.70    3.60  75
   1   3  -8   54.90    3.60 181
   1   3  -8   60.40    2.30 224
   1   3  -8   62.30    2.40 256
   1   3  -8   59.40    3.10 356
  -1  -3   8   68.00    4.30  91
  -1  -3   8   68.60    3.70 165
   1   3  -7   76.70    3.80   1
   1   3  -7   62.10    3.80  76
   1   3  -7   78.40    3.90 181
   1   3  -7   72.50    2.60 226
   1   3  -7   78.10    2.60 258
   1   3  -7   72.00    3.60 356
  -1  -3   7   70.20    4.10  91
  -1  -3   7   74.30    3.80 166
  -1  -3   7   66.40    3.10 338
   1   3  -6  644.90   21.20   1
   1   3  -6  652.50   21.30  78
   1   3  -6  595.00   21.50 181
   1   3  -6  594.70   19.20 231
   1   3  -6  619.50   19.50 259
   1   3  -6  622.60   20.50 357
  -1  -3   6  654.90   22.60  91
  -1  -3   6  651.00   22.30 168
  -1  -3   6  627.50   21.70 340
   1   3  -5   64.30    4.00   2
   1   3  -5   85.10    3.80  79
   1   3  -5   81.50    3.00 198
   1   3  -5   78.40    3.40 358
  -1  -3   5   59.10    3.50  92
  -1  -3   5   73.30    3.30 169
  -1  -3   5   78.70    3.30 343
   1   3  -4  310.80   11.50   2
   1   3  -4  348.00   11.20  82
   1   3  -4  320.50   10.90 201
   1   3  -4  330.70   11.20 359
  -1  -3   4  303.90   11.60  92
  -1  -3   4  365.10   12.00 172
  -1  -3   4  334.70   11.10 347
   1   3  -3 3719.20  117.80   4
   1   3  -3 3774.50  117.70  84
   1   3  -3 3824.10  117.20 203
   1   3  -3 3821.60  117.10 280
   1   3  -3 3743.70  117.30 362
  -1  -3   3 3692.30  118.00  94
  -1  -3   3 3842.00  118.80 174
  -1  -3   3 3752.80  116.30 351
   1   3  -2  972.50   33.70   7
   1   3  -2 1046.70   33.60  88
   1   3  -2 1084.60   33.20 205
   1   3  -2 1058.20   32.40 274
  -1  -3   2 1072.40   35.00  97
  -1  -3   2 1048.90   34.50 178
  -1  -3   2 1052.80   32.50 229
  -1  -3   2 1065.60   33.70 356
   1   3  -1   76.50    3.00  11
   1   3  -1   80.90    3.20  93
   1   3  -1   77.90    2.90 207
   1   3  -1   82.80    2.90 270
   1   3  -1   73.50    3.10 289
  -1  -3   1   81.60    3.30   3
  -1  -3   1   82.00    3.60 101
  -1  -3   1   85.50    2.90 250
  -1  -3   1   81.10    3.20 361
   1   3   0   35.50    1.80  18
   1   3   0   38.10    1.80 100
   1   3   0   33.30    1.60 208
   1   3   0   37.50    1.50 267
   1   3   0   37.40    2.10 295
  -1  -3   0   30.00    1.50  10
  -1  -3   0   35.00    2.10 108
  -1  -3   0   32.00    1.30 260
  -1  -3   0   31.30    1.60 289
   1   3   1 1443.50   46.00  28
   1   3   1 1395.40   46.70 110
   1   3   1 1555.50   46.50 209
   1   3   1 1501.70   46.00 265
   1   3   1 1438.80   46.30 302
  -1  -3  -1 1434.80   46.20  20
  -1  -3  -1 1469.70   46.60 118
  -1  -3  -1 1474.80   46.70 297
   1   3   2 4689.70  144.50  41
   1   3   2 4723.60  145.70 123
   1   3   2 4742.00  145.00 210
   1   3   2 4706.40  146.00 264
   1   3   2 4622.00  146.00 311
  -1  -3  -2 4658.50  145.10  33
  -1  -3  -2 4717.60  145.20 131
  -1  -3  -2 4733.60  145.50 184
  -1  -3  -2 4636.80  144.00 305
   1   3   3  850.70   29.20  52
   1   3   3  924.90   29.20 134
   1   3   3  888.30   29.50 186
   1   3   3  945.50   29.10 210
   1   3   3  943.70   29.50 263
  -1  -3  -3  913.40   30.00  44
  -1  -3  -3  925.30   29.70 142
  -1  -3  -3  963.00   30.00 193
   1   3   4 2133.80   66.90  59
   1   3   4 2053.40   67.20 141
   1   3   4 2176.60   66.80 193
   1   3   4 2142.90   66.40 210
   1   3   4 2147.30   67.30 263
  -1  -3  -4 2108.90   65.50  51
  -1  -3  -4 2091.00   66.20 149
   1   3   5 2099.50   67.10  64
   1   3   5 2083.60   67.20 145
   1   3   5 2150.50   67.00 263
  -1  -3  -5 2171.30   68.10  55
  -1  -3  -5 2155.20   69.00 154
  -1  -3  -5 2203.00   68.40 313
   1   3   6   60.40    2.90  68
   1   3   6   56.40    2.60 148
   1   3   6   50.90    2.50 264
  -1  -3  -6   56.10    2.60  58
  -1  -3  -6   59.50    2.90 158
  -1  -3  -6   65.10    2.90 317
   1   3   7  100.10    4.50  70
   1   3   7  107.90    4.50 150
   1   3   7  106.10    3.80 206
   1   3   7  115.60    4.20 264
  -1  -3  -7  108.90    4.10  60
  -1  -3  -7   97.30    4.20 160
  -1  -3  -7   97.40    4.40 320
   1   3   8   29.80    2.10  72
   1   3   8   15.60    1.60 151
   1   3   8   21.60    1.00 203
   1   3   8   21.90    1.60 265
  -1  -3  -8   25.40    1.90  61
  -1  -3  -8   21.60    2.10 162
  -1  -3  -8   19.50    2.00 323
   1   3   9    4.10    1.30  74
   1   3   9    8.10    1.20 151
   1   3   9    6.10    0.50 198
   1   3   9    3.30    0.90 267
  -1  -3  -9    9.80    1.30  61
  -1  -3  -9    6.20    1.10 164
  -1  -3  -9    7.30    1.30 326
   1   3  10  829.20   26.00  76
   1   3  10  738.00   26.30 151
   1   3  10  756.60   25.60 268
  -1  -3 -10  763.40   26.60  61
  -1  -3 -10  742.70   25.40 166
  -1  -3 -10  760.40   25.40 328
   1   3  11   31.50    2.70  77
   1   3  11   28.80    2.30 151
   1   3  11   33.30    2.00 270
  -1  -3 -11   35.10    2.80  61
  -1  -3 -11   27.60    2.50 167
  -1  -3 -11   30.60    2.60 330
   1   3  12  474.90   16.50  79
   1   3  12  409.70   16.40 151
   1   3  12  459.30   15.30 272
  -1  -3 -12  496.60   17.40 169
  -1  -3 -12  465.30   16.90 332
   1   3  13   20.30    2.20  80
   1   3  13   28.90    1.70 274
  -1  -3 -13   22.40    2.20 170
  -1  -3 -13   18.60    2.00 334
   1   3  14  709.20   26.50  81
  -1  -3 -14  709.30   24.70 171
  -1  -3 -14  659.20   24.40 336
   1   3  15   87.70    5.00  82
   1   3  15   98.50    4.40 279
  -1  -3 -15  108.40    6.20 172
  -1  -3 -15  108.10    5.60 337
   1   3  16   92.80    5.50  83
   1   3  16   74.90    3.90 282
  -1  -3 -16   64.60    5.50 173
  -1  -3 -16   84.00    4.40 339
   1   3  17    7.60    2.90  84
  -1  -3 -17    1.70    2.80 174
  -1  -3 -17    6.00    2.10 341
   1   3  18   18.70    3.50  85
  -1  -3 -18   15.60    4.00 175
  -1  -3 -18   19.50    2.30 342
   1   4 -15    9.40    3.40   5
   1   4 -15   21.70    3.10 360
  -1  -4  15   18.40    3.70  95
   1   4 -14   86.50    6.10   5
   1   4 -14  121.90    6.70 359
  -1  -4  14   95.70    8.10  95
   1   4 -13    6.80    3.20   4
   1   4 -13   15.40    2.10 359
  -1  -4  13    6.30    2.80  94
   1   4 -12   10.50    2.20   4
   1   4 -12   17.20    1.90 358
  -1  -4  12   21.00    3.00  94
   1   4 -11   23.90    3.30   4
   1   4 -11   17.70    1.70 358
  -1  -4  11   14.80    2.60  94
   1   4 -10   16.40    2.90   4
   1   4 -10   23.70    2.30 358
  -1  -4  10   30.70    3.20  94
  -1  -4  10   18.30    1.90 333
   1   4  -9    9.20    2.40   4
   1   4  -9   12.10    1.70  75
   1   4  -9   13.00    1.80 358
  -1  -4   9   19.10    3.00  94
  -1  -4   9   14.40    1.60 335
   1   4  -8   63.40    4.40   4
   1   4  -8   85.10    4.80  76
   1   4  -8   70.70    3.50 358
  -1  -4   8   68.80    4.40  94
  -1  -4   8   59.90    3.30 337
   1   4  -7   60.20    3.80   4
   1   4  -7   67.10    3.30  78
   1   4  -7   61.90    3.20 358
  -1  -4   7   69.60    4.40  94
  -1  -4   7   56.40    3.20 168
  -1  -4   7   63.20    3.10 340
   1   4  -6   19.60    2.40   4
   1   4  -6   25.90    2.10  80
   1   4  -6   23.40    1.40 199
   1   4  -6   26.40    1.80 359
  -1  -4   6   27.50    2.70  94
  -1  -4   6   28.90    1.90 170
  -1  -4   6   23.10    1.80 342
   1   4  -5  736.70   25.50   5
   1   4  -5  776.40   25.90  82
   1   4  -5  754.30   25.00 202
   1   4  -5  761.50   25.00 360
  -1  -4   5  791.30   26.70  95
  -1  -4   5  781.50   27.90 172
  -1  -4   5  825.00   26.70 345
   1   4  -4   56.50    3.40   6
   1   4  -4   69.10    3.20  84
   1   4  -4   70.90    2.60 279
   1   4  -4   74.20    3.50 361
  -1  -4   4   62.30    3.70  96
  -1  -4   4   75.30    3.90 174
  -1  -4   4   80.90    3.20 348
   1   4  -3   35.60    2.10   8
   1   4  -3   38.60    1.90  87
   1   4  -3   38.00    1.90 206
   1   4  -3   35.00    1.60 273
  -1  -4   3   41.30    2.30  98
  -1  -4   3   39.50    2.20 177
  -1  -4   3   35.20    1.40 215
  -1  -4   3   44.50    1.90 352
   1   4  -2  426.00   13.70  11
   1   4  -2  411.30   14.20  91
   1   4  -2  394.00   13.70 208
  -1  -4   2  420.10   13.70 101
  -1  -4   2  378.10   13.50 181
  -1  -4   2  391.00   12.80 233
  -1  -4   2  391.20   13.20 356
   1   4  -1  270.20    9.30  15
   1   4  -1  258.10    9.20  95
   1   4  -1  286.00    9.00 210
   1   4  -1  268.00    8.90 266
   1   4  -1  252.10    9.30 290
  -1  -4   1  268.20    9.70   5
  -1  -4   1  298.80   10.20 105
  -1  -4   1  281.20    9.20 245
  -1  -4   1  260.40    9.90 360
   1   4   0  889.30   28.20  20
   1   4   0  872.80   29.00 101
   1   4   0  888.80   28.30 264
   1   4   0  874.60   28.90 295
  -1  -4   0  943.40   29.00  11
  -1  -4   0  882.30   29.50 110
  -1  -4   0  861.00   28.70 253
  -1  -4   0  897.50   29.00 287
   1   4   1  328.10   11.50  28
   1   4   1  337.70   11.40 109
   1   4   1  311.80   11.00 300
  -1  -4  -1  320.70   10.80  19
  -1  -4  -1  309.70   11.40 118
  -1  -4  -1  325.30   10.80 259
  -1  -4  -1  314.50   10.60 293
   1   4   2  101.90    3.70  36
   1   4   2   97.90    4.20 117
   1   4   2   88.70    3.70 307
  -1  -4  -2   99.10    4.00  27
  -1  -4  -2  104.00    4.10 126
  -1  -4  -2   98.20    3.70 262
  -1  -4  -2   98.10    3.70 300
   1   4   3  870.10   28.20  45
   1   4   3  855.50   27.90 126
  -1  -4  -3  899.00   28.40  36
  -1  -4  -3  894.80   27.80 135
  -1  -4  -3  864.80   28.10 189
  -1  -4  -3  827.10   28.30 307
   1   4   4  181.40    6.50  52
   1   4   4  168.50    6.40 133
   1   4   4  185.60    6.30 187
  -1  -4  -4  187.50    6.60  43
  -1  -4  -4  180.10    6.60 142
  -1  -4  -4  193.50    6.70 196
   1   4   5 1291.90   40.50  58
   1   4   5 1261.50   41.20 138
   1   4   5 1268.40   40.70 193
  -1  -4  -5 1268.70   40.50  48
  -1  -4  -5 1260.90   40.20 148
   1   4   6 1425.10   47.10  62
   1   4   6 1437.10   46.60 142
   1   4   6 1471.80   45.90 197
  -1  -4  -6 1403.10   44.80  52
  -1  -4  -6 1429.50   45.30 152
   1   4   7 1324.70   44.00  66
   1   4   7 1431.50   44.90 144
  -1  -4  -7 1504.90   47.40  54
  -1  -4  -7 1402.30   46.30 156
  -1  -4  -7 1507.70   47.10 315
   1   4   8   61.50    3.10 146
   1   4   8   67.10    2.60 209
  -1  -4  -8   65.60    3.00  56
  -1  -4  -8   69.80    3.60 158
  -1  -4  -8   66.60    3.40 319
   1   4   9  220.30    8.50  71
   1   4   9  245.90    8.90 147
   1   4   9  227.20    7.90 207
  -1  -4  -9  247.80    8.90  57
  -1  -4  -9  238.50    8.60 161
  -1  -4  -9  230.70    9.10 322
   1   4  10   26.20    2.20  73
   1   4  10   24.20    1.80 148
   1   4  10   19.20    1.00 203
   1   4  10   23.70    1.60 265
  -1  -4 -10   30.40    2.00  58
  -1  -4 -10   20.60    2.40 163
  -1  -4 -10   29.90    2.10 324
   1   4  11   51.20    3.10  74
   1   4  11   33.80    2.60 148
   1   4  11   38.90    2.40 266
  -1  -4 -11   39.20    2.80  58
  -1  -4 -11   35.70    2.70 164
  -1  -4 -11   43.40    2.90 327
   1   4  12   20.50    2.30  76
   1   4  12   23.90    2.30 149
   1   4  12   19.10    1.50 268
  -1  -4 -12   21.00    2.30 166
  -1  -4 -12   22.20    2.00 329
   1   4  13  187.80    8.10  77
   1   4  13  189.40    8.80 149
   1   4  13  180.00    7.20 270
  -1  -4 -13  174.10    7.60 167
  -1  -4 -13  180.70    7.50 331
   1   4  14  100.70    6.00  79
   1   4  14  114.60    4.80 272
  -1  -4 -14   84.90    5.20 169
  -1  -4 -14  102.00    5.20 333
   1   4  15   82.20    4.40  80
   1   4  15   69.60    3.40 274
  -1  -4 -15   64.60    4.20 170
  -1  -4 -15   55.60    3.70 335
   1   4  16   41.90    3.70  81
   1   4  16   36.60    2.10 276
  -1  -4 -16   21.00    3.00 171
  -1  -4 -16   31.20    2.70 336
   1   4  17    1.50    2.50  82
  -1  -4 -17    2.70    2.70 172
  -1  -4 -17   -0.60    1.50 338
   1   4  18   28.20    4.20  84
  -1  -4 -18   27.80    4.30 174
  -1  -4 -18   25.80    2.50 340
   1   5 -14   22.20    3.20   7
   1   5 -14   25.50    2.70 361
  -1  -5  14   11.90    2.80  97
   1   5 -13   27.70    3.90   7
   1   5 -13   27.90    2.70 360
  -1  -5  13   18.90    3.70  97
   1   5 -12   15.80    3.20   6
   1   5 -12   10.20    1.70 360
  -1  -5  12    9.80    2.80  96
   1   5 -11   80.60    5.30   6
   1   5 -11   90.00    4.70 360
   1   5 -10  277.70   13.00   6
   1   5 -10  285.30   11.50 360
  -1  -5  10  315.70   13.70  96
   1   5  -9  121.20    6.00 360
  -1  -5   9  119.00    6.30  96
   1   5  -8    4.10    2.10   6
   1   5  -8    4.90    1.30  78
   1   5  -8    5.60    1.20 360
  -1  -5   8    0.10    2.30  96
  -1  -5   8    4.00    1.20 339
   1   5  -7   49.10    3.40   7
   1   5  -7   57.90    3.60  80
   1   5  -7   57.20    2.90 199
   1   5  -7   58.10    3.20 360
  -1  -5   7   72.40    4.30  97
  -1  -5   7   60.20    3.20 341
   1   5  -6  297.80   11.50   7
   1   5  -6  286.30   12.20  81
   1   5  -6  313.30   10.80 202
   1   5  -6  300.50   11.20 361
  -1  -5   6  316.50   11.70  97
  -1  -5   6  275.40   11.60 171
  -1  -5   6  317.60   11.50 343
   1   5  -5  143.60    6.20   8
   1   5  -5  159.60    6.70  84
   1   5  -5  170.10    6.00 204
   1   5  -5  157.90    5.20 259
   1   5  -5  158.30    5.60 281
   1   5  -5  160.00    5.90 362
  -1  -5   5  153.00    6.50  98
  -1  -5   5  148.80    6.30 174
  -1  -5   5  167.20    6.40 346
   1   5  -4  502.40   17.00  10
   1   5  -4  450.30   16.90  86
   1   5  -4  529.80   17.00 206
   1   5  -4  473.40   15.70 259
   1   5  -4  508.00   16.60 275
  -1  -5   4  496.20   18.00 100
  -1  -5   4  521.20   17.90 176
  -1  -5   4  502.00   17.00 349
   1   5  -3  139.40    6.60  12
   1   5  -3  180.60    6.50  89
   1   5  -3  159.50    6.30 208
   1   5  -3  174.30    5.70 260
  -1  -5   3  150.40    6.70 102
  -1  -5   3  174.30    6.20 179
  -1  -5   3  167.70    5.40 221
  -1  -5   3  151.80    5.80 352
   1   5  -2 1708.50   53.60  14
   1   5  -2 1565.80   53.00  92
   1   5  -2 1633.30   52.00 262
   1   5  -2 1669.20   52.30 267
   1   5  -2 1730.90   53.50 288
  -1  -5   2 1607.30   53.90   2
  -1  -5   2 1710.40   54.40 104
  -1  -5   2 1659.30   51.80 233
  -1  -5   2 1669.10   52.60 356
   1   5  -1    9.60    1.50  18
   1   5  -1    9.50    1.50  96
   1   5  -1   13.70    1.00 264
  -1  -5   1   11.80    1.50   6
  -1  -5   1   17.20    2.00 108
  -1  -5   1   14.70    1.50 360
   1   5   0  232.80    7.90  22
   1   5   0  194.10    8.20 101
   1   5   0  238.20    7.90 295
  -1  -5   0  210.20    7.60  11
  -1  -5   0  214.80    8.30 112
  -1  -5   0  229.10    7.40 249
   1   5   1  364.60   12.50  28
   1   5   1  358.40   13.10 107
   1   5   1  352.20   12.20 300
  -1  -5  -1  327.20   11.60  17
  -1  -5  -1  338.50   12.20 118
  -1  -5  -1  333.10   11.10 254
  -1  -5  -1  359.60   11.80 291
   1   5   2  880.00   29.80  34
   1   5   2  895.90   29.60 114
   1   5   2  952.00   29.60 305
  -1  -5  -2  971.60   30.70  24
  -1  -5  -2  907.10   30.20 124
  -1  -5  -2  974.40   30.10 257
  -1  -5  -2  901.40   30.40 296
   1   5   3 1213.50   39.00  41
   1   5   3 1180.00   39.70 121
   1   5   3 1236.70   39.20 312
  -1  -5  -3 1216.90   39.00  31
  -1  -5  -3 1240.20   38.70 131
  -1  -5  -3 1196.30   38.30 186
  -1  -5  -3 1211.00   38.50 260
  -1  -5  -3 1168.00   38.40 302
   1   5   4  411.20   14.20  47
   1   5   4  407.30   14.20 127
  -1  -5  -4  417.30   14.50  37
  -1  -5  -4  422.00   14.80 137
  -1  -5  -4  436.30   14.30 193
  -1  -5  -4  428.90   14.00 261
  -1  -5  -4  426.00   14.30 308
   1   5   5 1676.00   52.80  53
   1   5   5 1560.00   53.00 132
   1   5   5 1689.60   52.70 187
  -1  -5  -5 1699.20   55.10  42
  -1  -5  -5 1766.40   55.20 143
   1   5   6 4169.00  134.80  58
   1   5   6 4367.70  135.50 136
   1   5   6 4391.80  135.10 192
  -1  -5  -6 4301.10  132.40  46
  -1  -5  -6 4126.00  131.00 148
   1   5   7  759.30   25.40  61
   1   5   7  730.40   25.10 139
   1   5   7  783.50   25.30 195
  -1  -5  -7  733.90   25.00  49
  -1  -5  -7  743.10   24.70 151
   1   5   8   26.80    2.10  64
   1   5   8   24.60    2.10 142
  -1  -5  -8   18.10    1.80  52
  -1  -5  -8   22.20    2.00 154
  -1  -5  -8   19.70    2.00 314
   1   5   9   44.70    2.50  67
   1   5   9   36.20    2.50 143
  -1  -5  -9   47.40    2.80  53
  -1  -5  -9   37.80    2.40 157
  -1  -5  -9   37.10    2.70 318
   1   5  10   32.30    2.60 144
   1   5  10   42.10    1.90 208
   1   5  10   36.90    2.10 263
  -1  -5 -10   44.20    3.10 159
  -1  -5 -10   47.10    3.10 320
   1   5  11   70.80    4.20  71
   1   5  11   80.20    4.10 145
   1   5  11   84.00    3.10 206
   1   5  11   78.00    3.70 264
  -1  -5 -11   89.50    4.70  55
  -1  -5 -11   78.10    4.20 161
  -1  -5 -11   82.30    4.00 323
   1   5  12   47.60    3.00  73
   1   5  12   49.80    3.40 146
   1   5  12   49.80    2.80 266
  -1  -5 -12   57.30    3.40 163
  -1  -5 -12   50.80    2.70 262
  -1  -5 -12   38.10    3.20 326
   1   5  13  534.70   19.80  75
   1   5  13  564.30   21.00 146
   1   5  13  541.00   19.70 267
  -1  -5 -13  580.90   20.40 165
  -1  -5 -13  474.10   19.00 262
  -1  -5 -13  504.50   19.30 328
   1   5  14  396.30   15.20  76
   1   5  14  363.40   13.40 269
  -1  -5 -14  367.00   14.70 166
  -1  -5 -14  350.50   14.20 330
   1   5  15   20.70    2.90  78
   1   5  15   19.20    1.80 271
  -1  -5 -15   18.40    2.40 168
  -1  -5 -15   20.30    2.20 332
   1   5  16   14.60    2.30  79
   1   5  16   13.70    1.60 273
  -1  -5 -16   24.30    2.80 169
  -1  -5 -16   16.40    2.10 334
   1   5  17   23.00    3.00  81
   1   5  17   17.60    1.80 275
  -1  -5 -17   15.30    2.80 171
  -1  -5 -17   10.70    2.20 336
   1   5  18   14.70    2.90  82
  -1  -5 -18   21.20    3.50 172
  -1  -5 -18   30.90    3.00 338
   1   5  19    3.00    1.80  83
  -1  -5 -19    8.70    2.20 339
   1   6 -13   -7.50    2.90   9
   1   6 -13    0.90    1.40 362
   1   6 -12   19.50    3.70   8
   1   6 -12   14.80    2.50 362
  -1  -6  12   25.10    3.80  98
   1   6 -11  142.60    7.10   8
   1   6 -11  125.50    6.30 362
  -1  -6  11  109.30    6.90  98
   1   6 -10  127.60    6.60   8
   1   6 -10  110.30    5.40 361
  -1  -6  10  100.30    6.00  98
   1   6  -9    1.80    2.10   9
  -1  -6   9    2.20    2.60  99
   1   6  -8   74.60    5.10   9
   1   6  -8   67.40    4.30  79
   1   6  -8   69.70    3.70 198
   1   6  -8   82.40    4.00 362
   1   6  -7   14.40    2.30   9
   1   6  -7   15.70    2.00  81
   1   6  -7   16.90    1.40 201
   1   6  -7   17.20    1.90 362
  -1  -6   7   16.00    2.70  99
  -1  -6   7   19.90    1.60 342
   1   6  -6   19.10    2.10  10
   1   6  -6   13.60    1.80  83
   1   6  -6   12.10    1.30 203
   1   6  -6   13.30    0.80 284
  -1  -6   6    9.50    1.60 100
  -1  -6   6   10.40    1.30 344
   1   6  -5   14.30    1.90  11
   1   6  -5   14.80    1.60  85
   1   6  -5   12.20    1.20 205
   1   6  -5   15.10    0.70 261
   1   6  -5   12.80    1.00 277
  -1  -6   5   18.40    2.30 101
  -1  -6   5   14.50    1.70 175
  -1  -6   5   15.30    1.80 347
   1   6  -4   98.50    5.10  12
   1   6  -4  107.70    4.90  87
   1   6  -4  110.50    4.60 207
   1   6  -4  110.90    3.90 260
   1   6  -4  109.00    4.10 272
  -1  -6   4  110.60    5.40 102
  -1  -6   4  115.90    5.00 177
  -1  -6   4  104.50    3.70 213
  -1  -6   4  100.00    4.50 349
   1   6  -3  206.30    8.00  14
   1   6  -3  198.80    7.70  90
   1   6  -3  210.40    7.50 209
   1   6  -3  196.80    7.00 261
   1   6  -3  202.10    6.80 268
   1   6  -3  196.40    7.80 287
  -1  -6   3  205.50    7.90 104
  -1  -6   3  189.80    7.80 180
  -1  -6   3  183.20    6.30 224
  -1  -6   3  183.90    7.00 352
   1   6  -2   50.00    3.00  17
   1   6  -2   43.60    2.90  93
   1   6  -2   59.90    2.40 261
   1   6  -2   64.20    2.40 265
   1   6  -2   49.80    2.80 289
  -1  -6   2   63.50    3.30   3
  -1  -6   2   66.20    3.80 107
  -1  -6   2   57.30    2.30 233
  -1  -6   2   54.80    3.00 355
   1   6  -1  872.10   29.00  20
   1   6  -1  855.90   29.50  97
   1   6  -1  912.20   28.60 263
   1   6  -1  913.10   29.20 292
  -1  -6   1  906.30   30.20   7
  -1  -6   1  888.40   30.40 110
  -1  -6   1  902.50   28.80 240
  -1  -6   1  896.60   29.70 359
   1   6   0  938.60   33.80  23
   1   6   0 1033.30   33.00 101
   1   6   0 1022.20   33.10 295
  -1  -6   0 1028.00   32.40  11
  -1  -6   0  901.70   33.30 113
  -1  -6   0 1040.70   31.70 246
  -1  -6   0  992.80   32.70 362
   1   6   1  242.50    8.30  28
   1   6   1  223.40    8.70 106
   1   6   1  239.20    8.50 299
  -1  -6  -1  221.90    8.70  16
  -1  -6  -1  244.20    9.20 118
  -1  -6  -1  265.30    8.40 250
  -1  -6  -1  246.20    8.60 288
   1   6   2  685.80   22.50  33
   1   6   2  666.10   23.90 112
   1   6   2  672.50   22.40 304
  -1  -6  -2  675.40   22.80  22
  -1  -6  -2  674.20   22.90 123
  -1  -6  -2  667.00   22.10 254
  -1  -6  -2  704.70   22.40 293
   1   6   3 1240.80   40.50  39
   1   6   3 1225.50   41.00 117
   1   6   3 1244.40   40.10 310
  -1  -6  -3 1241.70   40.80  27
  -1  -6  -3 1275.40   41.00 129
  -1  -6  -3 1283.10   40.20 184
  -1  -6  -3 1244.60   39.50 256
  -1  -6  -3 1214.60   39.80 298
   1   6   4   59.80    2.80  44
   1   6   4   49.80    3.00 123
  -1  -6  -4   49.10    3.00  33
  -1  -6  -4   55.40    2.80 134
  -1  -6  -4   56.50    2.70 190
  -1  -6  -4   56.90    2.60 258
  -1  -6  -4   65.70    2.90 303
   1   6   5 2491.90   81.40  49
   1   6   5 2594.20   83.70 127
   1   6   5 2608.00   82.00 182
  -1  -6  -5 2691.30   87.40  37
  -1  -6  -5 2786.00   85.90 139
  -1  -6  -5 2890.50   85.90 197
  -1  -6  -5 2678.70   85.00 259
  -1  -6  -5 2519.50   86.10 308
   1   6   6  930.50   29.40  54
   1   6   6  846.60   29.70 131
   1   6   6  902.90   29.50 187
  -1  -6  -6  847.80   30.00  41
  -1  -6  -6  922.20   29.10 144
  -1  -6  -6  941.40   29.60 260
   1   6   7 1008.60   32.60  58
   1   6   7  961.80   31.50 135
   1   6   7  912.30   31.90 191
  -1  -6  -7  901.90   33.40  45
  -1  -6  -7 1041.40   31.90 148
  -1  -6  -7 1020.20   32.20 261
   1   6   8   50.30    2.90  61
   1   6   8   53.10    3.00 137
   1   6   8   59.80    2.70 194
  -1  -6  -8   51.80    3.10  47
  -1  -6  -8   61.90    3.00 151
  -1  -6  -8   56.50    3.00 261
   1   6   9   34.40    2.20  64
   1   6   9   31.00    2.10 139
   1   6   9   30.90    2.20 196
  -1  -6  -9   38.60    2.60  49
  -1  -6  -9   31.70    2.30 154
  -1  -6  -9   38.50    2.30 261
  -1  -6  -9   27.50    2.10 314
   1   6  10   20.50    2.10  66
   1   6  10   16.60    1.90 141
  -1  -6 -10   23.50    2.10  51
  -1  -6 -10   16.80    2.30 156
  -1  -6 -10   19.80    1.70 261
  -1  -6 -10   20.10    1.90 317
   1   6  11   15.10    2.20  69
   1   6  11   18.20    1.90 142
  -1  -6 -11   13.60    2.30 159
  -1  -6 -11   14.50    1.80 261
  -1  -6 -11   20.20    2.10 320
   1   6  12  983.20   33.40  71
   1   6  12  913.20   32.80 143
   1   6  12  919.70   30.60 207
   1   6  12  955.50   31.80 264
  -1  -6 -12  989.40   31.70 161
  -1  -6 -12  881.80   33.60 261
  -1  -6 -12  935.70   32.60 322
   1   6  13  270.90   10.70  72
   1   6  13  247.50   11.50 143
   1   6  13  275.20    9.30 204
   1   6  13  299.40   10.30 265
  -1  -6 -13  246.90   10.90 162
  -1  -6 -13  299.50   11.00 325
   1   6  14  106.50    5.40  74
   1   6  14   86.50    3.50 199
   1   6  14   82.60    4.40 267
  -1  -6 -14   75.70    4.40 164
  -1  -6 -14   95.10    4.70 327
   1   6  15   31.10    2.80  76
   1   6  15   36.70    2.50 268
  -1  -6 -15   30.10    2.80 166
  -1  -6 -15   33.60    3.10 329
   1   6  16   -0.30    1.60  77
   1   6  16    6.20    1.10 270
  -1  -6 -16    6.80    2.20 167
  -1  -6 -16    9.00    2.00 331
   1   6  17   23.70    3.30  79
   1   6  17   13.10    1.70 272
  -1  -6 -17   23.00    3.40 169
  -1  -6 -17   17.20    2.50 333
   1   6  18    9.60    2.50  80
  -1  -6 -18   16.20    3.10 170
  -1  -6 -18    9.10    2.10 335
   1   6  19    8.60    2.30  81
  -1  -6 -19   24.70    3.40 171
  -1  -6 -19   19.10    2.40 337
   1   7 -12  203.00   11.90  11
  -1  -7  12  180.70   11.90 101
   1   7 -11  106.20    7.10  11
  -1  -7  11  104.90    7.60 101
   1   7 -10   15.60    3.10  11
  -1  -7  10   -0.20    2.50 101
   1   7  -9   39.60    3.70  11
  -1  -7   9   33.60    3.40 101
   1   7  -8   30.30    2.90  11
   1   7  -8   38.70    2.30 200
  -1  -7   8   46.70    3.70 101
   1   7  -7   45.50    3.10  12
   1   7  -7   51.40    3.80  82
   1   7  -7   44.60    2.70 202
  -1  -7   7   47.40    3.10 102
   1   7  -6  392.10   16.10  13
   1   7  -6  404.90   17.20  84
   1   7  -6  392.60   14.20 281
  -1  -7   6  410.20   15.60 103
  -1  -7   6  399.10   15.90 345
   1   7  -5   96.40    5.20  14
   1   7  -5   95.00    5.20  86
   1   7  -5   89.60    4.10 206
   1   7  -5   88.40    3.70 275
  -1  -7   5   87.30    5.50 104
  -1  -7   5  105.70    4.90 347
   1   7  -4 2064.00   64.40  15
   1   7  -4 1900.80   65.40  88
   1   7  -4 1948.90   64.30 208
   1   7  -4 1944.30   62.30 261
   1   7  -4 1914.80   62.80 270
   1   7  -4 2031.70   64.20 287
  -1  -7   4 2052.60   65.70 105
  -1  -7   4 1854.80   65.10 178
  -1  -7   4 1888.80   60.40 216
  -1  -7   4 1932.20   64.00 349
   1   7  -3    1.40    1.90  17
   1   7  -3   12.20    1.60  91
   1   7  -3    6.40    1.10 210
   1   7  -3    9.40    0.90 261
   1   7  -3    8.80    1.00 267
   1   7  -3   10.50    1.60 289
  -1  -7   3    5.40    1.10   1
  -1  -7   3    8.20    2.20 107
  -1  -7   3    7.00    1.20 181
  -1  -7   3    9.20    0.80 225
  -1  -7   3    4.30    1.00 352
   1   7  -2  160.10    6.50  19
   1   7  -2  135.00    7.00  94
   1   7  -2  152.30    5.50 262
   1   7  -2  160.10    5.80 264
   1   7  -2  155.20    5.90 291
  -1  -7   2  161.00    6.90   4
  -1  -7   2  142.20    6.70 109
  -1  -7   2  152.60    5.50 232
  -1  -7   2  165.00    6.50 355
   1   7  -1   17.40    2.10  21
   1   7  -1   16.60    1.60 293
  -1  -7   1   24.90    1.80   7
  -1  -7   1   17.20    2.70 111
  -1  -7   1   21.20    1.40 238
  -1  -7   1   18.80    1.70 358
   1   7   0  150.40    6.40  25
   1   7   0  161.70    6.40 101
   1   7   0  140.00    5.80 296
  -1  -7   0  156.00    5.70  11
  -1  -7   0  136.00    6.30 115
  -1  -7   0  145.50    5.50 243
  -1  -7   0  133.10    5.60 361
   1   7   1  165.20    7.00  29
   1   7   1  186.50    6.90 105
   1   7   1  166.90    6.50 300
  -1  -7  -1  190.60    7.20  15
  -1  -7  -1  173.30    7.60 119
  -1  -7  -1  169.30    6.50 248
   1   7   2  835.60   27.60  33
   1   7   2  826.00   28.60 110
   1   7   2  809.50   26.90 304
  -1  -7  -2  852.30   28.10  20
  -1  -7  -2  883.40   28.60 123
  -1  -7  -2  822.60   27.00 251
  -1  -7  -2  803.20   27.80 291
   1   7   3   73.40    3.50  37
   1   7   3   66.80    3.80 114
   1   7   3   73.00    3.30 308
  -1  -7  -3   82.30    3.80  24
  -1  -7  -3   86.30    4.40 127
  -1  -7  -3   76.50    3.40 182
  -1  -7  -3   82.70    3.50 253
  -1  -7  -3   74.00    3.50 295
   1   7   4 1376.70   43.40  42
   1   7   4 1268.90   43.80 119
  -1  -7  -4 1324.30   44.30  29
  -1  -7  -4 1397.10   43.40 132
  -1  -7  -4 1355.70   43.40 189
  -1  -7  -4 1258.20   43.10 255
  -1  -7  -4 1338.10   44.20 300
   1   7   5  785.20   26.00  47
   1   7   5  740.10   26.30 123
  -1  -7  -5  775.10   26.50  33
  -1  -7  -5  808.10   26.30 137
  -1  -7  -5  807.60   26.10 195
  -1  -7  -5  795.80   25.90 257
  -1  -7  -5  748.40   26.00 304
   1   7   6   69.80    3.70  51
   1   7   6   69.30    3.60 127
   1   7   6   77.90    3.20 182
  -1  -7  -6   78.90    3.80  37
  -1  -7  -6   89.80    4.10 141
  -1  -7  -6   81.80    3.70 258
  -1  -7  -6   94.80    3.90 308
   1   7   7  602.90   20.30  55
   1   7   7  592.40   21.70 130
   1   7   7  624.80   20.90 187
  -1  -7  -7  642.00   22.20  40
  -1  -7  -7  646.00   21.60 145
  -1  -7  -7  582.50   21.20 259
  -1  -7  -7  621.90   21.00 312
   1   7   8   34.30    2.10  58
   1   7   8   35.10    2.50 133
   1   7   8   37.10    2.00 190
  -1  -7  -8   27.30    2.30  43
  -1  -7  -8   38.10    2.30 148
  -1  -7  -8   31.90    2.10 259
   1   7   9   60.90    3.10  61
   1   7   9   50.80    3.40 135
   1   7   9   44.50    3.00 193
  -1  -7  -9   53.30    3.40  45
  -1  -7  -9   58.70    3.30 151
  -1  -7  -9   66.50    3.70 259
   1   7  10  436.40   15.40  64
   1   7  10  420.70   16.30 137
   1   7  10  454.50   15.80 195
  -1  -7 -10  423.30   17.70  47
  -1  -7 -10  447.50   16.00 259
  -1  -7 -10  432.70   15.50 314
   1   7  11   15.00    2.00  66
   1   7  11   24.30    2.60 139
   1   7  11   28.10    2.50 196
  -1  -7 -11   22.80    2.00 156
  -1  -7 -11   15.10    2.00 259
  -1  -7 -11   26.50    2.30 317
   1   7  12   45.20    3.00  68
   1   7  12   47.80    3.40 140
   1   7  12   50.70    2.50 209
  -1  -7 -12   56.30    3.30 158
  -1  -7 -12   63.70    3.70 319
   1   7  13  199.00    8.70  70
   1   7  13  208.10    9.60 140
   1   7  13  207.80    7.60 207
  -1  -7 -13  230.60    9.30 160
  -1  -7 -13  207.60    9.10 322
   1   7  14   74.40    4.40  72
   1   7  14   58.80    3.00 204
   1   7  14   71.40    3.70 265
  -1  -7 -14   60.90    3.80 162
  -1  -7 -14   56.40    3.80 324
   1   7  15   71.60    3.80  74
   1   7  15   67.90    4.10 266
  -1  -7 -15   71.80    4.70 164
  -1  -7 -15   72.60    4.50 327
   1   7  16    0.80    1.00 268
  -1  -7 -16    1.30    1.70 329
   1   7  17   22.20    3.10  77
  -1  -7 -17   17.30    2.60 167
  -1  -7 -17   23.90    2.60 331
   1   7  18    7.40    2.20  78
   1   7  18    3.00    1.30 272
  -1  -7 -18   15.50    2.80 168
  -1  -7 -18    3.00    1.40 333
   1   7  19    3.70    2.40  80
  -1  -7 -19    4.10    1.50 335
   1   8 -12    4.30    3.20  13
  -1  -8  12    4.70    3.40 103
   1   8 -11  222.30   13.10  13
  -1  -8  11  241.00   14.10 103
   1   8 -10   18.10    3.20  13
  -1  -8  10   24.30    3.70 103
   1   8  -9   26.70    3.00  13
  -1  -8   9   34.00    3.30 103
   1   8  -8   11.50    2.70  13
   1   8  -8    6.70    1.20 200
  -1  -8   8   12.20    3.00 103
   1   8  -7  115.40    6.40  14
   1   8  -7   98.50    4.70 203
  -1  -8   7  131.10    6.90 104
   1   8  -6  109.10    5.20  15
   1   8  -6   77.90    5.10  84
   1   8  -6   90.80    3.80 278
   1   8  -6   99.10    5.00 287
  -1  -8   6   98.80    5.70 105
   1   8  -5    2.20    1.60  16
   1   8  -5    1.20    2.00  86
   1   8  -5   -0.10    1.00 207
   1   8  -5    1.60    0.80 273
   1   8  -5    1.40    1.30 288
  -1  -8   5    0.00    1.40 106
   1   8  -4  443.80   15.20  17
   1   8  -4  377.30   14.90  89
   1   8  -4  404.40   15.00 208
   1   8  -4  414.40   14.10 269
   1   8  -4  417.20   15.60 289
  -1  -8   4  428.80   16.00 107
  -1  -8   4  399.50   14.00 217
  -1  -8   4  396.60   15.70 349
   1   8  -3  891.70   30.70  19
   1   8  -3  865.20   31.20  91
   1   8  -3  864.00   29.90 210
   1   8  -3  906.80   29.40 266
   1   8  -3  904.80   30.40 290
  -1  -8   3  788.30   30.50   1
  -1  -8   3  890.20   30.00 109
  -1  -8   3  840.90   30.70 181
  -1  -8   3  848.80   27.70 225
  -1  -8   3  830.10   30.10 352
   1   8  -2  380.40   13.80  21
   1   8  -2  348.40   14.10  94
   1   8  -2  385.40   12.90 264
   1   8  -2  387.00   14.10 292
  -1  -8   2  394.10   14.40   4
  -1  -8   2  346.50   13.90 111
  -1  -8   2  350.40   12.90 231
  -1  -8   2  361.80   13.70 354
   1   8  -1   57.60    3.20  23
   1   8  -1   55.50    3.00 294
  -1  -8   1   65.20    3.40   7
  -1  -8   1   54.40    4.20 113
  -1  -8   1   63.60    2.90 237
  -1  -8   1   64.20    3.60 357
   1   8   0  339.00   12.30  26
   1   8   0  329.00   13.30 101
   1   8   0  340.70   11.80 297
  -1  -8   0  314.50   11.60  11
  -1  -8   0  284.70   12.10 116
  -1  -8   0  338.00   11.00 241
  -1  -8   0  305.00   12.30 360
   1   8   1  342.40   11.70  29
   1   8   1  290.70   11.60 104
   1   8   1  280.10   10.60 300
  -1  -8  -1  343.30   12.10  14
  -1  -8  -1  326.40   13.50 119
  -1  -8  -1  314.00   11.00 245
  -1  -8  -1  301.30   12.00 362
   1   8   2  441.50   15.90  33
   1   8   2  458.20   16.50 108
   1   8   2  465.50   15.80 303
  -1  -8  -2  452.50   16.10  18
  -1  -8  -2  473.10   16.50 123
  -1  -8  -2  432.40   15.60 248
  -1  -8  -2  422.00   15.20 288
   1   8   3   51.10    3.00  37
   1   8   3   47.70    3.40 112
   1   8   3   52.90    2.80 308
  -1  -8  -3   48.10    2.60  22
  -1  -8  -3   45.80    3.10 127
  -1  -8  -3   41.70    2.60 251
  -1  -8  -3   45.60    2.50 292
   1   8   4  215.50    8.20  41
   1   8   4  200.40    8.70 116
   1   8   4  213.30    8.00 312
  -1  -8  -4  209.90    8.70  26
  -1  -8  -4  238.20    8.60 131
  -1  -8  -4  217.60    7.90 187
  -1  -8  -4  196.40    8.00 253
  -1  -8  -4  211.70    8.20 296
   1   8   5  272.30    9.80  45
   1   8   5  254.10   10.40 120
  -1  -8  -5  259.70    9.90  30
  -1  -8  -5  276.00   10.00 135
  -1  -8  -5  253.20    9.00 193
  -1  -8  -5  220.00    9.00 254
  -1  -8  -5  256.10    9.40 300
   1   8   6   55.90    2.90  49
   1   8   6   41.70    3.20 124
  -1  -8  -6   66.80    3.50  34
  -1  -8  -6   47.80    3.20 139
  -1  -8  -6   50.10    3.10 255
  -1  -8  -6   57.40    2.70 304
   1   8   7  124.50    5.10  52
   1   8   7  114.50    5.60 127
   1   8   7  115.30    4.90 182
  -1  -8  -7  110.00    5.10  37
  -1  -8  -7  130.20    5.60 142
  -1  -8  -7  126.40    5.30 256
  -1  -8  -7  125.90    5.40 308
   1   8   8   68.60    3.60  56
   1   8   8   77.90    4.50 130
   1   8   8   71.20    3.40 186
  -1  -8  -8   57.70    3.50  40
  -1  -8  -8   71.10    3.90 146
  -1  -8  -8   60.20    3.70 257
  -1  -8  -8   77.90    3.30 311
   1   8   9   10.80    1.80  59
   1   8   9   10.90    1.70 132
   1   8   9    7.40    1.60 189
  -1  -8  -9   11.10    1.50  42
  -1  -8  -9   10.00    1.90 149
  -1  -8  -9   15.30    1.90 257
   1   8  10   89.10    4.20  61
   1   8  10   80.70    4.50 134
   1   8  10   81.90    4.10 191
  -1  -8 -10   97.30    4.90 151
  -1  -8 -10   75.70    4.20 258
   1   8  11   25.50    2.70  64
   1   8  11   32.10    2.60 135
   1   8  11   20.80    1.80 193
  -1  -8 -11   26.90    2.50 154
  -1  -8 -11   17.00    1.90 314
   1   8  12   42.00    2.80  66
   1   8  12   23.20    2.70 137
   1   8  12   40.50    2.90 195
  -1  -8 -12   29.50    2.40 156
  -1  -8 -12   25.80    2.40 317
   1   8  13   86.80    4.40  68
   1   8  13   62.50    4.50 138
   1   8  13   78.30    4.20 196
   1   8  13   70.90    3.30 209
  -1  -8 -13   81.20    4.30 158
  -1  -8 -13   65.10    4.40 319
   1   8  14  213.20    9.20  70
   1   8  14  167.20    8.40 196
   1   8  14  195.30    7.90 207
   1   8  14  214.10    8.30 264
  -1  -8 -14  185.50    9.50 160
  -1  -8 -14  198.40    9.00 322
   1   8  15   94.30    5.00  72
   1   8  15   73.90    4.40 265
  -1  -8 -15   82.20    5.30 162
  -1  -8 -15   70.20    4.70 324
   1   8  16   99.50    6.00  73
   1   8  16  105.80    5.10 267
  -1  -8 -16   94.60    5.80 163
  -1  -8 -16   91.20    5.60 326
   1   8  17   23.20    3.10  75
   1   8  17   31.90    2.60 268
  -1  -8 -17   24.40    2.90 165
  -1  -8 -17   18.50    2.80 329
   1   8  18   11.30    2.50  77
   1   8  18    8.00    1.50 270
  -1  -8 -18   10.90    1.90 331
   1   9 -11    3.50    3.20  15
   1   9 -10   11.70    3.20  15
   1   9 -10    7.30    1.90 287
  -1  -9  10    9.70    3.30 105
   1   9  -9   25.30    3.30  15
   1   9  -9   32.90    3.60 287
  -1  -9   9   30.80    3.50 105
   1   9  -8  148.50    7.50  15
   1   9  -8  105.00    6.50 201
   1   9  -8  152.20    7.60 287
  -1  -9   8  117.40    7.70 105
   1   9  -7   12.20    2.10  16
   1   9  -7    3.30    1.00 203
   1   9  -7    9.50    0.80 284
   1   9  -7    3.40    1.60 288
  -1  -9   7   11.30    3.10 106
   1   9  -6   61.50    3.70  17
   1   9  -6   45.10    3.10 205
   1   9  -6   52.00    2.40 277
   1   9  -6   48.70    3.40 288
  -1  -9   6   62.10    4.90 107
   1   9  -5  147.40    7.20  18
   1   9  -5  144.00    7.00  87
   1   9  -5  159.30    6.30 273
   1   9  -5  152.60    7.10 289
   1   9  -4  110.80    5.80  19
   1   9  -4  102.90    5.50  89
   1   9  -4  117.00    5.30 208
   1   9  -4   95.90    5.20 290
  -1  -9   4  107.30    5.70 109
  -1  -9   4  101.60    4.10 218
   1   9  -3  331.90   13.90  21
   1   9  -3  290.10   13.70  91
   1   9  -3  336.20   13.20 210
   1   9  -3  347.20   11.80 266
   1   9  -3  346.80   13.20 292
  -1  -9   3  323.50   12.80 111
  -1  -9   3  334.50   11.80 224
   1   9  -2   27.10    3.20  22
   1   9  -2   43.40    2.90  94
   1   9  -2   30.30    2.30 293
  -1  -9   2   23.40    3.10 112
  -1  -9   2   36.50    1.80 230
   1   9  -1  282.20   12.30  25
   1   9  -1  325.70   13.20  97
   1   9  -1  327.00   12.10 295
  -1  -9   1  315.70   13.50   7
  -1  -9   1  292.60   12.50 115
  -1  -9   1  323.50   11.20 235
  -1  -9   1  271.80   11.60 356
   1   9   0  583.60   20.10  27
   1   9   0  522.30   19.20 100
   1   9   0  536.10   19.00 298
  -1  -9   0  549.70   21.00  10
  -1  -9   0  545.90   20.10 117
  -1  -9   0  563.70   19.20 239
  -1  -9   0  532.90   19.90 358
   1   9   1  134.20    5.60  30
   1   9   1  129.80    5.50 103
   1   9   1  122.90    5.70 300
  -1  -9  -1  142.30    6.00  13
  -1  -9  -1  141.90    6.50 120
  -1  -9  -1  125.70    5.20 243
  -1  -9  -1  130.70    5.90 361
   1   9   2   44.70    2.90  33
   1   9   2   54.10    3.40 107
   1   9   2   35.40    2.60 304
  -1  -9  -2   43.00    2.70  17
  -1  -9  -2   35.40    3.10 123
  -1  -9  -2   33.60    1.90 246
   1   9   3  135.90    6.40  36
   1   9   3  126.80    6.60 110
   1   9   3  154.00    5.80 307
  -1  -9  -3  149.40    6.50  20
  -1  -9  -3  137.20    6.50 126
  -1  -9  -3  142.20    5.80 248
  -1  -9  -3  158.50    6.10 290
   1   9   4   36.80    2.50  40
   1   9   4   29.70    2.50 114
   1   9   4   25.80    2.00 311
  -1  -9  -4   26.10    2.40  24
  -1  -9  -4   39.70    2.70 130
  -1  -9  -4   30.30    2.10 186
  -1  -9  -4   31.10    2.20 250
  -1  -9  -4   33.00    2.20 293
   1   9   5  198.00    8.30  43
   1   9   5  193.30    9.20 117
  -1  -9  -5  227.90    8.70  27
  -1  -9  -5  200.20    8.50 133
  -1  -9  -5  212.70    8.10 192
  -1  -9  -5  216.10    8.20 252
  -1  -9  -5  221.30    8.30 297
   1   9   6   66.90    3.50  47
   1   9   6   40.00    3.50 121
  -1  -9  -6   45.00    3.00  31
  -1  -9  -6   60.10    3.30 137
  -1  -9  -6   49.60    2.70 197
  -1  -9  -6   52.50    2.90 253
  -1  -9  -6   51.50    2.90 300
   1   9   7  153.00    6.60  50
   1   9   7  146.60    7.00 124
  -1  -9  -7  133.30    6.90  34
  -1  -9  -7  156.90    6.60 140
  -1  -9  -7  146.90    6.40 254
  -1  -9  -7  140.00    6.00 304
   1   9   8  119.20    5.30  53
   1   9   8  107.70    6.20 126
  -1  -9  -8  109.90    5.30  36
  -1  -9  -8  111.30    5.60 143
  -1  -9  -8  101.60    4.80 255
  -1  -9  -8  100.80    4.90 307
   1   9   9   29.00    2.50  56
   1   9   9   34.30    2.90 129
   1   9   9   35.80    2.40 185
  -1  -9  -9   47.60    3.80 146
  -1  -9  -9   42.80    3.00 256
  -1  -9  -9   36.10    2.50 310
   1   9  10   93.50    4.60  59
   1   9  10  104.50    4.90 131
   1   9  10   91.70    4.40 187
  -1  -9 -10   91.70    4.30 149
  -1  -9 -10   87.40    4.70 312
   1   9  11   -2.80    1.60  62
   1   9  11   -1.10    1.60 132
   1   9  11    4.20    1.30 190
  -1  -9 -11    2.70    1.70 152
   1   9  12   60.60    3.50  64
   1   9  12   73.90    4.30 134
   1   9  12   64.30    4.00 191
  -1  -9 -12   76.30    3.90 154
  -1  -9 -12   75.70    4.40 314
   1   9  13    4.30    1.60  66
   1   9  13    7.10    1.20 193
  -1  -9 -13    1.90    1.60 156
  -1  -9 -13   -1.10    1.30 317
   1   9  14   77.40    4.70  68
   1   9  14   81.80    4.90 194
   1   9  14   75.20    4.20 209
   1   9  14   92.90    4.10 263
  -1  -9 -14   88.50    4.80 158
  -1  -9 -14   85.70    5.30 319
   1   9  15  156.30    7.90  70
  -1  -9 -15  137.00    7.00 160
  -1  -9 -15  134.30    6.40 322
   1   9  16   13.50    2.40  72
   1   9  16    4.60    1.80 266
  -1  -9 -16   14.60    2.70 162
  -1  -9 -16    5.50    1.90 324
   1   9  17   51.60    4.50  73
   1   9  17   38.00    3.30 267
  -1  -9 -17   31.70    3.60 163
  -1  -9 -17   27.30    2.80 326
   1   9  18    6.30    2.00  75
   1   9  18    8.20    1.80 268
  -1  -9 -18    6.50    2.10 165
  -1  -9 -18    8.30    2.40 329
   1  10 -10   20.80    4.00  17
   1  10 -10   23.20    3.60 288
  -1 -10  10   36.80    5.00 107
   1  10  -9    2.10    2.10  17
   1  10  -9    0.60    2.20 289
  -1 -10   9   10.40    2.90 107
   1  10  -8    7.80    3.00  17
   1  10  -8    1.80    1.50 289
  -1 -10   8   -7.90    2.70 107
   1  10  -7   34.90    3.80  18
   1  10  -7   25.90    2.90 289
  -1 -10   7   25.70    3.20 108
   1  10  -6   77.00    5.10  19
   1  10  -6   80.00    3.70 277
   1  10  -6   89.00    4.70 290
  -1 -10   6   92.90    6.00 109
   1  10  -5   32.60    3.40  20
   1  10  -5   46.30    2.50 272
   1  10  -5   56.20    4.00 291
  -1 -10   5   48.20    4.50 110
   1  10  -4   62.60    4.00  21
   1  10  -4   72.10    5.50  89
   1  10  -4   73.00    3.70 269
   1  10  -4   78.30    4.50 292
  -1 -10   4   70.20    4.40 111
  -1 -10   4   74.20    3.40 218
   1  10  -3   15.10    2.90  22
   1  10  -3   25.60    2.70  91
   1  10  -3   18.30    1.60 267
   1  10  -3   24.90    2.60 293
  -1 -10   3   18.90    3.40 112
  -1 -10   3   21.10    1.50 224
   1  10  -2  142.40    6.60  24
   1  10  -2  123.00    7.00  94
   1  10  -2  139.90    5.50 265
   1  10  -2  142.30    6.40 294
  -1 -10   2  148.40    7.90 114
  -1 -10   2  164.10    6.50 229
   1  10  -1  160.50    7.10  26
   1  10  -1  128.70    7.00  96
   1  10  -1  161.40    6.20 263
   1  10  -1  145.10    6.60 296
  -1 -10   1  144.00    8.10 116
  -1 -10   1  144.80    6.10 234
   1  10   0   23.30    2.50  28
   1  10   0   21.60    2.60  99
   1  10   0   19.40    2.20 298
  -1 -10   0   22.40    2.70 118
   1  10   1  123.40    6.40  31
   1  10   1  133.00    6.70 102
   1  10   1  132.30    5.50 301
  -1 -10  -1  119.10    6.20 121
  -1 -10  -1  114.20    5.20 241
   1  10   2   54.50    3.90  33
   1  10   2   40.60    3.30 105
   1  10   2   30.40    2.70 304
  -1 -10  -2   46.20    3.10  15
  -1 -10  -2   36.80    3.50 123
  -1 -10  -2   37.20    2.50 244
  -1 -10  -2   45.80    3.00 362
   1  10   3  121.60    5.50  36
   1  10   3  113.00    6.60 109
   1  10   3  127.80    5.40 307
  -1 -10  -3  130.50    5.60  19
  -1 -10  -3  101.70    5.70 126
  -1 -10  -3  135.50    5.60 246
  -1 -10  -3  113.50    5.40 287
   1  10   4  331.70   12.70  39
   1  10   4  278.90   12.90 112
   1  10   4  335.80   12.10 311
  -1 -10  -4  321.00   13.30  22
  -1 -10  -4  325.40   13.40 129
  -1 -10  -4  322.00   11.90 186
  -1 -10  -4  344.70   12.30 248
  -1 -10  -4  341.80   12.10 291
   1  10   5  635.80   22.50  43
   1  10   5  594.60   21.70 115
  -1 -10  -5  673.40   25.10  25
  -1 -10  -5  635.90   22.80 133
  -1 -10  -5  630.30   22.40 191
  -1 -10  -5  671.40   23.40 250
  -1 -10  -5  626.50   22.70 294
   1  10   6   49.30    3.20  46
   1  10   6   40.60    3.50 118
  -1 -10  -6   34.70    2.90  28
  -1 -10  -6   49.30    3.00 136
  -1 -10  -6   53.50    2.70 196
  -1 -10  -6   46.80    2.70 251
  -1 -10  -6   39.10    2.30 297
   1  10   7  213.80    8.60  49
   1  10   7  212.60    9.30 121
  -1 -10  -7  219.50    8.80 139
  -1 -10  -7  192.80    8.10 252
  -1 -10  -7  197.60    8.40 300
   1  10   8  220.70    8.40  52
   1  10   8  218.00    9.60 123
  -1 -10  -8  241.40    9.50 142
  -1 -10  -8  240.40    9.20 303
   1  10   9   20.90    2.60  55
   1  10   9   15.20    2.50 126
  -1 -10  -9   26.00    2.60 145
  -1 -10  -9   15.00    1.90 306
   1  10  10   87.10    4.50  57
   1  10  10   88.80    5.50 128
   1  10  10   74.90    4.00 183
  -1 -10 -10   61.20    4.60 147
  -1 -10 -10   78.00    4.00 309
   1  10  11  107.30    5.20  60
   1  10  11   98.90    6.10 129
   1  10  11  108.90    5.20 186
  -1 -10 -11  113.60    5.50 150
  -1 -10 -11   79.80    5.20 311
   1  10  12   25.20    2.40  62
   1  10  12   16.10    2.20 131
   1  10  12   12.10    1.60 188
  -1 -10 -12   22.40    2.40 152
   1  10  13   41.00    3.40  64
   1  10  13   29.90    2.60 190
  -1 -10 -13   26.40    2.90 154
  -1 -10 -13   35.70    3.00 315
   1  10  14    2.00    1.90  66
   1  10  14    2.50    1.20 191
   1  10  14    3.50    0.80 210
  -1 -10 -14    5.00    2.50 156
  -1 -10 -14    2.10    2.00 317
   1  10  15   14.90    2.50  68
   1  10  15   14.50    2.10 192
   1  10  15   14.60    2.40 264
  -1 -10 -15   23.60    3.20 158
  -1 -10 -15    8.70    2.10 320
   1  10  16   91.30    5.70  70
   1  10  16   99.90    6.00 265
  -1 -10 -16  105.20    6.80 160
  -1 -10 -16  110.50    7.20 322
   1  10  17   12.70    2.00  72
   1  10  17    8.60    1.80 266
  -1 -10 -17   11.50    2.30 162
  -1 -10 -17    6.60    2.30 324
   1  10  18   15.10    2.80  73
   1  10  18   17.40    2.50 267
  -1 -10 -18   21.40    3.30 163
  -1 -10 -18   24.70    2.90 327
   1  11  -8   69.70    5.80  19
   1  11  -8   64.40    5.10 290
  -1 -11   8   68.50    7.10 109
   1  11  -7   18.70    2.50 291
  -1 -11   7   17.00    3.10 110
   1  11  -6   19.40    3.40  21
   1  11  -6   35.00    3.80 291
  -1 -11   6   21.20    3.60 111
   1  11  -5   16.10    3.10  21
   1  11  -5    9.20    1.30 273
   1  11  -5    7.30    1.60 292
  -1 -11   5   16.10    3.60 111
   1  11  -4  135.90    8.10  23
   1  11  -4  173.70    7.20 269
   1  11  -4  175.50    8.20 293
  -1 -11   4  176.50    9.20 113
  -1 -11   4  158.30    7.30 217
   1  11  -3   26.00    2.80  24
   1  11  -3   29.20    2.30 267
   1  11  -3   38.50    3.10 294
  -1 -11   3   23.20    2.90 114
  -1 -11   3   30.50    2.10 223
   1  11  -2    6.70    2.60  25
   1  11  -2   -5.10    1.90  94
   1  11  -2    4.10    1.20 265
   1  11  -2    4.40    2.00 296
  -1 -11   2    4.80    2.90 115
  -1 -11   2    4.20    1.10 228
   1  11  -1   65.00    4.00  27
   1  11  -1   45.90    3.60  96
   1  11  -1   62.60    3.20 263
   1  11  -1   55.90    3.70 297
  -1 -11   1   62.00    4.90 117
  -1 -11   1   49.80    2.90 232
   1  11   0   15.90    2.40  29
   1  11   0   25.00    3.10  99
   1  11   0   23.90    2.70 299
  -1 -11   0   18.30    3.10 119
  -1 -11   0   19.80    1.80 236
   1  11   1   18.20    2.70  31
   1  11   1   14.00    2.20 101
   1  11   1   14.70    2.10 302
  -1 -11  -1   25.20    3.30 121
  -1 -11  -1   11.70    1.30 239
   1  11   2   31.30    2.80  34
   1  11   2   27.80    2.40 104
   1  11   2   29.90    2.60 304
  -1 -11  -2   27.20    3.10 124
  -1 -11  -2   19.50    2.00 242
   1  11   3   67.30    4.40  36
   1  11   3   89.70    5.00 107
   1  11   3   73.90    4.10 307
  -1 -11  -3   90.10    5.00 126
  -1 -11  -3   73.20    3.90 244
   1  11   4   62.90    3.50  39
   1  11   4   62.30    4.60 110
   1  11   4   56.10    3.50 310
  -1 -11  -4   42.60    3.40 129
  -1 -11  -4   51.40    2.50 186
  -1 -11  -4   57.00    3.50 246
  -1 -11  -4   54.80    3.10 288
   1  11   5  163.80    6.80  42
   1  11   5  142.30    7.30 113
  -1 -11  -5  148.90    6.60 132
  -1 -11  -5  131.00    5.90 191
  -1 -11  -5  145.90    6.80 248
  -1 -11  -5  143.90    6.40 291
   1  11   6   70.00    4.40  45
  -1 -11  -6   77.90    3.80 135
  -1 -11  -6   70.40    3.30 195
  -1 -11  -6   60.20    3.60 249
  -1 -11  -6   61.10    3.40 294
   1  11   7  414.90   14.60  48
   1  11   7  387.30   16.20 118
  -1 -11  -7  461.30   16.50 138
  -1 -11  -7  419.00   16.60 297
   1  11   8   15.80    2.70 121
  -1 -11  -8   21.70    2.70 141
  -1 -11  -8   21.80    1.90 300
   1  11   9  200.10    8.30  53
   1  11   9  183.80    9.10 123
  -1 -11  -9  201.80    9.00 143
  -1 -11  -9  196.70    8.30 303
   1  11  10   57.70    4.60 125
  -1 -11 -10   57.80    4.00 146
  -1 -11 -10   51.30    3.50 305
   1  11  11  113.70    6.10  58
   1  11  11  103.50    6.60 127
   1  11  11  102.90    5.80 182
  -1 -11 -11  110.70    5.70 148
  -1 -11 -11  102.00    5.30 307
   1  11  12   54.00    3.90  61
   1  11  12   64.50    4.00 184
  -1 -11 -12   68.10    4.70 151
   1  11  13   24.20    2.50  63
  -1 -11 -13   23.10    2.50 153
  -1 -11 -13   32.40    2.60 313
   1  11  14    4.20    1.60  65
   1  11  14    9.80    1.40 188
  -1 -11 -14    4.80    1.60 155
  -1 -11 -14   11.70    2.40 316
   1  11  15    7.50    1.60  67
   1  11  15    3.50    1.30 189
   1  11  15    4.90    1.50 263
  -1 -11 -15    8.50    1.80 318
   1  11  16   22.60    3.20  69
   1  11  16   30.50    2.70 264
   1  11  17   69.80    5.60  70
   1  11  17   76.20    5.30 265
  -1 -11 -17   73.60    6.20 160
  -1 -11 -17   66.60    5.30 323
   1  11  18   89.60    6.10  72
   1  11  18   89.80    6.50 267
  -1 -11 -18   94.30    7.10 162
  -1 -11 -18   85.90    6.60 325
   1  12  -7    8.70    3.40  22
   1  12  -7   13.70    2.80 292
  -1 -12   7    7.30    3.60 112
   1  12  -6   41.80    4.40  22
   1  12  -6   47.20    4.00 293
  -1 -12   6   38.20    4.80 112
   1  12  -5    5.80    2.20  23
   1  12  -5    1.70    0.80 273
   1  12  -5    3.00    2.10 294
  -1 -12   5   -0.50    2.10 113
   1  12  -4   70.40    4.80  24
   1  12  -4   54.50    3.70 270
   1  12  -4   70.60    4.40 294
   1  12  -3   77.20    5.40  25
   1  12  -3   81.60    4.20 268
  -1 -12   3   89.20    6.90 115
   1  12  -2   66.30    4.60  27
   1  12  -2   62.80    4.10 266
   1  12  -2   68.30    3.80 297
  -1 -12   2   66.70    4.70 117
  -1 -12   2   48.90    3.20 227
   1  12  -1   25.40    3.20  28
   1  12  -1   17.90    1.80 264
   1  12  -1   11.60    2.20 299
  -1 -12   1    6.90    2.90 118
  -1 -12   1   14.30    1.50 231
   1  12   0    9.20    2.00  30
   1  12   0    6.50    1.90  98
   1  12   0    9.60    2.00 300
  -1 -12   0    2.10    1.80 120
  -1 -12   0    8.90    1.40 234
   1  12   1   89.10    5.60  32
   1  12   1   98.20    6.30 100
   1  12   1   72.50    4.50 302
  -1 -12  -1   94.20    6.00 122
  -1 -12  -1   84.70    4.90 237
   1  12   2   71.90    4.60  34
   1  12   2   94.20    4.80 103
   1  12   2   62.80    3.80 305
  -1 -12  -2   89.40    5.20 124
  -1 -12  -2   69.00    4.10 240
   1  12   3  158.70    7.20  37
   1  12   3  126.40    7.80 106
   1  12   3  165.20    6.90 308
  -1 -12  -3  164.40    8.10 127
  -1 -12  -3  155.40    7.00 182
  -1 -12  -3  173.30    7.80 242
   1  12   4   92.50    5.30  39
   1  12   4   70.80    4.50 108
   1  12   4   79.40    4.10 311
  -1 -12  -4   82.50    5.40 129
  -1 -12  -4   75.50    3.70 186
  -1 -12  -4   62.80    4.30 244
   1  12   5   15.80    2.10  42
   1  12   5   28.50    3.10 111
  -1 -12  -5   19.70    2.70 132
  -1 -12  -5   23.70    2.00 191
  -1 -12  -5   23.50    2.00 289
   1  12   6   31.60    3.40  44
   1  12   6   33.80    3.70 113
  -1 -12  -6   29.90    3.30 134
  -1 -12  -6   31.30    2.20 195
  -1 -12  -6   31.00    2.40 291
   1  12   7  177.90    7.80  47
   1  12   7  152.50    8.90 116
  -1 -12  -7  150.70    7.70 137
  -1 -12  -7  178.50    7.50 294
   1  12   8   11.80    2.50  50
   1  12   8   18.60    2.60 118
  -1 -12  -8   27.80    2.80 140
  -1 -12  -8   18.20    1.80 297
   1  12   9   13.00    2.00  52
   1  12   9   12.50    2.60 120
  -1 -12  -9   17.20    1.90 142
  -1 -12  -9    9.20    1.60 300
   1  12  10    3.50    2.00  55
   1  12  10   15.70    2.80 122
  -1 -12 -10    7.10    2.30 145
  -1 -12 -10   12.20    1.60 302
   1  12  11   61.80    4.10  57
  -1 -12 -11   66.90    4.30 147
   1  12  12   28.30    3.30  59
  -1 -12 -12   26.10    3.00 149
   1  12  13   10.60    2.30  61
   1  12  13    4.90    1.40 183
  -1 -12 -13   11.00    2.70 151
   1  12  14   16.70    2.80  64
   1  12  14   10.20    1.90 185
  -1 -12 -14   11.10    2.70 154
  -1 -12 -14    8.10    2.30 314
   1  12  15   18.90    2.90  65
   1  12  15   13.50    1.60 186
   1  12  15    7.60    1.90 263
  -1 -12 -15   17.90    3.10 155
   1  12  16  279.70   15.30  67
   1  12  16  253.00   14.10 264
  -1 -12 -16  281.70   16.20 157
  -1 -12 -16  266.10   14.50 319
   1  12  17   25.20    2.90 265
  -1 -12 -17   23.20    3.10 159
  -1 -12 -17   15.20    2.40 321
   1  13  -6    6.50    2.80  24
  -1 -13   6    1.80    2.80 114
   1  13  -5   12.00    2.90  25
   1  13  -5   -3.20    1.50 295
  -1 -13   5    3.10    3.40 115
   1  13  -4  100.70    7.00  26
   1  13  -4   76.10    4.70 271
   1  13  -4   88.90    5.80 296
  -1 -13   4   76.90    6.90 116
   1  13  -3    4.50    2.00  27
   1  13  -3    2.30    1.40 268
   1  13  -3    6.60    1.60 297
  -1 -13   3    9.10    3.00 117
   1  13  -2    0.80    1.70  28
   1  13  -2    8.80    1.70 266
   1  13  -2    7.90    1.80 298
  -1 -13   2    2.60    2.00 118
   1  13  -1  172.50    8.80  30
   1  13  -1  196.60    8.60 265
  -1 -13   1  168.90    9.80 120
  -1 -13   1  188.70    8.40 229
   1  13   0   13.00    2.70  31
   1  13   0   12.50    1.90 263
   1  13   0    0.50    1.90 301
  -1 -13   0   11.20    2.70 121
  -1 -13   0    8.00    1.40 233
   1  13   1  156.60    7.40  33
   1  13   1  150.70    6.90 303
  -1 -13  -1  187.60    8.70 123
  -1 -13  -1  153.70    7.50 236
   1  13   2   20.50    2.50  35
   1  13   2   15.60    2.90 102
   1  13   2   14.00    2.20 306
  -1 -13  -2   27.70    3.40 125
   1  13   3   25.60    3.00 104
   1  13   3   30.60    2.50 308
  -1 -13  -3   29.90    3.10 127
  -1 -13  -3   23.00    1.90 183
   1  13   4   79.60    4.90  39
   1  13   4   76.00    5.50 107
   1  13   4  104.20    5.20 311
  -1 -13  -4   92.30    5.70 129
  -1 -13  -4   97.00    5.20 187
   1  13   5  177.30    8.20  42
   1  13   5  148.00    8.60 109
  -1 -13  -5  191.50    8.70 132
  -1 -13  -5  192.50    8.60 191
   1  13   6   13.10    2.10  44
   1  13   6    0.90    2.30 111
  -1 -13  -6   12.50    2.10 134
  -1 -13  -6    8.90    1.10 195
  -1 -13  -6    6.00    1.30 289
   1  13   7   54.30    3.90  47
   1  13   7   65.10    5.10 114
  -1 -13  -7   54.00    4.40 137
  -1 -13  -7   63.40    3.70 291
   1  13   8    8.80    1.90  49
   1  13   8   15.20    2.80 116
  -1 -13  -8    7.10    2.00 139
  -1 -13  -8   10.20    1.50 294
   1  13   9   29.90    3.20  51
  -1 -13  -9   55.40    3.80 141
  -1 -13  -9   44.30    3.10 296
   1  13  10   43.60    3.20  54
  -1 -13 -10   36.70    3.60 144
  -1 -13 -10   34.10    2.90 299
   1  13  11   93.00    5.20  56
  -1 -13 -11   81.60    5.10 146
   1  13  12   17.70    2.40  58
  -1 -13 -12   15.10    2.30 148
   1  13  13   44.30    3.90  60
  -1 -13 -13   38.00    3.90 150
   1  13  14   26.20    3.10  62
  -1 -13 -14   26.10    3.50 152
   1  13  15   54.90    4.10 263
  -1 -13 -15   43.80    3.60 315
   1  13  16   14.70    2.80  66
  -1 -13 -16   35.00    4.20 156
  -1 -13 -16   13.60    2.60 317
   1  14  -4   24.70    3.40  27
   1  14  -4   28.90    3.30 297
  -1 -14   4   27.60    4.00 117
   1  14  -3  123.70    8.60  28
   1  14  -3   99.90    6.80 269
   1  14  -3  133.30    7.30 298
  -1 -14   3   94.90    7.30 118
   1  14  -2   37.20    4.20  29
   1  14  -2   33.40    3.70 299
  -1 -14   2   24.20    4.40 119
   1  14  -1   19.70    3.40  31
   1  14  -1   14.80    2.30 266
   1  14  -1   12.10    1.90 301
  -1 -14   1   31.60    4.50 121
   1  14   0  158.70    8.50  32
   1  14   0  158.60    7.80 264
   1  14   0  141.60    7.40 302
  -1 -14   0  142.20    8.60 122
   1  14   1    7.30    2.10  34
   1  14   1    0.50    1.20 263
   1  14   1    4.60    2.20 304
  -1 -14  -1   -4.20    1.90 124
   1  14   2   20.50    3.30  36
   1  14   2   22.80    3.00 306
  -1 -14  -2   23.30    3.50 126
   1  14   3   11.40    3.00  38
  -1 -14  -3    8.40    3.00 128
  -1 -14  -3   15.20    1.80 184
   1  14   4   37.20    3.50  40
   1  14   4   27.00    2.30 311
  -1 -14  -4   42.10    4.40 130
  -1 -14  -4   38.40    2.70 188
   1  14   5   19.40    2.30  42
  -1 -14  -5   18.50    2.90 132
  -1 -14  -5   26.90    2.20 191
   1  14   6   47.40    4.00  44
  -1 -14  -6   64.00    4.30 134
  -1 -14  -6   64.50    3.20 195
   1  14   7  144.80    7.70  46
  -1 -14  -7  192.80    9.50 136
   1  14   8   90.40    5.40  49
  -1 -14  -8   68.00    5.10 139
   1  14   9   15.40    2.30  51
  -1 -14  -9   15.40    2.60 141
   1  14  11  108.90    6.00  55
  -1 -14 -11  131.10    7.00 145
   1  14  12   33.70    3.60  57
  -1 -14 -12   30.90    3.80 147
   1  14  13   54.00    4.50  59
  -1 -14 -13   35.90    3.60 149
   1  14  14    1.70    2.10  61
  -1 -14 -14   -0.80    2.50 151
   1  14  15    9.60    2.30  63
   1  14  15   17.00    2.50 263
  -1 -14 -15    9.20    2.20 153
  -1 -14 -15   13.00    3.00 314
   1  15  -2   20.00    3.90  31
   1  15  -2   10.70    1.80 268
   1  15  -2    9.60    2.70 301
  -1 -15   2    1.60    3.60 121
   1  15  -1  316.10   16.00  32
   1  15  -1  290.80   14.70 267
   1  15  -1  270.90   15.60 302
  -1 -15   1  270.20   17.10 122
   1  15   0   37.40    4.30  33
   1  15   0   38.40    3.20 265
   1  15   0   39.90    3.60 304
  -1 -15   0   45.40    5.20 123
   1  15   1   76.20    6.50  35
   1  15   1   87.80    6.00 264
   1  15   1   91.40    5.90 305
  -1 -15  -1   76.70    6.30 125
   1  15   2   16.80    3.50  36
   1  15   2   10.30    1.70 263
   1  15   2    7.60    1.70 307
  -1 -15  -2    6.70    2.90 126
  -1 -15  -2    7.20    1.30 182
   1  15   3   27.00    3.20  38
   1  15   3   16.50    2.40 309
  -1 -15  -3   30.50    3.30 128
  -1 -15  -3   20.10    2.10 185
   1  15   4    0.30    1.70  40
   1  15   4   -0.70    1.60 312
  -1 -15  -4    4.90    2.00 130
  -1 -15  -4    5.80    1.20 189
   1  15   5   32.70    3.40  42
  -1 -15  -5   33.40    3.60 132
  -1 -15  -5   42.80    2.70 192
   1  15   6   18.90    2.90  44
  -1 -15  -6   19.60    2.70 134
  -1 -15  -6   29.60    2.20 196
  -1 -15  -7    5.30    2.10 136
   1  15   8   48.30    3.90  48
  -1 -15  -8   50.00    4.40 138
   1  15   9    5.00    2.80  50
  -1 -15  -9    2.50    2.60 140
   1  15  10   31.90    3.80  52
  -1 -15 -10   18.80    3.30 142
   1  15  11   25.90    3.50  55
  -1 -15 -11   27.40    4.00 145
   1  15  12   36.50    4.20  57
  -1 -15 -12   44.10    4.60 147
   1  15  13   25.90    3.90  59
  -1 -15 -13   24.70    3.80 149
   1  15  14   62.80    5.00  61
  -1 -15 -14   53.00    4.70 151
   1  16   1    0.20    2.90  36
   1  16   1   17.90    2.40 265
   1  16   1   11.10    2.40 306
  -1 -16  -1   22.10    4.10 126
   1  16   2    3.20    2.10  37
   1  16   2    2.30    1.40 264
   1  16   2   -1.30    1.20 308
  -1 -16  -2   -0.80    2.00 127
   1  16   3    8.00    2.10  39
   1  16   3    1.70    1.40 310
  -1 -16  -3    8.60    2.50 129
   1  16   4   -1.90    2.40  41
  -1 -16  -4    0.00    2.30 131
   1  16   5   12.40    3.00  42
  -1 -16  -5   24.10    3.80 132
   1  16   6   19.70    2.80  44
  -1 -16  -6    5.50    2.90 134
   1  16   7   -1.10    1.70  46
  -1 -16  -7   10.10    2.40 136
   1  16   8   19.10    3.00  48
  -1 -16  -8   15.30    2.80 138
   1  16   9   14.00    2.60  50
  -1 -16  -9   12.30    2.80 140
   1  16  10   11.60    2.20  52
  -1 -16 -10    5.50    2.10 142
   1  16  11  121.80    7.50  54
  -1 -16 -11  124.50    8.20 144
   1  16  12   53.20    4.70  56
  -1 -16 -12   65.40    5.40 146
   1  17   5    3.20    2.50  43
   1  17   5   -0.90    1.50 263
   1  17   6    3.70    2.80  45
  -1 -17  -6    5.50    3.00 135
   1  17   7   20.50    3.70  46
  -1 -17  -7   12.60    3.00 136
   1  17   8    9.30    2.60  48
  -1 -17  -8   13.00    2.70 138
   1  17   9   10.80    2.50  50
  -1 -17  -9   19.60    3.50 140
   2 -16  -9   19.50    3.30 141
  -2  16   9   16.60    2.90  51
   2 -16  -8   30.90    4.20 139
  -2  16   8   26.70    3.90  49
   2 -16  -7   20.30    3.60 137
  -2  16   7   24.50    4.20  47
  -2  16   7   23.60    2.90 262
   2 -16  -6   16.90    3.50 136
  -2  16   6   22.30    3.40  46
  -2  16   6   17.80    3.20 261
   2 -16  -5   11.10    2.80 134
  -2  16   5   17.00    3.30  44
  -2  16   5    0.20    2.30 261
   2 -16  -4    6.90    3.70 132
  -2  16   4   12.80    3.60  42
  -2  16   4   -2.30    1.60 260
   2 -16  -3   11.80    2.80 131
  -2  16   3    2.00    2.10  41
  -2  16   3    7.70    2.40 259
   2 -16  -2   10.20    2.90 129
  -2  16   2   16.20    3.20  39
  -2  16   2    5.50    2.00 259
   2 -16  -1   -5.10    2.40 128
  -2  16   1    7.80    2.60  38
  -2  16   1    9.80    2.40 258
   2 -15 -12   18.30    3.20 147
  -2  15  12   17.70    2.80  57
   2 -15 -11    8.30    2.40 145
  -2  15  11    7.60    2.00  55
   2 -15 -10   -5.30    2.10 143
  -2  15  10    1.40    1.70  53
   2 -15  -9    4.00    3.10 141
  -2  15   9   22.90    3.30  51
   2 -15  -8    7.20    3.10 139
  -2  15   8   -7.10    2.70  49
  -2  15   8   -3.50    1.70 262
  -2  15   7   -2.50    2.00 261
   2 -15  -6   17.80    3.20 136
  -2  15   6   29.00    4.10  46
  -2  15   6   15.30    2.80 260
   2 -15  -5   15.70    2.80 134
  -2  15   5   22.10    2.90  44
  -2  15   5   13.80    2.80 260
   2 -15  -4    9.90    2.30 132
  -2  15   4   28.90    3.50  42
  -2  15   4   16.40    2.50 259
   2 -15  -3    7.80    3.50 130
  -2  15   3    4.80    3.10  40
  -2  15   3    8.80    2.00 258
   2 -15  -2   12.80    4.30 129
  -2  15   2   10.60    3.10  39
  -2  15   2    1.10    2.00 258
   2 -15  -1   22.00    4.10 127
  -2  15   1   20.30    3.20  37
  -2  15   1   14.20    2.10 257
   2 -15   0   -0.10    3.30 126
  -2  15   0    3.60    3.00  36
  -2  15   0    4.10    2.10 257
   2 -15   1   22.70    4.80 124
  -2  15  -1    8.30    3.60  34
  -2  15  -1   14.20    2.70 256
   2 -15   2   12.00    3.20 123
  -2  15  -2    8.10    3.00  33
  -2  15  -2    3.70    1.40 256
   2 -14 -13   16.90    3.40 149
  -2  14  13   17.20    3.30  59
   2 -14 -12   -0.90    2.60 148
  -2  14  12    1.50    2.40  58
   2 -14 -11    8.80    3.50 146
  -2  14  11    3.30    2.60  56
   2 -14 -10    3.60    2.90 144
  -2  14  10   15.90    3.40  54
   2 -14  -9   89.00    6.50 142
  -2  14   9   76.30    5.90  52
   2 -14  -8    8.30    2.60 140
  -2  14   8   -3.70    2.60  50
  -2  14   8    4.10    2.30 262
   2 -14  -7   31.20    3.20 138
  -2  14   7   28.60    3.90  48
  -2  14   7   21.40    3.00 261
   2 -14  -6    6.20    2.40 136
  -2  14   6   10.40    3.20  46
  -2  14   6    5.30    2.30 260
   2 -14  -5  121.30    7.50 134
  -2  14   5  115.20    6.60  44
  -2  14   5  104.60    6.70 259
   2 -14  -4  135.40    8.20 132
  -2  14   4  138.90    8.60  42
  -2  14   4  121.30    7.00 258
   2 -14  -3   -3.40    2.30 130
  -2  14   3    1.20    1.90  40
  -2  14   3    3.00    1.30 257
   2 -14  -2    7.80    2.80 128
  -2  14   2   11.80    2.40  38
  -2  14   2    7.10    2.10 256
  -2  14   2    7.70    1.20 311
   2 -14  -1    8.30    3.50 127
  -2  14   1   19.70    3.40  37
  -2  14   1   11.70    2.30 256
  -2  14   1   13.90    1.30 307
   2 -14   0   13.60    3.10 125
  -2  14   0   13.70    2.90  35
  -2  14   0   12.70    2.20 255
  -2  14   0    9.60    1.80 304
   2 -14   1   35.60    5.20 123
  -2  14  -1   20.20    4.20  33
  -2  14  -1   22.00    2.40 301
   2 -14   2   37.00    4.60 122
  -2  14  -2   41.00    4.50  32
  -2  14  -2   19.90    2.60 254
  -2  14  -2   25.80    2.50 299
   2 -14   3   16.40    3.80 121
  -2  14  -3   11.30    2.90  31
  -2  14  -3    9.20    1.80 254
  -2  14  -3   15.40    1.90 297
   2 -14   4   26.20    4.40 120
  -2  14  -4   13.50    3.00  30
  -2  14  -4   16.70    2.00 254
  -2  14  -4   11.80    2.20 295
   2 -13 -14   12.10    2.80 152
  -2  13  14    8.70    2.30  62
   2 -13 -13   11.90    2.30 150
  -2  13  13   14.20    2.70  60
   2 -13 -12    5.20    2.80 148
  -2  13  12   13.80    2.90  58
   2 -13 -11  115.40    7.70 146
  -2  13  11  132.80    7.90  56
   2 -13 -10   28.80    3.40 144
  -2  13  10   54.60    4.30  54
   2 -13  -9   14.10    2.60 142
  -2  13   9   10.30    2.40  52
  -2  13   9    9.80    2.10 262
   2 -13  -8   61.60    5.20 140
  -2  13   8   83.10    5.30  50
  -2  13   8   71.30    4.70 261
   2 -13  -7    7.70    2.30 138
  -2  13   7    1.30    1.90  48
  -2  13   7    8.50    2.00 260
   2 -13  -6   37.80    4.20 136
  -2  13   6   50.40    4.00  46
  -2  13   6   58.60    3.60 259
   2 -13  -5    7.40    2.10 134
  -2  13   5   14.90    2.70  44
  -2  13   5    7.80    1.80 258
  -2  13   4   49.60    4.50  42
  -2  13   4   54.90    4.10 257
   2 -13  -3    7.30    3.40 130
  -2  13   3   16.50    3.40  40
  -2  13   3    9.80    1.90 256
   2 -13  -2   96.10    6.20 128
  -2  13   2   89.50    5.10  38
  -2  13   2   91.70    4.60 310
   2 -13  -1   19.00    3.20 126
  -2  13   1   17.60    2.90  36
  -2  13   1   20.00    2.60 254
  -2  13   1   14.00    1.60 306
   2 -13   0  238.90   11.60 124
  -2  13   0  240.80   11.20  34
  -2  13   0  246.10   10.00 254
  -2  13   0  207.30   10.00 302
   2 -13   1   81.70    6.00 123
  -2  13  -1   92.90    6.70  33
  -2  13  -1   75.00    4.20 253
  -2  13  -1   70.70    4.50 299
   2 -13   2   96.90    6.40 121
  -2  13  -2   89.80    5.40  31
  -2  13  -2   74.50    4.40 253
  -2  13  -2   70.20    4.10 297
   2 -13   3    7.70    2.90 120
  -2  13  -3   14.70    2.90  30
  -2  13  -3    7.20    2.00 252
  -2  13  -3    8.50    1.40 295
   2 -13   4    8.40    3.90 119
  -2  13  -4   15.50    4.00  29
  -2  13  -4    6.10    1.40 252
  -2  13  -4   12.70    2.10 293
   2 -13   5   11.10    4.20 118
  -2  13  -5    5.60    3.60  28
  -2  13  -5   18.60    2.00 252
  -2  13  -5   12.10    1.70 292
   2 -13   6    5.80    3.70 117
  -2  13  -6    7.30    4.00  27
  -2  13  -6    0.10    0.90 252
  -2  13  -6    6.50    1.40 291
   2 -12 -15   15.80    3.20 155
  -2  12  15   14.30    2.40  65
   2 -12 -14   20.70    3.00 153
   2 -12 -14   25.20    2.70 317
  -2  12  14   35.80    4.20  63
   2 -12 -13    0.70    1.80 151
   2 -12 -13   12.80    2.20 314
  -2  12  13    2.80    1.70  61
  -2  12  12    9.40    2.70  59
   2 -12 -11    4.80    2.00 147
  -2  12  11    0.90    1.50  57
   2 -12 -10  104.20    6.00 145
  -2  12  10  114.10    6.30  55
   2 -12  -9  297.80   14.30 143
  -2  12   9  313.90   14.20  53
  -2  12   9  320.20   14.00 262
   2 -12  -8   18.70    3.30 141
  -2  12   8   11.50    2.40  51
  -2  12   8   10.00    2.40 261
   2 -12  -7  245.30   10.80 139
  -2  12   7  227.00   11.10  49
  -2  12   7  269.80   11.50 259
   2 -12  -6   25.70    3.20 136
  -2  12   6   31.70    3.10  46
  -2  12   6   17.00    2.20 258
   2 -12  -5  219.30   10.40 134
  -2  12   5  198.00    9.60  44
  -2  12   5  201.00    9.80 257
   2 -12  -4   51.60    4.50 132
  -2  12   4   39.70    3.70  42
  -2  12   4   41.10    3.10 256
   2 -12  -3   27.70    3.60 130
  -2  12   3   22.80    3.90  40
  -2  12   3   21.70    2.10 255
   2 -12  -2   48.30    4.70 127
  -2  12   2   48.50    4.20  37
  -2  12   2   38.90    2.80 254
  -2  12   2   48.90    2.50 309
   2 -12  -1   35.70    4.50 125
  -2  12   1   27.30    3.40  35
  -2  12   1   39.90    2.80 253
  -2  12   1   42.40    2.50 304
   2 -12   0   21.50    3.80 124
  -2  12   0   19.00    3.40  34
  -2  12   0   19.90    2.10 252
  -2  12   0   18.40    1.70 301
   2 -12   1  111.10    6.70 122
  -2  12  -1   81.50    5.50  32
  -2  12  -1   68.90    4.10 251
  -2  12  -1   91.20    4.50 297
   2 -12   2   24.40    3.60 120
  -2  12  -2   14.70    2.50  30
  -2  12  -2   24.20    2.30 251
  -2  12  -2   14.30    1.70 295
   2 -12   3   46.70    4.40 119
  -2  12  -3   34.50    3.90  29
  -2  12  -3   33.90    3.10 250
  -2  12  -3   43.00    3.20 293
   2 -12   4   88.40    6.30 117
  -2  12  -4  104.60    6.70  27
  -2  12  -4  108.20    5.80 250
  -2  12  -4  101.90    5.70 291
  -2  12  -5    1.00    3.10  26
  -2  12  -5    4.40    1.40 250
  -2  12  -5    9.00    1.60 290
   2 -12   6   28.90    5.00 115
  -2  12  -6   27.80    4.60  25
  -2  12  -6   30.80    2.70 250
  -2  12  -6   40.10    3.20 289
   2 -12   7   -2.50    3.90 114
  -2  12  -7    0.40    3.20  24
  -2  12  -7    4.70    2.00 288
   2 -12   8   33.40    4.90 114
  -2  12  -8   39.20    4.30  24
  -2  12  -8   40.20    3.30 288
   2 -11 -16   13.00    3.00 158
  -2  11  16   10.90    2.50  68
   2 -11 -15   -4.90    1.80 156
  -2  11  15    2.30    1.50  66
   2 -11 -14   38.40    4.00 154
   2 -11 -14   35.00    2.90 320
  -2  11  14   40.60    4.10  64
   2 -11 -13   41.30    3.30 316
  -2  11  13   40.90    3.90  62
   2 -11 -12   77.10    5.40 150
  -2  11  12   81.10    5.40  60
   2 -11 -11   15.20    3.00 148
  -2  11  11   24.30    3.30  58
  -2  11  11   12.30    1.20 188
   2 -11 -10    9.80    2.30 146
   2 -11 -10   11.00    1.10 303
  -2  11  10    6.70    1.60  56
  -2  11  10    8.00    0.80 183
   2 -11  -9  370.20   15.50 144
  -2  11   9  384.50   13.80  54
  -2  11   9  305.50   13.50 262
   2 -11  -8  354.90   14.80 142
   2 -11  -8  352.10   12.70 292
   2 -11  -8  331.60   13.30 361
  -2  11   8  371.20   14.60  52
  -2  11   8  364.40   13.80 260
   2 -11  -7   23.40    2.80 139
   2 -11  -7   24.10    2.20 360
  -2  11   7   23.10    2.70  49
  -2  11   7   22.20    2.50 259
   2 -11  -6   25.30    3.00 137
   2 -11  -6   19.10    2.00 358
  -2  11   6   34.80    2.80  47
  -2  11   6   27.10    2.80 257
   2 -11  -5   58.00    4.70 134
   2 -11  -5   58.50    3.50 357
  -2  11   5   47.20    3.70  44
  -2  11   5   53.10    3.60 256
   2 -11  -4   69.40    4.50 132
   2 -11  -4   55.50    3.50 355
  -2  11   4   66.60    4.10  42
  -2  11   4   51.70    3.50 255
   2 -11  -3  309.40   13.20 130
  -2  11   3  330.80   13.50  40
  -2  11   3  342.80   13.20 254
   2 -11  -2   52.30    4.10 127
  -2  11   2   65.60    4.40  37
  -2  11   2   74.40    4.20 253
  -2  11   2   67.40    3.20 309
   2 -11  -1   13.90    2.50 125
  -2  11   1   11.80    2.30  35
  -2  11   1   12.00    1.30 303
   2 -11   0  147.30    7.30 123
  -2  11   0  158.10    7.60  33
  -2  11   0  138.50    6.40 251
  -2  11   0  148.50    6.20 299
   2 -11   1    6.60    2.60 121
  -2  11  -1   -0.10    1.40 250
  -2  11  -1    3.20    1.10 296
   2 -11   2  199.10   10.00 119
  -2  11  -2  228.40   10.40  29
  -2  11  -2  257.00   10.20 249
  -2  11  -2  233.10    9.10 293
   2 -11   3   -0.80    2.90 118
  -2  11  -3   12.20    3.50  28
  -2  11  -3    2.30    1.60 248
  -2  11  -3    7.10    1.50 291
  -2  11  -4    7.30    3.20  26
  -2  11  -4    7.80    1.50 248
  -2  11  -4    5.70    1.30 289
   2 -11   5   -0.70    2.20 115
  -2  11  -5   -0.50    1.90  25
  -2  11  -5   -0.60    1.30 247
  -2  11  -5   -2.30    1.00 288
   2 -11   6   69.00    5.80 114
  -2  11  -6   91.40    5.80  24
  -2  11  -6   66.70    4.00 247
  -2  11  -6   68.50    4.40 287
   2 -11   7   51.30    5.20 113
  -2  11  -7   65.30    5.70  23
  -2  11  -7   69.30    4.00 247
   2 -11   8   10.40    3.80 112
  -2  11  -8    5.90    3.40  22
  -2  11  -8    9.50    1.60 247
   2 -11   9   -1.10    3.30 112
  -2  11  -9    0.20    3.30  22
   2 -10 -16   49.40    4.90 159
  -2  10  16   48.70    4.60  69
   2 -10 -15   -2.80    2.50 158
  -2  10  15   12.90    3.00  68
   2 -10 -14   10.40    1.60 322
  -2  10  14   11.10    2.80  66
   2 -10 -13    2.30    1.80 154
   2 -10 -13   -1.80    0.80 319
  -2  10  13   -1.10    1.60  64
   2 -10 -12  127.20    6.60 152
   2 -10 -12   92.60    5.00 315
  -2  10  12  108.40    5.80  62
  -2  10  12  104.00    4.60 196
   2 -10 -11  111.90    6.40 150
  -2  10  11  126.20    6.70  60
  -2  10  11   91.90    4.50 195
   2 -10 -10   40.90    3.90 147
   2 -10 -10   37.20    2.20 309
  -2  10  10   51.60    3.80  57
  -2  10  10   33.00    1.90 192
   2 -10  -9  322.20   14.00 145
   2 -10  -9  299.10   10.70 305
  -2  10   9  284.00   12.20  55
  -2  10   9  278.60   10.10 187
  -2  10   9  323.80   12.20 261
   2 -10  -8   10.30    2.70 143
   2 -10  -8   16.30    1.20 299
  -2  10   8   20.30    2.90  53
  -2  10   8   14.20    2.00 260
   2 -10  -7  585.30   21.80 140
   2 -10  -7  525.90   17.90 292
   2 -10  -7  509.00   19.20 361
  -2  10   7  512.00   20.70  50
  -2  10   7  516.80   18.70 258
   2 -10  -6  321.40   14.50 138
   2 -10  -6  348.40   12.60 360
  -2  10   6  359.80   14.40  48
  -2  10   6  370.00   13.90 257
   2 -10  -5  121.20    6.10 135
   2 -10  -5  102.90    5.00 358
  -2  10   5  119.60    5.70  45
  -2  10   5   99.80    5.10 255
   2 -10  -4   39.00    4.10 132
   2 -10  -4   27.50    2.00 356
  -2  10   4   28.90    2.70  42
  -2  10   4   32.20    2.60 254
   2 -10  -3   53.30    4.70 130
   2 -10  -3   46.60    3.00 354
  -2  10   3   55.00    4.10  40
  -2  10   3   68.80    3.80 253
   2 -10  -2  234.40   10.70 127
   2 -10  -2  209.20    8.90 233
   2 -10  -2  218.40    9.20 353
  -2  10   2  202.90    9.20  37
  -2  10   2  204.40    8.80 251
  -2  10   2  232.10    7.90 309
   2 -10  -1  114.00    6.30 125
   2 -10  -1   85.50    4.60 231
   2 -10  -1   78.30    4.30 351
  -2  10   1   88.30    5.00  35
  -2  10   1   91.40    4.30 250
  -2  10   1   83.40    3.80 302
   2 -10   0  455.30   18.40 122
   2 -10   0  467.90   18.10 229
  -2  10   0  466.60   18.50  32
  -2  10   0  500.50   18.10 249
  -2  10   0  486.20   17.30 297
   2 -10   1   33.90    3.50 120
   2 -10   1   38.90    2.90 227
  -2  10  -1   52.40    3.80  30
  -2  10  -1   43.00    2.70 248
  -2  10  -1   56.00    2.80 294
   2 -10   2  144.30    7.40 118
   2 -10   2  148.10    7.30 224
  -2  10  -2  157.60    7.50  28
  -2  10  -2  153.00    6.30 247
  -2  10  -2  165.20    6.60 291
   2 -10   3   46.70    4.60 117
   2 -10   3   39.60    2.60 222
  -2  10  -3   64.70    4.60  27
  -2  10  -3   47.80    3.00 246
  -2  10  -3   48.30    3.00 289
   2 -10   4   50.40    4.40 115
   2 -10   4   33.20    2.60 219
  -2  10  -4   26.50    3.20  25
  -2  10  -4   32.80    2.60 246
  -2  10  -4   39.00    2.80 287
   2 -10   5   28.70    4.40 114
   2 -10   5   25.00    2.60 216
  -2  10  -5   39.50    4.10  24
  -2  10  -5   39.10    2.60 245
   2 -10   6   20.00    4.20 113
   2 -10   6   25.50    2.40 213
  -2  10  -6   15.50    3.30  23
  -2  10  -6   15.70    2.00 245
  -2  10  -6    9.50    2.20 362
   2 -10   7   14.70    4.10 112
  -2  10  -7    7.10    3.20  22
  -2  10  -7   16.30    1.70 244
  -2  10  -7   21.20    2.80 362
   2 -10   8   20.90    3.20 111
  -2  10  -8   22.10    3.20  21
  -2  10  -8   30.70    2.30 244
   2 -10   9    4.40    2.40 110
  -2  10  -9    2.40    2.20  20
  -2  10  -9   -1.40    1.10 245
  -2  10  -9    5.00    2.60 361
   2 -10  10   16.70    4.90 110
  -2  10 -10   12.30    3.50  20
  -2  10 -10   17.90    3.40 361
   2  -9 -16   46.70    4.40 161
  -2   9  16   44.10    4.50  71
   2  -9 -15    8.40    1.90 159
  -2   9  15   11.70    2.50  69
   2  -9 -14   -0.60    1.90 157
   2  -9 -14   -1.00    1.00 326
  -2   9  14   -2.50    1.50  67
   2  -9 -13  157.30    8.40 155
   2  -9 -13  144.30    6.80 322
  -2   9  13  171.70    8.30  65
   2  -9 -12  161.30    7.60 153
   2  -9 -12  132.40    6.30 318
  -2   9  12  121.10    6.10  63
   2  -9 -11   44.10    3.50 151
   2  -9 -11   30.80    2.50 314
  -2   9  11   33.60    3.10  61
   2  -9 -10   60.70    4.00 149
  -2   9  10   70.70    4.10  59
   2  -9  -9  112.30    5.60 147
   2  -9  -9  105.40    4.30 311
  -2   9   9   94.30    5.40  57
  -2   9   9  113.30    4.50 195
  -2   9   9   95.70    5.10 261
   2  -9  -8  218.30    9.00 144
   2  -9  -8  211.70    7.60 307
  -2   9   8  222.60    9.70  54
  -2   9   8  204.10    7.20 191
  -2   9   8  197.20    8.70 260
   2  -9  -7   -0.40    1.90  34
   2  -9  -7    0.60    2.10 141
   2  -9  -7    2.60    0.60 300
  -2   9   7    6.00    2.40  51
  -2   9   7   -1.80    1.30 258
   2  -9  -6  181.30    9.30  32
   2  -9  -6  205.20    9.10 139
   2  -9  -6  225.90    9.60 240
   2  -9  -6  215.50    7.20 292
   2  -9  -6  238.40    8.30 361
  -2   9   6  233.00    9.50  49
  -2   9   6  181.40    9.40 122
  -2   9   6  231.60    9.20 256
   2  -9  -5   67.30    3.90  30
   2  -9  -5   72.30    4.40 136
   2  -9  -5   48.70    3.20 239
   2  -9  -5   59.20    3.20 359
  -2   9   5   51.80    3.60  46
  -2   9   5   47.90    3.50 120
  -2   9   5   74.60    3.80 255
   2  -9  -4   50.90    3.90  27
   2  -9  -4   76.10    4.40 133
   2  -9  -4   77.00    3.60 237
   2  -9  -4   59.70    3.20 357
  -2   9   4   66.40    4.20  43
  -2   9   4   76.20    4.80 117
  -2   9   4   73.10    3.70 253
   2  -9  -3  132.10    6.60  25
   2  -9  -3  143.40    6.30 130
   2  -9  -3  157.10    6.70 236
   2  -9  -3  124.60    5.80 355
  -2   9   3  117.00    6.30  40
  -2   9   3  140.60    7.20 115
  -2   9   3  136.90    5.60 252
   2  -9  -2   86.00    4.50  22
   2  -9  -2   70.70    4.50 127
   2  -9  -2   68.30    3.80 234
   2  -9  -2   78.30    3.90 353
  -2   9   2   88.60    4.50  37
  -2   9   2   68.40    4.70 112
  -2   9   2   90.20    3.70 250
  -2   9   2   72.80    3.20 309
   2  -9  -1   41.40    3.00  19
   2  -9  -1   45.20    3.70 124
   2  -9  -1   27.60    2.30 232
   2  -9  -1   38.10    2.50 351
  -2   9   1   45.90    3.40  34
  -2   9   1   37.40    3.20 109
  -2   9   1   33.90    2.70 249
  -2   9   1   40.30    2.00 301
   2  -9   0   28.80    2.20  16
   2  -9   0   28.90    3.20 122
   2  -9   0   27.90    2.30 230
   2  -9   0   24.80    2.10 350
  -2   9   0   26.60    3.00  32
  -2   9   0   41.30    3.10 106
  -2   9   0   28.50    2.40 247
  -2   9   0   31.40    1.80 295
   2  -9   1    6.20    3.10 120
   2  -9   1    8.30    1.30 227
   2  -9   1   11.90    1.50 348
  -2   9  -1    3.20    2.10  30
  -2   9  -1   13.10    2.20 103
  -2   9  -1    7.40    1.30 246
  -2   9  -1    7.20    1.20 291
   2  -9   2   76.10    4.50  10
   2  -9   2   66.20    5.00 117
   2  -9   2   75.60    4.10 225
  -2   9  -2   81.90    4.90  27
  -2   9  -2   88.70    4.40 245
  -2   9  -2   91.20    4.40 288
   2  -9   3   21.50    3.60 115
   2  -9   3    2.30    1.40 222
  -2   9  -3    7.50    2.70  25
  -2   9  -3    6.80    1.10 244
   2  -9   4  212.50    9.20 114
   2  -9   4  185.40    8.40 219
  -2   9  -4  196.80    9.20  24
  -2   9  -4  197.80    8.00 243
  -2   9  -4  211.40    8.50 362
   2  -9   5  157.30    8.10 112
   2  -9   5  114.70    6.90 216
  -2   9  -5  161.90    7.20  22
  -2   9  -5  121.90    5.50 243
  -2   9  -5  135.00    6.50 361
   2  -9   6    6.90    2.30 111
   2  -9   6   13.40    1.70 213
  -2   9  -6    7.80    2.00  21
  -2   9  -6    6.40    1.20 242
  -2   9  -6    8.80    2.40 360
   2  -9   7   16.20    3.20 110
  -2   9  -7    4.90    2.10  20
  -2   9  -7    4.40    1.50 242
  -2   9  -7    4.40    1.40 360
   2  -9   8   90.20    6.10 109
  -2   9  -8   85.50    6.00  19
  -2   9  -8  103.10    4.80 242
  -2   9  -8  100.90    5.50 360
   2  -9   9   13.60    3.50 109
  -2   9  -9   15.00    3.60  19
  -2   9  -9   18.50    1.80 242
  -2   9  -9   18.30    3.10 360
   2  -9  10   66.30    5.60 108
  -2   9 -10   74.30    5.80  18
  -2   9 -10   88.90    4.90 242
  -2   9 -10   55.10    4.90 360
   2  -9  11   43.40    5.50 108
  -2   9 -11   57.70    5.60  18
  -2   9 -11   41.40    4.20 360
   2  -8 -17   16.00    2.90 164
  -2   8  17   24.40    3.70  74
   2  -8 -16    1.00    1.90 162
  -2   8  16    2.10    1.60  72
   2  -8 -15   15.70    3.30 161
  -2   8  15   25.40    3.50  71
   2  -8 -14   89.00    5.40 159
   2  -8 -14   73.70    4.10 329
  -2   8  14   72.70    4.70  69
   2  -8 -13  100.80    6.30 157
   2  -8 -13  100.00    5.00 326
  -2   8  13   98.10    6.00  67
   2  -8 -12    1.50    1.50 155
   2  -8 -12    2.70    0.70 322
  -2   8  12    0.90    1.30  65
   2  -8 -11   58.60    3.70 153
   2  -8 -11   36.90    2.50 318
  -2   8  11   50.30    3.30  63
   2  -8 -10  160.70    7.20 151
   2  -8 -10  144.30    6.30 314
  -2   8  10  150.70    7.10  61
   2  -8  -9  127.30    5.90 148
  -2   8   9  109.80    5.50  58
  -2   8   9  110.90    5.90 262
   2  -8  -8  148.50    7.40  39
   2  -8  -8  165.00    7.20 243
  -2   8   8  181.80    7.70  56
  -2   8   8  164.10    7.10 260
   2  -8  -7   23.40    2.50  37
   2  -8  -7   31.20    2.70 143
   2  -8  -7   20.60    2.00 242
   2  -8  -7   28.40    1.40 308
  -2   8   7   34.00    2.60  53
  -2   8   7   29.70    3.20 127
  -2   8   7   25.90    1.40 195
  -2   8   7   36.40    2.50 258
   2  -8  -6  110.70    6.70  35
   2  -8  -6  112.10    6.30 140
   2  -8  -6  134.20    5.90 241
   2  -8  -6  141.20    4.60 300
  -2   8   6  138.30    6.10  50
  -2   8   6  142.60    6.50 125
  -2   8   6  132.40    4.70 185
  -2   8   6  146.70    6.10 256
   2  -8  -5   63.80    3.80  32
   2  -8  -5   65.10    3.80 137
   2  -8  -5   52.90    3.50 240
   2  -8  -5   63.40    2.30 289
   2  -8  -5   60.80    3.00 360
  -2   8   5   75.50    3.50  47
  -2   8   5   51.30    4.30 122
  -2   8   5   51.50    3.30 254
   2  -8  -4   59.50    3.50  30
   2  -8  -4   56.70    3.50 134
   2  -8  -4   44.80    2.80 238
   2  -8  -4   46.30    2.60 358
  -2   8   4   47.50    3.30  44
  -2   8   4   46.10    4.00 120
  -2   8   4   50.60    3.10 252
   2  -8  -3  252.50   10.50  27
   2  -8  -3  309.30   11.20 131
   2  -8  -3  256.50   10.70 236
   2  -8  -3  302.70   10.80 356
  -2   8   3  304.50   11.50  41
  -2   8   3  251.70   11.40 117
  -2   8   3  282.90   10.10 251
   2  -8  -2  553.50   21.70  23
   2  -8  -2  568.40   21.60 127
   2  -8  -2  625.30   21.10 234
   2  -8  -2  624.80   20.50 354
  -2   8   2  582.30   21.80  37
  -2   8   2  536.80   22.20 113
  -2   8   2  617.00   20.80 249
  -2   8   2  616.60   19.10 310
   2  -8  -1   10.20    1.80  20
   2  -8  -1    0.80    2.40 124
   2  -8  -1    2.30    1.40 232
  -2   8   1    1.60    1.90  34
  -2   8   1    0.40    1.90 110
  -2   8   1    4.50    1.20 247
  -2   8   1    3.70    0.70 300
   2  -8   0   21.50    2.10  17
   2  -8   0   28.90    3.60 121
   2  -8   0   29.30    2.20 230
   2  -8   0   35.80    2.10 350
  -2   8   0   25.30    2.20 107
  -2   8   0   25.00    2.20 246
  -2   8   0   30.00    1.50 294
   2  -8   1   16.30    1.70  14
   2  -8   1    5.20    1.90 119
   2  -8   1    8.60    1.60 227
   2  -8   1    7.90    1.20 348
  -2   8  -1   10.10    1.90  29
  -2   8  -1    3.90    1.50 104
  -2   8  -1   11.60    1.70 244
  -2   8  -1    9.80    1.20 289
   2  -8   2   57.20    3.20  11
   2  -8   2   38.70    4.10 116
   2  -8   2   43.10    2.80 225
   2  -8   2   57.60    3.00 346
  -2   8  -2   34.00    3.30  26
  -2   8  -2   43.60    3.00 101
  -2   8  -2   45.20    2.60 243
  -2   8  -2   44.10    3.20 362
   2  -8   3  146.70    7.70   8
   2  -8   3  187.10    8.10 114
   2  -8   3  160.40    6.80 222
   2  -8   3  165.90    6.80 344
  -2   8  -3  150.30    6.90  24
  -2   8  -3  152.90    7.80  98
  -2   8  -3  153.80    6.20 242
  -2   8  -3  145.10    6.50 361
   2  -8   4   86.70    6.30 112
   2  -8   4   91.80    4.40 219
  -2   8  -4   93.40    5.50  22
  -2   8  -4   96.40    4.40 241
  -2   8  -4   77.70    4.50 360
   2  -8   5   57.30    4.90 111
   2  -8   5   37.60    3.00 216
  -2   8  -5   37.50    3.40  21
  -2   8  -5   43.10    2.60 240
  -2   8  -5   51.00    3.30 359
   2  -8   6  171.60    8.30 110
   2  -8   6  172.20    7.70 212
  -2   8  -6  162.30    8.40  20
  -2   8  -6  169.10    6.80 239
  -2   8  -6  164.70    7.90 358
   2  -8   7  213.30   10.10 108
  -2   8  -7  177.10    8.90  18
  -2   8  -7  175.70    7.80 239
  -2   8  -7  183.10    7.90 358
   2  -8   8   63.10    4.80 108
  -2   8  -8   70.80    4.90  18
  -2   8  -8   68.10    3.70 238
  -2   8  -8   53.20    3.80 358
   2  -8   9   12.10    2.90 107
  -2   8  -9   19.50    2.40  17
  -2   8  -9   18.30    1.60 238
   2  -8  10   12.30    3.10 106
  -2   8 -10   14.70    2.90  16
  -2   8 -10   14.10    1.70 238
  -2   8 -10   18.30    2.50 358
   2  -8  11   49.40    4.70 106
  -2   8 -11   43.80    4.20  16
  -2   8 -11   54.00    3.50 239
  -2   8 -11   61.20    4.80 358
   2  -8  12   16.10    4.00 106
  -2   8 -12   28.10    4.00  16
  -2   8 -12    8.90    2.40 358
   2  -7 -17   23.30    3.50 165
  -2   7  17    5.40    2.70  75
   2  -7 -16   15.10    2.50 164
  -2   7  16   11.50    2.40  74
   2  -7 -15   36.40    4.10 162
   2  -7 -15   43.80    2.80 336
  -2   7  15   30.60    3.00  72
   2  -7 -14   -1.10    2.60 161
   2  -7 -14    7.90    1.10 333
  -2   7  14   17.10    2.70  71
   2  -7 -13  102.10    5.40 159
  -2   7  13  121.70    6.30  69
   2  -7 -12    7.20    1.70 157
   2  -7 -12   14.70    1.40 326
  -2   7  12   10.60    1.80  67
   2  -7 -11   33.10    2.80 155
   2  -7 -11   30.50    1.90 322
  -2   7  11   30.20    2.40  65
   2  -7 -10    2.00    2.10 153
   2  -7 -10    9.60    1.70 244
   2  -7 -10   10.20    1.00 318
  -2   7  10   13.80    2.10  63
   2  -7  -9  545.10   21.10  43
   2  -7  -9  601.70   20.30 150
   2  -7  -9  543.00   21.00 244
   2  -7  -9  543.60   19.10 313
  -2   7   9  555.60   20.70  60
  -2   7   9  555.50   20.40 262
   2  -7  -8   94.70    5.60  42
   2  -7  -8  106.80    5.70 148
   2  -7  -8  109.20    5.30 243
  -2   7   8  120.70    5.10  58
  -2   7   8  109.00    5.20 132
  -2   7   8   95.00    4.80 260
   2  -7  -7  221.90   10.60  40
   2  -7  -7  256.10    9.50 145
   2  -7  -7  260.80    9.70 242
  -2   7   7  247.40    9.80  55
  -2   7   7  241.50   10.30 130
  -2   7   7  260.70    9.50 258
   2  -7  -6  117.90    5.50 142
   2  -7  -6  130.60    5.50 241
   2  -7  -6  129.70    4.50 311
  -2   7   6  133.20    5.80  52
  -2   7   6  122.50    6.30 128
  -2   7   6  119.30    5.40 256
   2  -7  -5  142.00    6.50  35
   2  -7  -5  140.80    6.40 139
   2  -7  -5  140.10    6.00 240
   2  -7  -5  140.90    4.80 300
   2  -7  -5  147.10    5.50 361
  -2   7   5  129.70    6.20  49
  -2   7   5  120.00    6.80 125
  -2   7   5  138.10    4.40 190
  -2   7   5  134.80    5.50 254
   2  -7  -4   26.30    2.30  32
   2  -7  -4   27.30    2.40 135
   2  -7  -4   26.20    2.00 359
  -2   7   4   18.80    2.20 122
  -2   7   4   32.50    2.40 252
   2  -7  -3  641.30   21.90  29
   2  -7  -3  562.50   20.70 132
   2  -7  -3  612.40   21.10 237
   2  -7  -3  605.90   20.20 356
  -2   7   3  514.00   20.60  42
  -2   7   3  634.80   23.40 119
  -2   7   3  636.50   20.40 250
   2  -7  -2  117.90    5.70  25
   2  -7  -2  117.00    5.90 128
   2  -7  -2  134.90    5.30 235
   2  -7  -2  122.20    5.10 354
  -2   7   2  148.40    5.80  38
  -2   7   2  122.20    6.30 115
  -2   7   2  139.20    5.70 248
   2  -7  -1  266.00   10.70  22
   2  -7  -1  292.90   10.30 125
   2  -7  -1  276.50   10.00 233
   2  -7  -1  258.70    9.80 352
  -2   7   1  241.50   10.30  35
  -2   7   1  256.00   10.70 112
  -2   7   1  277.70    9.30 246
  -2   7   1  253.80    8.60 300
   2  -7   0  103.90    4.50  18
   2  -7   0  100.60    5.80 121
   2  -7   0  102.30    4.70 230
   2  -7   0   97.30    4.40 350
  -2   7   0  101.80    5.10  31
  -2   7   0   96.90    5.40 108
  -2   7   0  100.40    4.40 244
  -2   7   0  110.10    4.00 291
   2  -7   1  168.70    7.20  15
   2  -7   1  179.10    7.80 118
   2  -7   1  166.90    7.00 227
   2  -7   1  172.30    6.60 348
  -2   7  -1  177.80    7.00  28
  -2   7  -1  193.30    8.40 105
  -2   7  -1  164.00    6.10 242
  -2   7  -1  143.40    6.50 362
   2  -7   2    2.50    1.40  12
   2  -7   2    7.40    2.50 115
   2  -7   2    3.80    1.50 224
   2  -7   2    1.40    1.30 346
  -2   7  -2    1.70    2.10  25
  -2   7  -2    2.60    1.30 241
  -2   7  -2    3.60    1.10 360
   2  -7   3   97.80    4.80   8
   2  -7   3  104.80    5.70 113
   2  -7   3   98.10    4.60 221
   2  -7   3  108.20    4.70 344
  -2   7  -3  120.30    5.50  23
  -2   7  -3   85.40    5.30  98
  -2   7  -3  128.70    5.10 239
  -2   7  -3  123.40    5.20 359
   2  -7   4   47.50    3.30   6
   2  -7   4   58.40    3.00 218
   2  -7   4   50.70    2.80 342
  -2   7  -4   53.50    3.30  21
  -2   7  -4   37.90    3.30  96
  -2   7  -4   50.50    2.60 238
  -2   7  -4   54.90    3.10 358
   2  -7   5  123.50    6.00   3
   2  -7   5  103.00    6.30 109
   2  -7   5   99.70    4.80 215
  -2   7  -5   83.40    5.10  19
  -2   7  -5  118.00    5.60  93
  -2   7  -5   99.20    4.30 237
  -2   7  -5  109.00    4.90 357
   2  -7   6   11.80    2.50 108
   2  -7   6   13.30    1.60 212
  -2   7  -6   15.80    2.50  18
  -2   7  -6   17.50    1.80 236
  -2   7  -6   20.50    2.60 356
   2  -7   7  127.60    7.00 107
  -2   7  -7  110.40    6.10  17
  -2   7  -7  128.60    5.40 236
  -2   7  -7  134.10    6.00 356
   2  -7   8   52.50    4.70 106
  -2   7  -8   42.70    3.50  16
  -2   7  -8   52.10    2.90 235
  -2   7  -8   59.60    3.30 356
   2  -7   9  146.50    7.90 105
  -2   7  -9  105.10    6.60  15
  -2   7  -9  117.60    5.50 235
  -2   7  -9  107.30    4.40 285
  -2   7  -9  127.90    5.90 356
   2  -7  10    1.20    2.60 104
  -2   7 -10    5.20    2.70  14
  -2   7 -10    3.80    1.20 235
  -2   7 -10   -1.40    1.60 356
   2  -7  11    9.60    2.60 104
  -2   7 -11   15.20    2.90  14
  -2   7 -11    7.90    1.40 235
  -2   7 -11    2.10    1.60 356
   2  -7  12    1.10    1.80 104
  -2   7 -12   -2.90    1.80  14
  -2   7 -12   -1.00    1.00 235
  -2   7 -12   -2.90    2.30 356
   2  -7  13   27.10    4.50 104
  -2   7 -13   22.40    3.70  14
  -2   7 -13   17.80    3.00 357
   2  -6 -17    4.20    2.20 167
  -2   6  17    3.90    2.00  77
   2  -6 -16    3.50    2.80 166
  -2   6  16   -1.80    2.40  76
   2  -6 -15   23.50    2.80 164
   2  -6 -15   23.70    1.80 340
  -2   6  15   22.00    2.80  74
   2  -6 -14    3.30    2.50 162
   2  -6 -14    1.20    0.90 337
  -2   6  14   -0.10    2.20  72
   2  -6 -13   38.00    2.80 161
   2  -6 -13   28.70    2.10 334
  -2   6  13   21.90    2.20  71
   2  -6 -12   15.20    2.10 159
   2  -6 -12   13.40    1.30 331
  -2   6  12   15.70    2.30  69
   2  -6 -11   29.90    2.90 157
   2  -6 -11   29.10    2.50 245
   2  -6 -11   33.20    1.80 327
  -2   6  11   40.30    2.80  67
   2  -6 -10  112.50    7.00  47
   2  -6 -10  137.60    6.20 155
   2  -6 -10  111.10    5.40 245
   2  -6 -10  138.30    5.50 323
  -2   6  10  124.40    5.80  65
   2  -6  -9   94.40    5.00  46
   2  -6  -9   94.90    4.90 152
   2  -6  -9   89.80    4.10 245
   2  -6  -9   91.50    3.90 318
  -2   6   9   98.70    5.00  62
  -2   6   9   83.30    4.30 136
   2  -6  -8  224.40    9.20  45
   2  -6  -8  231.70    9.00 150
   2  -6  -8  206.60    8.60 244
   2  -6  -8  229.10    8.60 313
  -2   6   8  248.80    8.80  60
  -2   6   8  198.80    8.90 135
  -2   6   8  230.80    9.00 260
   2  -6  -7   90.60    4.50  43
   2  -6  -7   99.20    4.40 147
   2  -6  -7   68.10    3.60 243
  -2   6   7   91.00    4.40  57
  -2   6   7   82.60    4.60 133
  -2   6   7   79.00    3.80 258
   2  -6  -6  777.70   28.50  41
   2  -6  -6  868.50   28.20 144
   2  -6  -6  864.70   28.40 242
  -2   6   6  847.60   28.60  54
  -2   6   6  819.00   28.40 131
  -2   6   6  818.50   27.30 256
   2  -6  -5   44.40    2.90  38
   2  -6  -5   48.70    3.30 141
   2  -6  -5   44.70    2.60 241
  -2   6   5   34.70    2.90  51
  -2   6   5   43.20    2.90 128
  -2   6   5   38.70    2.70 253
   2  -6  -4  367.60   13.50  35
   2  -6  -4  382.90   13.30 137
   2  -6  -4  373.90   13.60 239
   2  -6  -4  363.00   11.60 296
   2  -6  -4  372.70   12.60 360
  -2   6   4  388.10   13.40  47
  -2   6   4  380.80   14.70 125
  -2   6   4  382.60   13.00 251
   2  -6  -3   18.60    2.20  31
   2  -6  -3   27.10    2.20 133
   2  -6  -3   27.10    1.80 237
   2  -6  -3   28.00    1.80 357
  -2   6   3   25.60    2.40  43
  -2   6   3   31.50    3.00 121
  -2   6   3   20.40    1.90 249
   2  -6  -2  308.00   11.70  28
   2  -6  -2  325.60   11.60 129
   2  -6  -2  297.10   10.70 235
   2  -6  -2  311.10   11.00 354
  -2   6   2  321.40   11.00  39
  -2   6   2  265.70   11.40 118
  -2   6   2  292.70   10.30 246
   2  -6  -1  155.70    6.70  24
   2  -6  -1  177.40    7.40 125
   2  -6  -1  172.00    6.60 233
   2  -6  -1  181.00    6.60 351
  -2   6   1  169.80    6.90  35
  -2   6   1  172.60    7.30 114
  -2   6   1  171.30    6.50 244
  -2   6   1  175.40    5.80 299
   2  -6   0   15.30    1.80  20
   2  -6   0    8.90    2.00 121
   2  -6   0   17.40    1.50 230
   2  -6   0   13.00    1.20 349
  -2   6   0   12.00    1.80  31
  -2   6   0   11.30    2.10 110
  -2   6   0   11.20    1.40 242
  -2   6   0   14.40    0.80 288
  -2   6   0   17.30    1.60 362
   2  -6   1  337.90   13.00  16
   2  -6   1  348.20   13.20 118
   2  -6   1  338.80   12.30 227
   2  -6   1  367.80   12.40 347
  -2   6  -1  334.90   12.70  28
  -2   6  -1  378.10   13.30 106
  -2   6  -1  314.80   11.70 240
  -2   6  -1  332.60   11.90 360
   2  -6   2 2463.10   74.60  12
   2  -6   2 1992.20   74.80 114
   2  -6   2 2322.10   74.50 224
   2  -6   2 2292.70   73.30 345
  -2   6  -2 1993.00   71.70  24
  -2   6  -2 2412.80   76.30 102
  -2   6  -2 2199.30   70.70 238
  -2   6  -2 2266.90   70.30 358
   2  -6   3   53.70    3.20   9
   2  -6   3   48.10    3.60 112
   2  -6   3   51.70    2.80 221
   2  -6   3   57.00    3.00 343
  -2   6  -3   49.30    3.10  22
  -2   6  -3   47.40    3.20  99
  -2   6  -3   50.00    2.90 236
  -2   6  -3   51.90    3.10 356
   2  -6   4  237.80    9.50   5
   2  -6   4  272.70   10.20 110
   2  -6   4  228.20    9.20 218
   2  -6   4  256.30    9.90 341
  -2   6  -4  217.30    9.20  20
  -2   6  -4  207.60    9.50  95
  -2   6  -4  246.90    8.60 235
  -2   6  -4  254.40    8.50 355
   2  -6   5  128.20    6.70   3
   2  -6   5  126.00    6.50 108
   2  -6   5  147.40    6.00 214
   2  -6   5  149.60    6.20 340
  -2   6  -5  149.10    6.10  18
  -2   6  -5  121.40    6.40  93
  -2   6  -5  121.90    5.20 234
  -2   6  -5  128.70    5.50 355
   2  -6   6   61.50    4.20 106
   2  -6   6   67.90    4.00 180
   2  -6   6   62.70    3.10 211
   2  -6   6   72.80    3.80 338
  -2   6  -6   72.90    4.00  16
  -2   6  -6   56.30    3.40  90
  -2   6  -6   51.10    2.70 233
  -2   6  -6   60.10    3.40 354
   2  -6   7   89.80    4.90 105
   2  -6   7   69.70    4.50 178
  -2   6  -7   75.70    4.30  15
  -2   6  -7   76.80    3.90 232
  -2   6  -8   60.00    3.60  14
  -2   6  -8   56.60    3.30 232
  -2   6  -8   72.20    4.20 354
   2  -6   9   34.60    3.40 103
  -2   6  -9   50.40    3.40  13
  -2   6  -9   43.10    2.60 231
  -2   6  -9   38.70    1.90 282
  -2   6  -9   43.50    3.50 354
   2  -6  10  116.30    7.90 103
  -2   6 -10  107.10    6.20  13
  -2   6 -10  116.90    5.80 231
  -2   6 -10  111.30    4.10 272
  -2   6 -10  119.80    5.80 354
   2  -6  11    1.80    1.70 102
  -2   6 -11    8.10    2.20  12
  -2   6 -11    6.90    1.50 231
  -2   6 -11    4.00    1.90 354
   2  -6  12    5.10    2.40 102
  -2   6 -12   -0.30    1.80  12
  -2   6 -12    5.60    1.30 232
  -2   6 -12    0.20    2.00 354
   2  -6  13   71.10    5.80 102
  -2   6 -13   76.90    5.80  12
  -2   6 -13   58.60    4.30 232
  -2   6 -13   49.10    4.30 355
   2  -6  14    5.70    2.40 102
  -2   6 -14    6.10    2.50  12
   2  -5 -17   63.90    6.40 169
  -2   5  17   65.80    6.10  79
   2  -5 -16   43.20    4.30 168
  -2   5  16   34.30    3.90  78
   2  -5 -15   49.80    4.00 166
   2  -5 -15   62.60    3.20 343
  -2   5  15   51.30    4.40  76
   2  -5 -14    2.40    2.20 165
   2  -5 -14    5.50    1.10 341
  -2   5  14    5.00    2.40  75
   2  -5 -13   73.90    4.50 163
   2  -5 -13   87.60    3.80 338
  -2   5  13   93.60    5.10  73
   2  -5 -12   41.50    3.20 161
   2  -5 -12   43.60    2.80 245
   2  -5 -12   38.30    2.10 336
  -2   5  12   40.60    3.20  71
   2  -5 -11  966.70   31.70 159
   2  -5 -11  908.60   32.00 245
   2  -5 -11  864.90   31.10 333
  -2   5  11  930.60   32.70  69
   2  -5 -10   47.80    3.50  50
   2  -5 -10   66.30    3.80 157
   2  -5 -10   66.00    3.40 245
   2  -5 -10   57.50    2.70 329
  -2   5  10   54.70    3.10  67
   2  -5  -9  578.80   23.80  49
   2  -5  -9  641.60   20.80 155
   2  -5  -9  591.60   20.70 245
   2  -5  -9  566.00   19.70 325
  -2   5   9  566.50   19.50  65
  -2   5   9  511.50   20.60 139
   2  -5  -8   46.10    3.10  48
   2  -5  -8   46.50    2.80 244
   2  -5  -8   55.50    2.40 320
  -2   5   8   37.70    2.80  62
  -2   5   8   45.50    3.00 138
  -2   5   8   47.30    2.90 261
   2  -5  -7  308.20   12.50  46
   2  -5  -7  375.90   13.20 150
   2  -5  -7  373.60   12.10 244
   2  -5  -7  339.70   11.90 313
  -2   5   7  351.70   11.80  60
  -2   5   7  308.00   12.90 136
  -2   5   7  317.00   11.80 259
   2  -5  -6  301.80   10.20  44
   2  -5  -6  271.00   10.40 147
   2  -5  -6  261.60    9.80 242
  -2   5   6  291.00   10.20  57
  -2   5   6  258.20   10.20 134
  -2   5   6  247.70    9.70 256
   2  -5  -5   23.20    2.50  41
   2  -5  -5   40.20    2.50 143
   2  -5  -5   30.80    1.90 241
  -2   5   5   26.10    1.90  53
  -2   5   5   36.60    2.70 131
  -2   5   5   31.00    2.00 253
   2  -5  -4   15.30    1.60  38
   2  -5  -4   13.50    1.70 139
   2  -5  -4   15.70    1.50 239
   2  -5  -4   10.40    1.00 361
  -2   5   4   16.80    1.90  49
  -2   5   4   10.20    1.70 128
  -2   5   4   13.50    1.60 250
   2  -5  -3   35.20    2.50  34
   2  -5  -3   38.20    2.40 135
   2  -5  -3   34.00    2.20 237
   2  -5  -3   33.00    1.70 357
  -2   5   3   28.50    2.20  45
  -2   5   3   34.90    2.60 124
  -2   5   3   40.30    2.40 248
   2  -5  -2   16.10    1.60  30
   2  -5  -2   17.60    2.20 130
   2  -5  -2   20.20    1.50 235
   2  -5  -2   16.80    1.20 354
  -2   5   2   23.90    2.10  40
  -2   5   2   13.60    1.60 120
  -2   5   2   17.90    1.40 245
   2  -5  -1   64.30    3.10  26
   2  -5  -1   48.10    3.50 126
   2  -5  -1   50.60    2.90 232
   2  -5  -1   59.10    2.60 351
  -2   5   1   59.50    3.10  36
  -2   5   1   51.70    3.50 116
  -2   5   1   60.30    3.10 242
  -2   5   1   57.30    2.00 300
   2  -5   0   75.10    3.20  21
   2  -5   0   58.00    3.80 121
   2  -5   0   67.50    2.60 193
   2  -5   0   60.90    3.20 230
   2  -5   0   67.50    2.80 348
  -2   5   0   64.40    3.60  31
  -2   5   0   57.60    3.30 111
  -2   5   0   69.10    3.10 240
  -2   5   0   63.50    2.90 360
   2  -5   1  187.80    7.10  17
   2  -5   1  189.40    7.90 117
   2  -5   1  190.20    7.10 227
   2  -5   1  189.60    6.90 346
  -2   5  -1  193.40    7.70  27
  -2   5  -1  184.70    7.50 107
  -2   5  -1  173.20    7.00 237
  -2   5  -1  204.50    7.10 357
   2  -5   2   75.90    3.50  12
   2  -5   2   64.90    3.50 223
   2  -5   2   78.40    3.20 344
  -2   5  -2   57.50    4.00  24
  -2   5  -2   81.40    4.30 102
  -2   5  -2   83.50    3.50 235
   2  -5   3 1447.80   50.80   9
   2  -5   3 1564.20   52.90 110
   2  -5   3 1607.30   51.60 220
   2  -5   3 1695.10   51.70 342
  -2   5  -3 1614.20   52.30  20
  -2   5  -3 1531.70   53.50  99
  -2   5  -3 1723.90   51.70 233
  -2   5  -3 1623.40   51.60 354
   2  -5   4  490.40   17.20   5
   2  -5   4  505.60   17.50 108
   2  -5   4  449.30   17.00 216
   2  -5   4  505.80   16.70 340
  -2   5  -4  473.20   16.10  18
  -2   5  -4  493.70   17.90  95
  -2   5  -4  481.30   16.30 232
  -2   5  -4  503.80   16.80 353
   2  -5   5  663.70   24.30   2
   2  -5   5  699.40   23.80 106
   2  -5   5  685.40   23.40 213
   2  -5   5  675.00   23.70 339
  -2   5  -5  712.50   23.70  16
  -2   5  -5  658.10   25.00  92
  -2   5  -5  680.70   23.00 230
  -2   5  -5  682.00   22.80 352
   2  -5   6   28.90    2.60 104
   2  -5   6   28.10    2.40 179
   2  -5   6   23.70    2.00 337
  -2   5  -6   22.40    2.30  14
  -2   5  -6   22.30    2.30  89
  -2   5  -6   25.60    2.10 229
  -2   5  -6   37.20    2.70 352
   2  -5   7  419.40   14.90 103
   2  -5   7  389.70   15.60 177
   2  -5   7  414.20   15.20 336
  -2   5  -7  449.40   16.50  13
  -2   5  -7  456.00   17.70  87
  -2   5  -7  414.20   15.80 229
  -2   5  -7  449.40   15.40 351
   2  -5   8  234.00    9.50 102
   2  -5   8  219.50    9.80 175
  -2   5  -8  225.50    9.70  12
  -2   5  -8  229.70    9.60 228
  -2   5  -8  224.80    8.80 351
   2  -5   9  572.60   21.50 101
  -2   5  -9  601.40   21.60  11
  -2   5  -9  556.70   20.20 228
  -2   5  -9  540.20   19.20 279
  -2   5  -9  601.80   20.20 351
   2  -5  10   60.30    4.70 101
  -2   5 -10   99.90    6.00  11
  -2   5 -10   74.70    4.20 227
  -2   5 -10   87.10    3.10 269
  -2   5 -10   79.70    4.60 352
   2  -5  11  319.00   14.40 100
  -2   5 -11  337.50   13.90  10
  -2   5 -11  322.90   12.70 227
  -2   5 -11  339.20   13.10 352
   2  -5  12   34.10    3.50 100
  -2   5 -12   24.50    3.30  10
  -2   5 -12   17.50    2.10 228
  -2   5 -12   20.00    2.00 352
   2  -5  13    0.20    1.80 100
  -2   5 -13    1.80    2.00  10
  -2   5 -13    8.00    1.70 228
  -2   5 -13    5.80    2.20 353
   2  -5  14    4.70    2.00 100
  -2   5 -14    3.30    1.90  10
  -2   5 -14    0.00    2.10 353
   2  -5  15   13.60    3.00 100
  -2   5 -15   16.30    3.40  10
  -2   5 -15   17.00    2.50 354
   2  -4 -17    3.90    2.40 171
  -2   4  17   11.00    2.40  81
   2  -4 -16   78.40    6.70 169
  -2   4  16   73.60    5.40  79
   2  -4 -15  104.60    6.80 168
   2  -4 -15  105.30    4.70 346
  -2   4  15  125.90    7.20  78
   2  -4 -14    4.10    2.40 167
   2  -4 -14    3.30    1.30 245
   2  -4 -14    6.40    1.10 345
  -2   4  14    6.20    2.70  77
   2  -4 -13   23.80    2.90 165
   2  -4 -13   15.10    1.90 245
   2  -4 -13   18.70    1.50 343
  -2   4  13   29.70    2.60  75
   2  -4 -12   22.40    3.00 163
   2  -4 -12   24.00    2.00 246
   2  -4 -12   29.10    1.80 340
  -2   4  12   24.10    2.70  73
   2  -4 -11   89.60    4.30 162
   2  -4 -11   85.50    4.10 246
   2  -4 -11   79.80    3.70 338
  -2   4  11   77.00    4.30  72
   2  -4 -10   59.90    4.10  53
   2  -4 -10   58.00    3.60 160
   2  -4 -10   65.90    3.40 246
   2  -4 -10   67.00    2.70 335
  -2   4  10   79.00    4.10  70
   2  -4  -9  247.20   11.20  52
   2  -4  -9  285.10   10.00 158
   2  -4  -9  271.60   10.70 245
   2  -4  -9  251.40    8.70 332
  -2   4   9  263.60    9.70  68
  -2   4   9  240.50   10.20 142
   2  -4  -8   78.30    3.90  51
   2  -4  -8   79.20    4.10 155
   2  -4  -8   84.30    3.50 245
   2  -4  -8   72.40    3.00 328
  -2   4   8   75.50    4.00  65
  -2   4   8   77.30    3.80 141
   2  -4  -7    3.50    1.40  50
   2  -4  -7    4.20    1.20 153
   2  -4  -7    4.20    1.00 244
   2  -4  -7    5.60    0.70 322
  -2   4   7    7.10    1.40  63
  -2   4   7    5.00    1.40 140
  -2   4   7    5.50    1.40 259
   2  -4  -6  231.40    9.40  48
   2  -4  -6  256.80    9.00 150
   2  -4  -6  270.80    9.00 243
   2  -4  -6  239.00    8.30 315
  -2   4   6  283.80    9.30  60
  -2   4   6  223.90    9.70 138
  -2   4   6  257.90    9.00 256
   2  -4  -5  357.10   13.00  45
   2  -4  -5  331.10   12.60 146
   2  -4  -5  367.40   12.20 241
  -2   4   5  325.60   12.00  56
  -2   4   5  353.10   12.80 135
  -2   4   5  348.30   12.00 253
   2  -4  -4   43.90    2.70  42
   2  -4  -4   47.10    3.00 142
   2  -4  -4   49.00    2.50 239
   2  -4  -4   51.60    2.10 362
  -2   4   4   57.60    2.90  52
  -2   4   4   43.70    2.50 132
  -2   4   4   48.60    2.50 250
   2  -4  -3   17.60    1.90  38
   2  -4  -3    7.80    1.50 138
   2  -4  -3   12.00    1.50 237
   2  -4  -3   15.60    0.90 357
  -2   4   3   11.40    1.60  48
  -2   4   3   14.90    1.50 128
  -2   4   3   11.50    1.40 247
   2  -4  -2  353.60   12.00  33
   2  -4  -2  363.60   12.10 133
   2  -4  -2  333.70   11.70 235
   2  -4  -2  333.70   11.50 352
  -2   4   2  351.30   12.50  43
  -2   4   2  354.80   13.40 123
  -2   4   2  342.80   11.90 244
   2  -4  -1  121.80    4.70  28
   2  -4  -1  116.50    5.20 127
   2  -4  -1  115.20    4.40 232
   2  -4  -1  105.20    4.20 349
  -2   4   1  103.10    4.60  37
  -2   4   1  119.70    5.00 118
  -2   4   1  123.70    4.50 240
  -2   4   1  113.50    4.20 361
   2  -4   0  145.70    5.30  23
   2  -4   0  140.00    5.70 122
   2  -4   0  135.70    4.70 186
   2  -4   0  134.30    5.50 229
   2  -4   0  120.80    4.90 346
  -2   4   0  139.60    5.40  32
  -2   4   0  140.00    5.90 113
  -2   4   0  133.90    5.20 238
  -2   4   0  132.80    5.00 357
   2  -4   1  523.70   18.10  17
   2  -4   1  529.20   18.20 117
   2  -4   1  540.90   18.50 225
   2  -4   1  574.90   18.40 344
  -2   4  -1  554.90   18.70  27
  -2   4  -1  555.80   18.90 107
  -2   4  -1  521.40   18.30 235
  -2   4  -1  561.80   18.10 354
   2  -4   2  364.10   12.60  12
   2  -4   2  315.30   13.20 112
   2  -4   2  361.80   12.50 222
   2  -4   2  387.90   12.70 342
  -2   4  -2  327.70   12.40  22
  -2   4  -2  393.00   13.70 102
  -2   4  -2  383.70   12.50 232
  -2   4  -2  368.60   12.40 352
   2  -4   3  481.00   16.60   8
   2  -4   3  478.40   17.30 109
   2  -4   3  468.40   16.60 218
   2  -4   3  475.10   16.10 340
  -2   4  -3  498.80   16.20  19
  -2   4  -3  473.20   16.50  98
  -2   4  -3  490.40   16.00 230
  -2   4  -3  441.80   15.60 351
   2  -4   4 1218.90   41.90   4
   2  -4   4 1359.70   43.80 106
   2  -4   4 1314.00   42.90 215
   2  -4   4 1275.50   42.10 338
  -2   4  -4 1317.50   42.00  16
  -2   4  -4 1265.60   42.00  94
  -2   4  -4 1304.40   41.60 228
  -2   4  -4 1291.60   42.00 350
   2  -4   5   73.10    3.80   1
   2  -4   5   75.20    4.10 104
   2  -4   5   74.00    3.70 181
   2  -4   5   80.10    3.50 211
   2  -4   5   69.40    3.40 337
  -2   4  -5   80.90    3.90  14
  -2   4  -5   68.80    3.60  91
  -2   4  -5   67.00    3.20 227
  -2   4  -5   62.50    3.30 349
   2  -4   6 1696.90   56.80 102
   2  -4   6 1615.70   56.00 178
   2  -4   6 1680.70   55.40 335
  -2   4  -6 1693.40   53.30  12
  -2   4  -6 1671.70   56.00  88
  -2   4  -6 1646.50   54.00 226
  -2   4  -6 1677.50   53.60 349
   2  -4   7  319.50   12.40 101
   2  -4   7  350.30   12.70 176
   2  -4   7  328.80   12.90 334
  -2   4  -7  324.60   11.90  11
  -2   4  -7  355.30   12.90  86
  -2   4  -7  313.50   11.40 225
  -2   4  -7  324.40   11.90 349
   2  -4   8  151.90    7.00 100
   2  -4   8  150.30    6.50 174
   2  -4   8  145.40    6.50 333
  -2   4  -8  157.10    6.70  10
  -2   4  -8  129.50    6.90  84
  -2   4  -8  155.10    6.10 224
  -2   4  -8  151.20    5.60 283
  -2   4  -8  147.40    6.20 349
   2  -4   9   28.30    2.70  99
   2  -4   9   28.60    2.70 172
  -2   4  -9   29.50    2.50   9
  -2   4  -9   29.90    2.30 224
  -2   4  -9   32.70    1.60 276
  -2   4  -9   35.80    2.60 349
   2  -4  10   39.50    3.50  98
  -2   4 -10   39.50    3.70   8
  -2   4 -10   44.90    2.90 223
  -2   4 -10   39.30    1.60 266
  -2   4 -10   33.50    2.70 349
   2  -4  11  324.10   13.30  98
  -2   4 -11  324.20   13.70   8
  -2   4 -11  311.70   12.10 224
  -2   4 -11  318.00   12.50 350
   2  -4  12   16.00    2.60  98
  -2   4 -12   11.70    2.50   8
  -2   4 -12   11.00    1.80 224
  -2   4 -12   15.70    2.10 350
   2  -4  13   46.00    4.00  98
  -2   4 -13   43.40    3.50   8
  -2   4 -13   40.50    3.30 224
  -2   4 -13   36.20    3.50 351
   2  -4  14   32.10    3.80  98
  -2   4 -14   22.80    3.00   8
  -2   4 -14   13.30    2.20 225
  -2   4 -14   15.70    2.10 351
   2  -4  15   18.90    4.00  98
  -2   4 -15    4.20    3.10   8
  -2   4 -15   20.90    2.40 352
   2  -3 -17   25.10    4.00 173
  -2   3  17   18.10    3.50  83
   2  -3 -16  136.50    8.90 171
  -2   3  16  148.20    8.90  81
   2  -3 -15   32.50    2.90 170
   2  -3 -15   20.70    1.90 349
  -2   3  15   28.90    3.40  80
   2  -3 -14   18.10    2.50 169
   2  -3 -14   13.60    1.70 245
   2  -3 -14   14.30    1.40 348
  -2   3  14   27.10    2.90  79
   2  -3 -13   10.70    2.80 167
   2  -3 -13   18.20    1.90 245
   2  -3 -13   16.20    1.40 346
  -2   3  13   10.50    2.50  77
   2  -3 -12   76.00    5.00 166
   2  -3 -12   82.80    4.30 245
   2  -3 -12   90.40    3.80 345
  -2   3  12   86.20    4.70  76
   2  -3 -11   88.60    4.60  56
   2  -3 -11   99.00    5.20 164
   2  -3 -11   85.10    4.10 246
   2  -3 -11   90.40    3.90 343
  -2   3  11   89.30    5.00  74
   2  -3 -10    2.80    1.40  56
   2  -3 -10    0.60    1.80 163
   2  -3 -10    3.20    1.10 246
   2  -3 -10    0.10    0.80 341
   2  -3  -9   58.20    3.60  55
   2  -3  -9   80.50    3.70 161
   2  -3  -9   73.40    3.20 245
   2  -3  -9   66.10    2.80 339
  -2   3   9   74.70    3.70  71
  -2   3   9   59.60    3.70 145
   2  -3  -8   17.60    1.90  54
   2  -3  -8    9.90    1.50 159
   2  -3  -8   12.60    1.40 245
   2  -3  -8   11.20    0.80 336
  -2   3   8   13.60    1.90 144
   2  -3  -7  159.50    6.30  53
   2  -3  -7  162.60    6.40 156
   2  -3  -7  163.40    6.10 244
   2  -3  -7  156.70    5.50 333
  -2   3   7  162.10    6.50  66
  -2   3   7  194.00    7.20 143
  -2   3   7  146.00    6.00 261
   2  -3  -6  134.60    5.10  52
   2  -3  -6  122.90    5.30 154
   2  -3  -6  113.80    4.50 243
   2  -3  -6  111.50    4.20 328
  -2   3   6  123.40    5.10  64
  -2   3   6  113.70    4.80 142
  -2   3   6  133.30    4.80 257
   2  -3  -5 3254.30  104.10  49
   2  -3  -5 3315.00  104.20 150
   2  -3  -5 3335.00  103.30 241
   2  -3  -5 3350.70  102.20 319
  -2   3   5 3331.40  105.70  60
  -2   3   5 3260.60  105.80 139
  -2   3   5 3328.50  103.10 254
   2  -3  -4  409.80   13.80  46
   2  -3  -4  360.30   14.00 147
   2  -3  -4  435.00   13.60 239
  -2   3   4  402.50   14.40  57
  -2   3   4  411.60   14.60 136
  -2   3   4  440.30   14.10 250
   2  -3  -3  546.80   19.20  42
   2  -3  -3  610.10   19.50 142
   2  -3  -3  586.60   18.90 237
   2  -3  -3  575.60   18.40 355
  -2   3   3  563.20   18.30  52
  -2   3   3  500.90   19.20 132
  -2   3   3  597.30   18.20 246
   2  -3  -2   26.70    1.90  37
   2  -3  -2   28.10    2.10 136
   2  -3  -2   22.20    1.70 234
   2  -3  -2   33.80    1.40 349
  -2   3   2   26.90    2.00  46
  -2   3   2   26.60    2.20 127
  -2   3   2   29.90    1.90 242
   2  -3  -1  574.60   19.20  31
   2  -3  -1  564.10   19.70 130
   2  -3  -1  600.20   19.40 231
   2  -3  -1  606.10   18.90 346
  -2   3   1  566.80   19.00  40
  -2   3   1  569.80   19.30 121
  -2   3   1  576.20   18.30 186
  -2   3   1  572.40   18.70 238
  -2   3   1  575.00   18.60 359
   2  -3   0  100.40    4.30  25
   2  -3   0  107.30    4.50 123
   2  -3   0  115.20    4.40 227
   2  -3   0  105.00    4.00 343
  -2   3   0  105.90    4.60  33
  -2   3   0  129.10    5.00 115
  -2   3   0  114.70    4.20 235
  -2   3   0   98.00    4.00 353
   2  -3   1  664.10   21.40  18
   2  -3   1  661.60   21.50 117
   2  -3   1  619.50   20.70 193
   2  -3   1  611.90   20.80 224
   2  -3   1  637.60   20.70 341
  -2   3  -1  620.80   21.70  27
  -2   3  -1  662.50   22.10 108
  -2   3  -1  641.50   21.20 232
  -2   3  -1  654.80   20.90 350
   2  -3   2  223.80    7.80  12
   2  -3   2  194.10    8.20 111
   2  -3   2  207.50    7.90 220
   2  -3   2  232.50    7.60 339
  -2   3  -2  197.70    7.70  21
  -2   3  -2  225.80    7.70 102
  -2   3  -2  207.00    7.70 229
  -2   3  -2  228.80    7.60 348
   2  -3   3    2.20    1.20 107
   2  -3   3    1.50    1.30 216
   2  -3   3    3.20    1.10 338
  -2   3  -3    4.70    1.20  17
  -2   3  -3    1.30    1.10 226
   2  -3   4 1605.60   52.60   3
   2  -3   4 1680.80   54.10 104
   2  -3   4 1613.20   52.60 213
   2  -3   4 1585.00   51.40 336
  -2   3  -4 1671.00   50.80  14
  -2   3  -4 1647.40   51.20  93
  -2   3  -4 1508.60   50.70 224
  -2   3  -4 1586.50   51.10 346
   2  -3   5  412.60   14.00 101
   2  -3   5  359.90   13.40 180
   2  -3   5  397.20   13.00 335
  -2   3  -5  383.70   13.70  11
  -2   3  -5  395.20   13.70  90
  -2   3  -5  391.60   13.10 223
  -2   3  -5  390.30   13.50 346
   2  -3   6  290.90   11.60  99
   2  -3   6  320.30   11.60 177
   2  -3   6  324.90   11.60 333
  -2   3  -6  315.50   11.40   9
  -2   3  -6  313.00   11.90  87
  -2   3  -6  342.20   11.70 221
  -2   3  -6  318.00   11.70 345
   2  -3   7  157.30    7.00  98
   2  -3   7  160.50    6.60 174
   2  -3   7  161.60    6.50 332
  -2   3  -7  179.40    6.80   8
  -2   3  -7  172.20    7.00  84
  -2   3  -7  180.10    7.00 220
  -2   3  -7  173.60    6.40 284
  -2   3  -7  182.60    7.00 346
   2  -3   8   18.70    1.70 172
   2  -3   8   14.80    1.60 331
  -2   3  -8   24.10    2.40   7
  -2   3  -8   20.80    1.90  82
  -2   3  -8   13.20    1.60 220
  -2   3  -8   21.50    1.30 278
  -2   3  -8   23.40    2.00 346
   2  -3   9   45.30    3.40  97
   2  -3   9   32.50    2.50 170
   2  -3   9   48.00    2.60 330
  -2   3  -9   41.30    3.50   7
  -2   3  -9   34.50    2.80  80
  -2   3  -9   39.20    2.70 220
  -2   3  -9   44.60    1.80 272
  -2   3  -9   38.00    2.70 346
   2  -3  10  115.40    5.70  96
   2  -3  10  130.30    6.00 168
  -2   3 -10  144.90    6.40   6
  -2   3 -10  124.90    5.80 219
  -2   3 -10  130.90    4.40 264
  -2   3 -10  114.70    5.80 347
   2  -3  11   19.60    2.40  96
  -2   3 -11   12.10    2.30   6
  -2   3 -11   17.60    2.00 347
   2  -3  12  197.10    9.60  96
  -2   3 -12  161.70    7.70   6
  -2   3 -12  166.50    7.80 220
  -2   3 -12  198.10    8.40 348
   2  -3  13   92.20    5.60  96
  -2   3 -13   96.00    5.40   6
  -2   3 -13   78.30    4.80 220
  -2   3 -13   86.20    4.90 348
   2  -3  14    0.10    1.90  96
  -2   3 -14    2.50    2.00   6
  -2   3 -14    3.20    1.20 221
  -2   3 -14    0.50    1.20 349
   2  -3  15   31.90    4.30  96
  -2   3 -15   28.90    4.30   6
  -2   3 -15   31.70    3.20 222
  -2   3 -15   39.10    3.60 350
   2  -3  16   21.00    3.60  97
  -2   3 -16   25.40    3.40   7
  -2   3 -16   27.70    3.50 351
   2  -2 -16    5.70    3.20 173
   2  -2 -15   73.80    5.30 172
   2  -2 -15   88.30    4.90 352
  -2   2  15   92.00    6.30  82
   2  -2 -14   73.90    5.40 171
   2  -2 -14   71.50    3.80 351
  -2   2  14   89.70    6.00  81
   2  -2 -13  140.50    6.70 170
   2  -2 -13  140.60    6.20 245
   2  -2 -13  145.30    6.30 350
  -2   2  13  133.10    6.70  80
   2  -2 -12  791.90   28.70 169
   2  -2 -12  727.80   28.70 245
   2  -2 -12  768.20   25.70 348
  -2   2  12  695.10   24.80  79
  -2   2  12  704.20   23.20 200
   2  -2 -11    1.70    1.60  58
   2  -2 -11    6.90    1.90 167
   2  -2 -11    4.30    1.00 245
   2  -2 -11    4.40    0.90 347
  -2   2  11    1.20    1.40  77
   2  -2 -10   85.80    4.70  58
   2  -2 -10  102.40    5.20 166
   2  -2 -10   98.50    4.00 245
   2  -2 -10   79.50    3.50 346
  -2   2  10  104.60    5.20  76
   2  -2  -9   86.50    4.10  58
   2  -2  -9   88.30    4.10 164
   2  -2  -9   71.60    3.60 245
   2  -2  -9   86.50    3.20 345
  -2   2   9   90.40    4.00  74
  -2   2   9   75.70    4.20 148
   2  -2  -8  285.40   10.10  58
   2  -2  -8  278.70   10.40 162
   2  -2  -8  284.40    9.90 245
   2  -2  -8  258.30    9.10 344
  -2   2   8  294.80   10.60  72
  -2   2   8  288.20   11.00 148
   2  -2  -7   29.90    2.00  57
   2  -2  -7   26.50    1.90 160
   2  -2  -7   25.80    1.70 244
   2  -2  -7   23.10    1.10 342
  -2   2   7   29.00    2.10  70
  -2   2   7   24.30    1.90 147
   2  -2  -6  800.70   25.20  56
   2  -2  -6  810.70   25.60 158
   2  -2  -6  777.10   25.60 242
   2  -2  -6  717.20   24.10 341
  -2   2   6  832.50   26.00  68
  -2   2   6  736.90   25.40 146
  -2   2   6  727.10   24.70 259
   2  -2  -5 1382.20   42.00  54
   2  -2  -5 1319.90   42.20 155
   2  -2  -5 1326.10   41.70 241
   2  -2  -5 1257.00   40.70 339
  -2   2   5 1342.60   42.50  65
  -2   2   5 1349.30   43.70 144
  -2   2   5 1267.40   41.80 255
   2  -2  -4 1639.40   56.20  51
   2  -2  -4 1810.00   56.80 152
   2  -2  -4 1885.00   57.20 238
  -2   2   4 1809.70   58.10  62
  -2   2   4 1691.30   58.40 141
  -2   2   4 1957.90   57.80 250
   2  -2  -3  311.50   10.90  48
   2  -2  -3  329.90   10.90 147
   2  -2  -3  299.70   10.50 236
  -2   2   3  325.20   11.30  57
  -2   2   3  321.80   11.10 138
  -2   2   3  318.70   11.00 246
   2  -2  -2  652.80   20.60  43
   2  -2  -2  555.80   20.10 141
   2  -2  -2  625.10   19.90 233
   2  -2  -2  614.20   19.60 292
   2  -2  -2  618.30   19.30 340
  -2   2   2  540.50   19.10  51
  -2   2   2  615.30   19.80 133
  -2   2   2  621.70   19.20 241
   2  -2  -1 2393.70   73.80  36
   2  -2  -1 2355.50   74.20 134
   2  -2  -1 2369.70   74.20 229
   2  -2  -1 2336.40   72.50 311
   2  -2  -1 2342.70   73.50 338
  -2   2   1 2387.60   75.40  44
  -2   2   1 2425.70   74.90 126
  -2   2   1 2398.00   75.40 236
  -2   2   1 2285.40   73.50 354
   2  -2   0  452.70   16.20  27
   2  -2   0  503.80   16.50 126
   2  -2   0  519.20   16.20 225
   2  -2   0  503.30   16.00 337
  -2   2   0  541.20   17.50  36
  -2   2   0  507.20   17.50 117
  -2   2   0  508.90   16.80 188
  -2   2   0  516.50   17.20 232
  -2   2   0  528.90   16.60 310
  -2   2   0  533.00   17.00 347
   2  -2   1   11.10    0.90  19
   2  -2   1    9.40    1.70 117
   2  -2   1   10.90    1.00 188
   2  -2   1   12.80    1.20 221
  -2   2  -1   10.70    1.20  27
  -2   2  -1    9.60    1.20 109
  -2   2  -1   12.00    1.40 228
  -2   2  -1   11.70    1.10 344
   2  -2   2 1014.90   35.40  11
   2  -2   2 1163.50   36.50 110
   2  -2   2 1177.40   36.20 196
   2  -2   2 1126.70   36.20 217
   2  -2   2 1164.20   35.90 335
  -2   2  -2 1167.60   36.10  20
  -2   2  -2 1025.90   36.40 101
  -2   2  -2 1186.80   36.20 225
  -2   2  -2 1152.10   36.40 343
   2  -2   3 1069.10   35.60   6
   2  -2   3 1134.10   36.10 105
   2  -2   3 1085.60   34.80 214
   2  -2   3 1062.80   34.90 334
  -2   2  -3 1139.90   35.00  15
  -2   2  -3 1122.10   35.50  96
  -2   2  -3 1068.30   35.30 222
  -2   2  -3 1093.30   35.30 342
   2  -2   4 3555.80  111.80   1
   2  -2   4 3697.70  114.10 101
   2  -2   4 3377.10  111.70 181
   2  -2   4 3594.10  111.20 333
  -2   2  -4 3789.90  112.50  11
  -2   2  -4 3592.00  113.70  91
  -2   2  -4 3590.70  112.90 220
  -2   2  -4 3571.00  113.00 342
   2  -2   5  101.90    4.50  98
   2  -2   5   86.80    3.90 178
  -2   2  -5  101.00    4.30   8
  -2   2  -5   81.60    4.50  88
  -2   2  -5  101.40    4.20 218
  -2   2  -5  104.30    4.10 342
   2  -2   6  519.90   18.90  97
   2  -2   6  577.10   19.30 175
   2  -2   6  562.20   18.80 331
  -2   2  -6  514.10   18.70   7
  -2   2  -6  570.50   18.30  85
  -2   2  -6  547.90   18.50 217
  -2   2  -6  539.30   18.10 284
  -2   2  -6  549.30   18.30 342
   2  -2   7   75.80    4.10  95
   2  -2   7   60.90    3.40 172
   2  -2   7   77.30    3.60 330
  -2   2  -7   71.90    3.60   5
  -2   2  -7   78.40    3.80  82
  -2   2  -7   75.60    3.70 216
  -2   2  -7   75.10    3.10 280
  -2   2  -7   63.80    3.30 342
   2  -2   8   38.90    3.00  95
   2  -2   8   46.00    2.70 170
   2  -2   8   43.90    2.90 329
  -2   2  -8   42.90    3.10   5
  -2   2  -8   48.00    3.10  80
  -2   2  -8   39.70    2.70 216
  -2   2  -8   42.90    1.90 274
  -2   2  -8   51.70    2.90 343
   2  -2   9   47.40    3.00  94
   2  -2   9   39.00    2.60 168
   2  -2   9   43.10    2.70 328
  -2   2  -9   38.00    2.70   4
  -2   2  -9   35.60    3.10  78
  -2   2  -9   43.40    3.00 215
  -2   2  -9   50.30    1.90 268
  -2   2  -9   38.90    2.50 343
   2  -2  10  143.40    6.60  94
   2  -2  10  142.80    6.60 167
   2  -2  10  134.70    6.90 327
  -2   2 -10  137.70    6.30   4
  -2   2 -10  133.00    5.90 215
  -2   2 -10  123.80    5.40 344
   2  -2  11   80.70    5.00  94
   2  -2  11   99.30    4.90 165
  -2   2 -11   82.80    4.60   4
  -2   2 -11   77.80    4.30 216
  -2   2 -11   77.70    4.80 344
   2  -2  12    1.00    1.70  94
  -2   2 -12    2.90    1.60   4
  -2   2 -12    8.60    1.50 216
  -2   2 -12    2.20    1.20 345
   2  -2  13   11.10    2.20  94
  -2   2 -13   18.10    2.80   4
  -2   2 -13   12.20    2.00 217
  -2   2 -13   19.70    2.10 346
  -2   2 -14    1.90    1.90   4
  -2   2 -14    0.80    1.60 217
  -2   2 -14    9.20    1.90 347
   2  -2  15   53.90    5.10  94
  -2   2 -15   62.20    5.00   4
  -2   2 -15   48.70    3.50 218
  -2   2 -15   51.90    4.20 348
   2  -2  16   70.70    5.50  95
  -2   2 -16   65.90    5.20   5
  -2   2 -16   56.20    4.70 219
  -2   2 -16   65.40    4.90 349
   2  -2  17   15.90    3.80  95
  -2   2 -17   15.60    2.80 350
   2  -1 -16   -1.70    2.70 175
  -2   1  16    0.10    2.70  85
   2  -1 -15    1.10    2.60 174
   2  -1 -15    1.50    1.00 355
  -2   1  15    1.00    2.30  84
   2  -1 -14    3.20    2.60 173
   2  -1 -14    4.60    1.20 354
  -2   1  14   12.50    2.80  83
   2  -1 -13  129.60    6.90 172
   2  -1 -13  120.70    5.80 243
   2  -1 -13  138.30    5.20 353
  -2   1  13  155.60    7.70  82
  -2   1  13  137.80    6.50 314
   2  -1 -12    5.40    1.80 171
   2  -1 -12    5.30    1.10 244
   2  -1 -12    2.80    0.90 352
  -2   1  12    6.50    1.80  81
  -2   1  12    3.90    0.50 209
  -2   1  12    5.70    1.00 315
   2  -1 -11    6.30    1.50  61
   2  -1 -11    9.00    1.90 170
   2  -1 -11    3.40    0.90 244
   2  -1 -11    3.00    0.80 351
  -2   1  11    3.90    1.60  80
  -2   1  11    4.10    0.50 203
  -2   1  11    6.50    1.00 316
   2  -1 -10   60.90    3.90  61
   2  -1 -10   60.20    3.90 169
   2  -1 -10   72.70    3.30 245
   2  -1 -10   74.00    3.10 350
  -2   1  10   70.40    4.20  79
  -2   1  10   70.00    3.30 316
   2  -1  -9  365.50   14.10  61
   2  -1  -9  376.10   13.10 244
   2  -1  -9  362.60   12.40 350
  -2   1   9  373.20   13.60  77
  -2   1   9  378.50   14.70 151
  -2   1   9  375.70   13.30 317
   2  -1  -8  454.80   16.90  61
   2  -1  -8  484.10   16.00 166
   2  -1  -8  465.20   15.70 244
   2  -1  -8  464.10   15.00 349
  -2   1   8  457.40   16.70  76
  -2   1   8  456.30   16.70 151
  -2   1   8  465.50   15.10 317
   2  -1  -7  232.50    8.70  61
   2  -1  -7  214.50    8.60 164
   2  -1  -7  242.70    8.00 243
   2  -1  -7  239.40    7.90 349
  -2   1   7  231.60    9.30  74
  -2   1   7  213.10    8.90 151
  -2   1   7  248.50    8.10 318
   2  -1  -6  519.00   18.30  60
   2  -1  -6  526.20   17.70 162
   2  -1  -6  526.40   17.20 242
   2  -1  -6  519.30   16.70 350
  -2   1   6  489.40   17.70  72
  -2   1   6  536.30   18.60 150
  -2   1   6  557.10   17.60 262
  -2   1   6  515.70   17.10 317
   2  -1  -5  272.30    9.70  59
   2  -1  -5  282.20    9.50 160
   2  -1  -5  259.80    9.00 240
   2  -1  -5  252.80    8.70 353
  -2   1   5  264.60    9.40  70
  -2   1   5  273.00    9.60 149
  -2   1   5  263.80    9.00 257
  -2   1   5  242.70    8.30 315
   2  -1  -4 1294.30   38.50  57
   2  -1  -4 1114.90   38.60 157
   2  -1  -4 1179.00   37.70 237
  -2   1   4 1113.50   38.80  67
  -2   1   4 1296.80   40.00 147
  -2   1   4 1248.20   38.70 251
   2  -1  -3   87.60    3.30  54
   2  -1  -3   77.00    3.40 154
   2  -1  -3   89.50    3.40 234
  -2   1   3   89.60    3.50  64
  -2   1   3   89.80    3.50 144
  -2   1   3   79.50    3.40 245
   2  -1  -2  958.00   30.20  50
   2  -1  -2  972.20   30.40 149
   2  -1  -2  913.90   30.40 230
   2  -1  -2  944.70   30.00 290
  -2   1   2  979.00   30.70  59
  -2   1   2  961.30   30.70 140
  -2   1   2  930.30   30.40 239
   2  -1  -1  551.40   17.50  42
   2  -1  -1  491.80   17.00 142
   2  -1  -1  536.30   17.30 226
   2  -1  -1  530.70   16.70 300
   2  -1  -1  530.80   16.90 320
  -2   1   1  507.20   17.30  52
  -2   1   1  584.60   17.70 132
  -2   1   1  531.10   17.50 233
  -2   1   1  540.00   17.40 288
  -2   1   1  547.30   17.20 341
   2  -1   0 2313.80   71.60  32
   2  -1   0 2253.10   71.80 131
   2  -1   0 2290.20   72.00 222
   2  -1   0 2294.80   71.60 326
  -2   1   0 2297.70   72.70  41
  -2   1   0 2396.40   72.80 122
  -2   1   0 2249.30   72.50 228
  -2   1   0 2310.70   71.30 302
  -2   1   0 2284.50   71.60 337
   2  -1   1  108.80    4.30  20
   2  -1   1  130.50    4.70 119
   2  -1   1  125.80    4.60 183
   2  -1   1  131.40    4.70 218
   2  -1   1  113.90    4.30 328
  -2   1  -1  134.30    4.70  29
  -2   1  -1  121.20    4.80 110
  -2   1  -1  131.00    4.70 191
  -2   1  -1  137.70    4.90 223
  -2   1  -1  121.70    4.50 336
   2  -1   2  630.20   20.40  10
   2  -1   2  618.50   20.40 109
   2  -1   2  645.40   20.80 191
   2  -1   2  660.00   20.90 214
   2  -1   2  626.00   20.90 329
  -2   1  -2  661.70   20.30  19
  -2   1  -2  594.00   20.50 100
  -2   1  -2  637.80   20.60 220
  -2   1  -2  644.10   21.00 336
   2  -1   3  122.80    5.10   3
   2  -1   3  148.60    5.30 102
   2  -1   3  149.10    5.50 329
  -2   1  -3  147.60    5.30  12
  -2   1  -3  143.10    5.40  93
  -2   1  -3  150.80    5.30 217
  -2   1  -3  126.90    5.20 336
   2  -1   4 1138.20   39.50  97
   2  -1   4 1260.70   40.10 178
   2  -1   4 1259.90   40.00 328
  -2   1  -4 1163.90   39.90   7
  -2   1  -4 1345.90   39.90  88
  -2   1  -4 1234.30   40.00 215
  -2   1  -4 1275.40   40.00 336
   2  -1   5    7.10    1.00 174
  -2   1  -5   11.30    1.30   5
  -2   1  -5   10.80    1.30  84
  -2   1  -5   11.50    1.70 213
  -2   1  -5    8.90    1.10 283
  -2   1  -5    8.00    1.20 337
   2  -1   6  383.80   13.30  93
   2  -1   6  353.60   13.40 327
  -2   1  -6  391.00   13.00   3
  -2   1  -6  357.60   12.70  82
  -2   1  -6  383.50   12.70 212
  -2   1  -6  357.20   12.50 279
  -2   1  -6  351.30   12.50 338
   2  -1   7   38.10    2.70  92
   2  -1   7   40.20    2.50 170
   2  -1   7   50.20    2.60 327
  -2   1  -7   52.90    2.90   2
  -2   1  -7   38.90    2.50  80
  -2   1  -7   46.90    2.50 212
  -2   1  -7   41.90    1.90 275
  -2   1  -7   47.40    3.10 338
   2  -1   8  500.80   18.00  91
   2  -1   8  542.50   18.90 168
   2  -1   8  515.10   18.40 326
  -2   1  -8  551.60   19.30   1
  -2   1  -8  534.00   19.50  78
  -2   1  -8  584.90   19.30 211
  -2   1  -8  529.40   17.70 270
  -2   1  -8  544.90   18.30 339
   2  -1   9   47.50    2.90  91
   2  -1   9   40.50    2.90 166
   2  -1   9   48.10    3.20 325
  -2   1  -9   45.30    2.80   1
  -2   1  -9   36.70    2.80 181
  -2   1  -9   43.30    3.20 211
  -2   1  -9   50.80    2.00 265
  -2   1  -9   45.90    2.80 340
   2  -1  10   39.70    2.90  91
   2  -1  10   44.50    2.90 324
  -2   1 -10   32.20    2.80   1
  -2   1 -10   35.50    2.60  75
  -2   1 -10   30.90    2.60 181
  -2   1 -10   33.50    2.50 211
  -2   1 -10   38.80    2.50 341
   2  -1  11    1.30    1.60  91
   2  -1  11    2.40    1.40 163
  -2   1 -11   -1.50    1.40   1
  -2   1 -11   -3.30    1.30 181
  -2   1 -11    0.20    1.40 212
  -2   1 -11    4.90    1.90 342
   2  -1  12  126.90    6.10  91
  -2   1 -12  116.90    6.70   1
  -2   1 -12  121.70    6.30 212
  -2   1 -12  153.40    6.40 343
   2  -1  13   29.70    3.30  92
  -2   1 -13   17.50    3.10   2
  -2   1 -13   17.80    2.20 213
  -2   1 -13   31.20    2.80 343
   2  -1  14   14.20    2.70  92
  -2   1 -14   16.30    2.50   2
  -2   1 -14    8.60    2.00 214
  -2   1 -14    8.60    1.90 344
   2  -1  15   35.50    3.70  92
  -2   1 -15   30.00    4.00   2
  -2   1 -15   38.70    3.10 215
  -2   1 -15   42.80    3.40 345
   2  -1  16    0.60    1.70  93
  -2   1 -16   12.80    3.00   3
  -2   1 -16    3.10    2.00 216
  -2   1 -16   -6.20    2.20 346
   2  -1  17   10.20    3.40  94
  -2   1 -17   24.90    3.80   4
  -2   1 -17   13.20    2.30 217
  -2   1 -17   16.20    2.80 347
   2   0 -16    3.50    3.20 177
  -2   0  16    6.70    3.10  87
   2   0 -15   12.80    3.20 177
   2   0 -15    5.80    1.40 357
  -2   0  15    0.80    2.30  87
   2   0 -14  156.90    7.60 176
   2   0 -14  133.10    6.40 356
   2   0 -13   63.90    4.70 175
   2   0 -13   60.30    3.20 355
  -2   0  13   52.40    4.50  85
  -2   0  13   54.00    3.60 317
   2   0 -12    2.10    2.30 174
   2   0 -12   11.80    1.00 242
   2   0 -12   13.70    1.50 354
  -2   0  12   20.50    3.10  84
  -2   0  12    9.20    0.60 280
  -2   0  12   10.90    1.30 319
   2   0 -11   23.60    2.80 173
   2   0 -11   16.20    1.30 243
   2   0 -11   16.10    1.50 354
  -2   0  11   15.40    2.60  83
  -2   0  11   17.70    1.00 285
  -2   0  11   21.30    1.50 320
   2   0 -10   19.50    2.30  63
   2   0 -10   26.80    1.60 243
   2   0 -10   26.80    1.70 354
  -2   0  10   25.90    2.50  82
  -2   0  10   24.80    1.90 321
   2   0  -9   12.00    1.70  64
   2   0  -9    9.00    2.00 171
   2   0  -9    7.00    0.90 243
   2   0  -9    6.50    1.00 353
  -2   0   9    6.50    2.10  81
  -2   0   9    7.90    0.80 203
  -2   0   9    5.60    0.90 323
   2   0  -8  379.30   15.00  64
   2   0  -8  348.00   14.10 169
   2   0  -8  413.50   13.10 242
   2   0  -8  384.40   13.10 354
  -2   0   8  407.60   13.60  79
  -2   0   8  361.00   14.90 154
  -2   0   8  379.40   13.10 199
  -2   0   8  390.90   13.00 324
   2   0  -7   45.30    2.60  64
   2   0  -7   43.50    2.60 168
   2   0  -7   44.50    2.00 354
  -2   0   7   43.10    2.50  78
  -2   0   7   40.80    2.40 154
  -2   0   7   40.50    1.90 326
   2   0  -6  222.40    8.30  64
   2   0  -6  229.70    7.80 167
   2   0  -6  217.40    7.40 240
   2   0  -6  205.40    7.40 356
  -2   0   6  238.20    8.00  77
  -2   0   6  200.70    8.10 154
  -2   0   6  209.60    7.30 328
   2   0  -5  270.20    9.50  64
   2   0  -5  250.30    9.80 165
   2   0  -5  284.70    9.10 237
   2   0  -5  277.80    8.90 358
  -2   0   5  259.10    9.30  75
  -2   0   5  244.90    9.70 154
  -2   0   5  266.20    8.80 260
  -2   0   5  277.80    8.80 330
   2   0  -4  504.40   17.20  63
   2   0  -4  538.10   16.90 164
   2   0  -4  487.10   16.50 234
  -2   0   4  511.70   16.60  74
  -2   0   4  499.50   16.80 153
  -2   0   4  474.50   15.70 253
  -2   0   4  475.60   15.50 334
   2   0  -3 1519.20   45.50  61
   2   0  -3 1327.80   45.60 161
   2   0  -3 1477.20   45.40 230
  -2   0   3 1257.60   44.70  71
  -2   0   3 1484.40   46.40 151
  -2   0   3 1558.70   44.90 245
  -2   0   3 1457.00   44.70 342
   2   0  -2    6.30    0.90 158
   2   0  -2   11.20    1.00 225
   2   0  -2   13.70    1.10 289
  -2   0   2   10.90    1.00  68
  -2   0   2    8.60    0.90 148
  -2   0   2   12.10    0.90 237
  -2   0   2    9.60    0.50 360
   2   0  -1 1234.80   38.80  52
   2   0  -1 1251.70   39.10 221
   2   0  -1 1219.30   39.20 296
  -2   0   1 1303.00   40.30  63
  -2   0   1 1275.50   40.50 142
  -2   0   1 1260.60   41.00 230
  -2   0   1 1309.00   40.70 288
  -2   0   1 1255.60   39.80 315
   2   0   0 3104.70   94.40 143
   2   0   0 2953.60   95.40 216
   2   0   0 3095.40   94.90 306
  -2   0   0 3067.90   94.60  53
  -2   0   0 3070.50   94.30 130
  -2   0   0 3003.70   95.10 223
  -2   0   0 3031.10   94.10 298
  -2   0   0 3058.10   94.70 321
   2   0   1  804.80   26.10 124
   2   0   1  824.60   26.40 212
   2   0   1  806.60   26.20 317
  -2   0  -1  783.00   26.20  34
  -2   0  -1  838.30   25.70 110
  -2   0  -1  812.60   26.30 184
  -2   0  -1  805.00   27.00 218
  -2   0  -1  823.50   26.20 309
  -2   0  -1  842.70   26.40 325
   2   0   2  723.00   23.40 106
   2   0   2  750.00   23.80 187
   2   0   2  730.30   24.10 320
  -2   0  -2  762.90   23.80  16
  -2   0  -2  704.90   23.60  94
  -2   0  -2  768.50   24.40 193
  -2   0  -2  760.70   24.10 214
  -2   0  -2  724.20   24.20 327
   2   0   3  322.30   11.00  97
   2   0   3  306.60   10.70 177
   2   0   3  345.20   11.20 193
   2   0   3  330.80   11.30 322
  -2   0  -3  318.10   10.60   7
  -2   0  -3  316.60   10.70  87
  -2   0  -3  326.20   11.00 212
  -2   0  -3  313.70   10.80 284
  -2   0  -3  324.60   10.80 329
   2   0   4   47.60    2.30  93
   2   0   4   52.60    2.20 173
   2   0   4   50.00    2.50 323
  -2   0  -4   48.40    2.40   3
  -2   0  -4   49.50    2.30  83
  -2   0  -4   49.60    2.20 281
  -2   0  -4   55.00    2.50 330
   2   0   5  195.30    7.40  90
   2   0   5  194.50    7.10 170
   2   0   5  182.40    7.10 323
  -2   0  -5  217.00    7.30  80
  -2   0  -5  195.10    7.00 180
  -2   0  -5  191.20    7.00 278
  -2   0  -5  195.30    7.40 332
   2   0   6  183.40    7.10  89
   2   0   6  184.10    6.80 168
   2   0   6  187.40    7.00 323
  -2   0  -6  180.10    6.80  78
  -2   0  -6  197.00    7.10 179
  -2   0  -6  183.40    6.60 274
  -2   0  -6  188.10    6.90 333
   2   0   7  263.20    9.80  88
   2   0   7  226.50    8.90 166
   2   0   7  265.50    9.60 323
  -2   0  -7  235.50    8.80  76
  -2   0  -7  245.70    9.00 178
  -2   0  -7  249.80    8.50 271
  -2   0  -7  245.00    8.70 334
   2   0   8  929.80   30.90  88
   2   0   8  939.60   32.30 323
  -2   0  -8 1008.00   33.40  75
  -2   0  -8  932.10   31.60 178
  -2   0  -8 1004.10   31.70 267
  -2   0  -8  947.40   31.40 335
   2   0   9    4.80    1.40  88
   2   0   9    4.40    1.40 163
   2   0   9    8.60    1.50 322
  -2   0  -9   10.30    1.50  73
  -2   0  -9    1.90    1.00 178
  -2   0  -9    4.40    0.40 202
  -2   0  -9    5.00    1.50 336
   2   0  10  788.60   26.10  88
   2   0  10  704.50   27.20 322
  -2   0 -10  753.70   26.00 178
  -2   0 -10  763.00   26.60 338
   2   0  11   93.60    5.20  88
   2   0  11   98.20    4.70 161
   2   0  11   95.20    5.40 321
  -2   0 -11   98.70    4.90 178
  -2   0 -11   94.90    4.80 339
   2   0  12  204.40    8.00  89
   2   0  12  178.20    8.30 160
  -2   0 -12  200.40    8.90 179
  -2   0 -12  216.70    8.40 340
   2   0  13   54.30    3.80  89
  -2   0 -13   54.00    3.90 179
  -2   0 -14   86.70    5.30 180
  -2   0 -14   82.00    4.90 342
   2   0  15  206.90    9.50  90
  -2   0 -15  206.40   10.40 180
  -2   0 -15  200.90    9.30 211
  -2   0 -15  208.10    9.20 343
   2   0  16   26.00    3.70  91
  -2   0 -16   28.50    3.50   1
  -2   0 -16   24.30    3.10 181
  -2   0 -16   38.30    3.40 212
  -2   0 -16   24.50    2.60 344
   2   0  17   24.90    3.70  92
  -2   0 -17   23.40    4.10   2
  -2   0 -17   25.40    2.80 213
  -2   0 -17   19.30    2.80 345
   2   1 -15    8.70    3.10 179
   2   1 -15    9.60    1.60 359
   2   1 -14   38.10    3.50 178
   2   1 -14   24.70    2.10 358
  -2  -1  14   15.70    3.50  88
   2   1 -13    9.40    2.10 177
   2   1 -13    2.80    1.40 357
  -2  -1  13    7.30    1.20 320
   2   1 -12    9.90    1.70 176
   2   1 -12    1.70    0.60 239
   2   1 -12    2.70    1.10 357
  -2  -1  12   -0.60    1.60  86
  -2  -1  12    3.70    0.90 322
   2   1 -11   39.80    3.50 175
   2   1 -11   26.30    1.40 240
   2   1 -11   26.80    1.90 356
  -2  -1  11   27.50    2.90  85
  -2  -1  11   23.20    1.80 324
   2   1 -10  100.10    5.70  66
   2   1 -10  109.80    5.80 175
   2   1 -10  117.00    4.30 240
   2   1 -10  123.40    4.70 356
  -2  -1  10  130.30    6.00  85
  -2  -1  10  104.30    3.80 275
  -2  -1  10  113.80    4.60 326
   2   1  -9   67.60    3.50  66
   2   1  -9   72.90    3.90 174
   2   1  -9   65.80    2.60 240
   2   1  -9   64.80    3.10 356
  -2  -1   9   70.90    3.80  84
  -2  -1   9   62.10    2.70 209
  -2  -1   9   66.50    2.60 280
  -2  -1   9   58.20    2.70 327
   2   1  -8   37.00    1.70 239
   2   1  -8   45.20    2.20 357
  -2  -1   8   37.70    2.40  83
  -2  -1   8   37.90    2.80 157
  -2  -1   8   39.10    1.80 206
  -2  -1   8   39.40    1.70 283
  -2  -1   8   41.00    2.10 330
   2   1  -7  153.20    6.10  67
   2   1  -7  132.30    5.90 172
   2   1  -7  146.10    4.90 238
   2   1  -7  138.20    5.00 357
  -2  -1   7  124.90    5.20  82
  -2  -1   7  155.30    5.70 157
  -2  -1   7  136.10    5.10 203
  -2  -1   7  139.10    4.80 285
  -2  -1   7  126.60    4.90 332
   2   1  -6   68.20    3.30  68
   2   1  -6   57.50    3.50 171
   2   1  -6   65.00    2.40 235
   2   1  -6   59.60    2.60 359
  -2  -1   6   60.00    3.50  81
  -2  -1   6   69.70    3.10 158
  -2  -1   6   68.00    2.80 335
   2   1  -5  981.30   31.90  68
   2   1  -5  972.20   31.60 171
   2   1  -5  945.70   30.30 232
   2   1  -5  933.80   30.60 361
  -2  -1   5  936.50   31.00  81
  -2  -1   5 1006.80   31.80 158
  -2  -1   5  873.30   30.20 199
  -2  -1   5  921.10   29.90 338
   2   1  -4 1215.70   40.00  68
   2   1  -4 1292.60   40.70 170
   2   1  -4 1252.00   39.40 227
  -2  -1   4 1223.10   40.70  80
  -2  -1   4 1300.60   41.40 158
  -2  -1   4 1255.10   39.40 258
  -2  -1   4 1230.50   39.80 343
   2   1  -3   51.00    2.20  68
   2   1  -3   48.10    2.20 169
   2   1  -3   48.60    2.00 222
  -2  -1   3   55.40    2.40  79
  -2  -1   3   48.80    2.00 158
  -2  -1   3   49.70    1.90 246
  -2  -1   3   44.50    1.90 350
   2   1  -2  219.90    7.20  67
   2   1  -2  213.10    7.20 217
   2   1  -2  208.20    7.40 289
  -2  -1   2  223.50    7.40  78
  -2  -1   2  220.60    7.40 157
  -2  -1   2  201.10    7.10 235
  -2  -1   2  201.50    7.10 361
   2   1  -1 5165.50  152.40  65
   2   1  -1 4780.90  151.90 167
   2   1  -1 4957.50  154.00 212
   2   1  -1 4903.80  153.50 294
  -2  -1   1 4660.20  152.40  77
  -2  -1   1 5280.00  153.50 155
  -2  -1   1 4953.10  153.40 225
  -2  -1   1 4854.20  153.00 286
  -2  -1   1 5097.50  153.90 287
   2   1   0  727.60   23.10 166
   2   1   0  749.00   23.80 302
  -2  -1   0  737.00   22.90  76
  -2  -1   0  724.60   23.90 217
  -2  -1   0  756.80   23.80 284
  -2  -1   0  733.20   23.80 295
   2   1   1 2491.60   77.40 310
  -2  -1  -1 2546.80   76.70 106
  -2  -1  -1 2573.00   80.30 212
  -2  -1  -1 2533.20   79.40 282
  -2  -1  -1 2500.00   80.30 304
   2   1   2  492.10   16.20 101
   2   1   2  512.90   17.20 182
   2   1   2  525.30   16.90 286
  -2  -1  -2  506.10   15.60  11
  -2  -1  -2  476.80   15.50  77
  -2  -1  -2  493.60   16.60 188
  -2  -1  -2  497.20   16.60 280
  -2  -1  -2  496.30   16.10 312
  -2  -1  -2  496.40   16.30 317
   2   1   3 1136.00   36.10  89
   2   1   3 1135.90   36.20 189
   2   1   3 1125.50   36.40 285
   2   1   3 1123.30   36.80 314
  -2  -1  -3 1160.80   35.70  75
  -2  -1  -3 1126.30   35.90 179
  -2  -1  -3 1205.50   37.40 195
  -2  -1  -3 1158.70   36.80 278
  -2  -1  -3 1092.00   36.90 321
   2   1   4  208.10    7.10  86
   2   1   4  194.90    7.00 164
   2   1   4  205.00    7.40 194
   2   1   4  212.70    7.40 284
   2   1   4  203.10    7.40 316
  -2  -1  -4  215.10    7.00  74
  -2  -1  -4  212.00    6.90 176
  -2  -1  -4  195.00    7.10 275
  -2  -1  -4  206.10    7.60 323
   2   1   5  436.40   15.40  84
   2   1   5  460.50   15.10 163
   2   1   5  471.70   15.70 283
   2   1   5  499.80   16.10 318
  -2  -1  -5  464.60   15.80  73
  -2  -1  -5  457.50   15.60 174
  -2  -1  -5  505.40   16.10 273
  -2  -1  -5  485.60   16.30 326
   2   1   6  265.10    9.20  84
   2   1   6  260.10    9.00 163
   2   1   6  265.00    9.10 283
   2   1   6  239.30    9.20 319
  -2  -1  -6  260.60    9.20  73
  -2  -1  -6  279.70    9.50 174
  -2  -1  -6  271.80    9.40 270
  -2  -1  -6  263.40    9.60 328
   2   1   7  255.30    8.70  84
   2   1   7  228.00    8.30 162
   2   1   7  222.40    8.20 283
   2   1   7  206.20    8.40 319
  -2  -1  -7  222.00    8.00  72
  -2  -1  -7  237.80    8.30 174
  -2  -1  -7  221.50    7.60 200
  -2  -1  -7  236.80    8.20 267
  -2  -1  -7  239.10    8.90 330
   2   1   8    4.40    1.50  84
   2   1   8   -0.30    0.70 161
   2   1   8    4.90    0.90 283
   2   1   8    1.80    1.00 319
  -2  -1  -8    4.00    1.10  71
  -2  -1  -8    2.40    1.30 174
  -2  -1  -8    3.40    0.90 263
  -2  -1  -8    2.50    1.10 331
   2   1   9    8.10    1.90  85
   2   1   9   10.60    1.20 160
   2   1   9   15.60    1.20 284
   2   1   9    9.40    1.30 319
  -2  -1  -9   14.20    1.50  70
  -2  -1  -9   17.30    2.00 333
   2   1  10  688.40   23.20  85
   2   1  10  630.50   22.90 159
   2   1  10  687.10   22.80 285
   2   1  10  688.90   24.10 319
  -2  -1 -10  678.00   25.10  69
  -2  -1 -10  717.30   24.50 175
  -2  -1 -10  730.90   24.40 334
   2   1  11   51.70    3.50  86
   2   1  11   51.70    3.00 159
   2   1  11   51.30    3.10 318
  -2  -1 -11   54.60    3.30  69
  -2  -1 -11   61.70    3.70 335
   2   1  12   88.20    4.40  86
   2   1  12   71.30    4.10 158
  -2  -1 -12   99.40    5.00 176
  -2  -1 -12   82.60    4.50 337
   2   1  13  166.70    8.00  87
   2   1  13  173.20    7.40 157
  -2  -1 -13  179.30    8.80 177
  -2  -1 -13  172.60    7.20 338
   2   1  14  144.90    7.10  88
  -2  -1 -14  119.70    6.80 178
  -2  -1 -14  126.70    5.90 339
   2   1  15   -2.00    1.50  88
  -2  -1 -15    9.20    2.30 178
  -2  -1 -15    4.50    2.10 341
   2   1  16  135.60    7.70  89
  -2  -1 -16  175.60    9.50 179
  -2  -1 -16  165.80    8.30 342
  -2  -1 -17   25.80    3.10 343
   2   1  18   16.50    3.40  90
  -2  -1 -18   34.80    3.90 180
  -2  -1 -18   18.10    2.70 211
  -2  -1 -18   14.90    2.80 344
   2   2 -15    4.90    2.60   1
   2   2 -15    7.10    2.40 181
  -2  -2  15    8.80    2.30  91
   2   2 -14   90.50    6.10 180
   2   2 -14   74.30    5.00 360
  -2  -2  14   78.20    6.10  90
   2   2 -13   20.30    3.20 179
   2   2 -13   18.50    1.80 359
  -2  -2  13   11.50    3.10  89
   2   2 -12  108.90    5.40 179
   2   2 -12  122.00    5.60 359
  -2  -2  12  125.60    6.20  89
  -2  -2  12   96.00    6.10 325
   2   2 -11    2.50    1.70 178
   2   2 -11    4.70    0.40 218
   2   2 -11    3.30    0.40 233
   2   2 -11    1.80    1.10 359
  -2  -2  11    0.30    1.40  88
  -2  -2  11    7.90    1.30 327
   2   2 -10    5.90    1.80  68
   2   2 -10    4.00    2.10 177
   2   2 -10    6.70    0.50 215
   2   2 -10    7.40    0.50 233
   2   2 -10    3.50    1.30 359
  -2  -2  10    3.00    2.00  87
  -2  -2  10    7.10    1.20 329
   2   2  -9   31.40    2.60  68
   2   2  -9   34.80    2.70 177
   2   2  -9   38.30    1.50 212
   2   2  -9   36.30    1.40 233
   2   2  -9   39.10    2.20 359
  -2  -2   9   41.20    2.90  87
  -2  -2   9   42.40    2.40 331
   2   2  -8 1099.70   36.00  69
   2   2  -8 1000.50   37.00 176
   2   2  -8 1051.80   32.40 231
   2   2  -8 1030.80   35.20 359
  -2  -2   8 1048.70   36.40  86
  -2  -2   8 1066.70   38.10 159
  -2  -2   8 1066.10   34.00 270
  -2  -2   8 1112.40   35.30 333
   2   2  -7    0.90    0.90  70
   2   2  -7   -0.50    1.10 176
   2   2  -7    3.00    0.30 227
   2   2  -7    3.60    1.00 360
  -2  -2   7   -1.90    1.20  86
  -2  -2   7    2.10    0.40 274
  -2  -2   7    3.10    0.70 336
   2   2  -6   57.00    2.70  71
   2   2  -6   59.40    3.20 176
   2   2  -6   49.30    2.50 361
  -2  -2   6   53.30    3.10  86
  -2  -2   6   49.80    2.80 161
  -2  -2   6   58.40    2.50 207
  -2  -2   6   65.40    2.50 276
  -2  -2   6   65.10    2.70 339
   2   2  -5  754.60   24.60  72
   2   2  -5  765.90   26.10 175
  -2  -2   5  717.00   24.50  85
  -2  -2   5  800.40   25.50 162
  -2  -2   5  738.10   24.60 205
  -2  -2   5  759.20   24.50 277
  -2  -2   5  733.30   23.90 343
   2   2  -4   80.90    3.30  73
   2   2  -4   84.00    3.60 175
  -2  -2   4   64.60    3.30  85
  -2  -2   4   74.20    3.20 163
  -2  -2   4   77.70    3.10 203
  -2  -2   4   74.60    2.90 278
  -2  -2   4   71.20    2.90 348
   2   2  -3 1454.40   46.70  74
   2   2  -3 1507.70   47.10 176
  -2  -2   3 1510.00   47.20  86
  -2  -2   3 1399.30   47.30 164
  -2  -2   3 1489.60   46.90 202
  -2  -2   3 1484.10   45.10 251
  -2  -2   3 1449.50   46.50 279
  -2  -2   3 1480.40   46.70 353
   2   2  -2  372.20   12.10  75
   2   2  -2  349.70   12.30 177
   2   2  -2  374.50   12.60 290
  -2  -2   2  368.10   11.90  87
  -2  -2   2  353.50   11.80 165
  -2  -2   2  353.70   12.00 201
  -2  -2   2  358.20   11.60 231
  -2  -2   2  354.00   12.00 278
  -2  -2   2  368.00   12.20 360
   2   2  -1 1060.50   33.50  76
   2   2  -1 1052.80   33.50 179
   2   2  -1 1074.90   34.30 294
  -2  -2   1 1043.40   34.20  89
  -2  -2   1 1080.30   33.70 166
  -2  -2   1 1056.20   34.30 200
  -2  -2   1 1097.60   33.90 218
  -2  -2   1 1066.80   34.20 278
   2   2   0  100.20    3.70   5
   2   2   0  109.70    4.10 284
   2   2   0   99.90    3.90 299
  -2  -2   0  110.80    3.70  95
  -2  -2   0  102.40    3.60 168
  -2  -2   0  102.70    4.00 199
  -2  -2   0  110.20    4.00 277
  -2  -2   0   98.90    4.10 292
   2   2   1  605.90   19.00  25
   2   2   1  612.60   19.90 282
   2   2   1  612.00   20.60 306
  -2  -2  -1  603.50   19.30 115
  -2  -2  -1  618.30   19.40 173
  -2  -2  -1  615.40   20.10 199
  -2  -2  -1  616.00   20.00 276
  -2  -2  -1  622.20   20.50 300
   2   2   2  146.50    5.30 280
  -2  -2  -2  150.20    4.90  32
  -2  -2  -2  148.20    4.80 157
  -2  -2  -2  153.10    5.60 184
  -2  -2  -2  148.20    5.20 199
  -2  -2  -2  145.90    5.20 274
  -2  -2  -2  149.20    5.40 307
   2   2   3  922.30   29.20  74
   2   2   3  893.60   30.00 184
   2   2   3  942.00   30.20 279
  -2  -2  -3  951.50   29.10  56
  -2  -2  -3  932.20   29.10 164
  -2  -2  -3  946.70   29.90 191
  -2  -2  -3  919.00   29.70 200
  -2  -2  -3  927.30   29.90 272
  -2  -2  -3  912.20   30.30 313
   2   2   4  147.90    5.10  76
   2   2   4  144.00    5.10 153
   2   2   4  133.30    5.50 190
   2   2   4  142.70    5.30 278
  -2  -2  -4  146.50    5.30  63
  -2  -2  -4  137.50    5.00 166
  -2  -2  -4  163.60    5.80 197
  -2  -2  -4  160.80    5.40 201
  -2  -2  -4  156.80    5.70 270
  -2  -2  -4  144.90    5.70 317
   2   2   5  575.20   19.00  77
   2   2   5  563.50   19.20 155
   2   2   5  612.00   19.20 194
   2   2   5  561.00   19.10 277
  -2  -2  -5  587.00   18.70  65
  -2  -2  -5  581.80   18.70 167
  -2  -2  -5  583.90   18.30 203
  -2  -2  -5  596.50   19.00 268
  -2  -2  -5  563.70   19.30 320
   2   2   6  162.50    6.40  78
   2   2   6  166.60    6.20 156
   2   2   6  186.70    6.40 197
   2   2   6  169.10    6.30 277
   2   2   6  172.10    6.80 313
  -2  -2  -6  163.30    6.20 168
  -2  -2  -6  173.20    5.70 205
  -2  -2  -6  178.60    6.40 266
  -2  -2  -6  158.60    6.60 322
   2   2   7   20.30    1.70  79
   2   2   7   20.60    1.50 157
   2   2   7   24.10    1.60 277
   2   2   7   20.80    2.10 314
  -2  -2  -7   30.40    1.90  67
  -2  -2  -7   18.90    1.70 169
  -2  -2  -7   24.70    1.20 208
  -2  -2  -7   28.00    1.60 263
  -2  -2  -7   22.50    1.70 325
   2   2   8   89.60    4.00  80
   2   2   8   82.90    3.90 157
   2   2   8   89.40    4.20 315
  -2  -2  -8   83.50    3.70  67
  -2  -2  -8   78.70    3.30 170
  -2  -2  -8   75.90    3.60 327
   2   2   9  107.00    4.60  81
   2   2   9  103.60    4.60 157
   2   2   9  107.90    4.20 279
   2   2   9  110.30    4.90 315
  -2  -2  -9   87.70    4.20  67
  -2  -2  -9  104.40    4.40 171
  -2  -2  -9  115.80    4.30 329
   2   2  10   22.70    2.10  82
   2   2  10   24.20    1.90 156
   2   2  10   23.10    1.70 280
   2   2  10   29.70    2.10 316
  -2  -2 -10   29.90    2.10  66
  -2  -2 -10   20.80    1.90 172
   2   2  11  388.90   14.20  83
   2   2  11  382.30   14.30 156
   2   2  11  367.70   13.20 281
   2   2  11  359.60   13.90 315
  -2  -2 -11  372.90   15.10  66
  -2  -2 -11  363.80   13.80 173
  -2  -2 -11  346.00   13.40 332
   2   2  12   88.00    5.10  84
   2   2  12   88.70    4.70 155
   2   2  12   99.00    3.80 282
   2   2  12   89.90    4.40 315
  -2  -2 -12   98.70    4.80 174
  -2  -2 -12   88.90    4.30 334
   2   2  13   28.10    3.00  84
   2   2  13   18.10    1.90 155
   2   2  13   20.40    1.50 284
  -2  -2 -13   10.50    2.40 174
  -2  -2 -13   19.80    2.50 335
   2   2  14  261.90   11.70  85
  -2  -2 -14  234.30   10.10 175
  -2  -2 -14  226.20    9.50 337
   2   2  15  250.60   11.90  86
  -2  -2 -15  221.30   10.10 176
  -2  -2 -15  264.10    9.80 338
   2   2  16   40.70    3.40  87
  -2  -2 -16   32.70    3.30 177
  -2  -2 -16   42.50    3.30 340
   2   2  17   17.00    2.50  88
  -2  -2 -17    3.80    1.90 178
  -2  -2 -17   10.10    2.00 341
   2   2  18  118.50    8.60  89
  -2  -2 -18   92.60    7.90 179
  -2  -2 -18   88.00    6.20 342
   2   3 -14   38.50    4.70   2
   2   3 -14   46.10    3.20 362
  -2  -3  14   42.20    4.10  92
   2   3 -13   21.90    2.30 361
   2   3 -12    4.60    1.90   1
   2   3 -12   -3.20    1.60 181
   2   3 -12    0.80    1.20 361
  -2  -3  12   -0.10    1.80  91
   2   3 -11   43.10    3.80 181
   2   3 -11   38.50    2.50 361
  -2  -3  11   29.30    3.80  91
  -2  -3  11   24.50    2.20 329
   2   3 -10   63.80    3.70 180
   2   3 -10   54.00    3.00 361
  -2  -3  10   64.50    3.90  90
  -2  -3  10   53.80    3.40 331
   2   3  -9  164.10    7.80  70
   2   3  -9  170.70    7.70 180
   2   3  -9  164.80    6.80 361
  -2  -3   9  136.50    6.60  90
  -2  -3   9  155.60    5.90 334
   2   3  -8   34.70    2.80  71
   2   3  -8   34.30    2.80 180
   2   3  -8   24.50    1.80 361
  -2  -3   8   36.10    3.00  90
  -2  -3   8   32.30    2.10 336
   2   3  -7   44.40    3.10  72
   2   3  -7   44.80    3.10 180
   2   3  -7   43.60    2.40 362
  -2  -3   7   47.00    3.10  90
  -2  -3   7   40.90    2.60 162
  -2  -3   7   37.00    2.50 339
   2   3  -6  486.00   16.70  74
   2   3  -6  444.90   17.10 180
  -2  -3   6  443.00   16.90  90
  -2  -3   6  462.50   16.90 164
  -2  -3   6  494.10   15.60 265
  -2  -3   6  482.00   16.00 342
   2   3  -5  542.50   18.20  75
   2   3  -5  502.40   17.90 180
  -2  -3   5  548.50   19.10  90
  -2  -3   5  517.30   18.80 165
  -2  -3   5  518.50   17.50 268
  -2  -3   5  538.30   17.60 345
   2   3  -4   11.20    1.40  76
   2   3  -4   13.10    1.60 180
  -2  -3   4    7.50    1.50  90
  -2  -3   4    8.40    1.30 166
  -2  -3   4   13.20    1.00 209
  -2  -3   4   14.00    0.90 269
  -2  -3   4   10.50    1.00 350
   2   3  -3   12.10    1.50   1
   2   3  -3    9.70    1.00  78
   2   3  -3   13.80    1.70 287
  -2  -3   3   10.30    1.50  91
  -2  -3   3   13.90    1.10 168
  -2  -3   3   11.10    1.20 208
  -2  -3   3    8.60    0.90 270
  -2  -3   3    9.80    1.00 354
   2   3  -2  921.20   29.60   3
   2   3  -2  882.80   29.20  80
   2   3  -2  894.40   28.50 285
   2   3  -2  917.60   30.00 290
  -2  -3   2  934.90   30.00  93
  -2  -3   2  938.40   30.10 170
  -2  -3   2  904.80   29.70 207
  -2  -3   2  909.00   28.60 223
  -2  -3   2  929.40   30.10 271
  -2  -3   2  925.30   29.60 360
   2   3  -1  229.90    7.80   7
   2   3  -1  222.00    7.50  83
   2   3  -1  226.70    7.60 282
   2   3  -1  229.30    8.10 294
  -2  -3   1  232.00    8.10  97
  -2  -3   1  227.90    7.90 173
  -2  -3   1  229.40    8.20 206
  -2  -3   1  233.70    8.10 271
   2   3   0 1938.50   59.70  13
   2   3   0 1854.70   59.50  88
   2   3   0 1922.50   59.90 279
   2   3   0 1954.40   61.50 298
  -2  -3   0 1982.00   60.80 103
  -2  -3   0 1939.10   61.20 178
  -2  -3   0 1921.80   61.20 205
  -2  -3   0 1938.20   61.90 270
  -2  -3   0 1993.40   61.90 291
   2   3   1  526.60   17.60  25
   2   3   1  512.90   17.20 198
   2   3   1  513.60   17.40 277
   2   3   1  555.50   17.90 303
  -2  -3  -1  546.30   17.40   6
  -2  -3  -1  501.20   17.20 115
  -2  -3  -1  537.40   17.20 269
  -2  -3  -1  545.30   18.10 296
   2   3   2  994.40   30.90  42
   2   3   2  956.60   31.20 199
   2   3   2  976.20   31.30 275
   2   3   2  992.90   31.90 310
  -2  -3  -2  988.20   31.10  22
  -2  -3  -2  969.50   31.00 132
  -2  -3  -2  994.30   31.30 205
  -2  -3  -2 1003.20   31.60 268
  -2  -3  -2  961.50   31.80 303
   2   3   3  905.80   27.60  57
   2   3   3  829.70   28.30 199
   2   3   3  890.20   28.80 274
  -2  -3  -3  875.40   27.60  39
  -2  -3  -3  900.60   27.60 147
  -2  -3  -3  876.50   28.20 187
  -2  -3  -3  840.90   27.60 206
  -2  -3  -3  865.80   27.90 267
  -2  -3  -3  868.90   28.60 309
   2   3   4 2125.90   65.50  65
   2   3   4 2095.00   65.80 140
   2   3   4 2102.10   66.70 186
   2   3   4 2051.80   66.60 198
   2   3   4 2129.80   66.20 273
  -2  -3  -4 2136.70   67.10  50
  -2  -3  -4 2207.30   68.30 193
  -2  -3  -4 2174.30   67.20 207
  -2  -3  -4 2096.50   67.80 266
   2   3   5  905.30   29.90 146
   2   3   5  933.50   30.30 190
   2   3   5  906.10   29.90 273
  -2  -3  -5  945.50   28.90  56
  -2  -3  -5  935.30   29.70 159
  -2  -3  -5  923.20   29.10 208
  -2  -3  -5  931.50   29.60 264
  -2  -3  -5  853.40   29.80 314
   2   3   6 2637.50   81.90  72
   2   3   6 2537.50   81.00 149
   2   3   6 2614.80   82.60 194
   2   3   6 2568.00   81.90 273
  -2  -3  -6 2636.70   83.80  59
  -2  -3  -6 2686.00   83.20 162
  -2  -3  -6 2690.20   85.10 317
   2   3   7  399.70   14.10  74
   2   3   7  412.80   14.30 151
   2   3   7  418.70   14.10 197
   2   3   7  422.00   14.00 273
  -2  -3  -7  438.40   13.90  61
  -2  -3  -7  405.80   13.80 164
  -2  -3  -7  392.30   14.30 320
   2   3   8  156.90    6.10  76
   2   3   8  180.70    6.70 152
   2   3   8  162.80    6.20 274
  -2  -3  -8  174.30    6.20  62
  -2  -3  -8  158.90    6.20 166
  -2  -3  -8  169.50    6.80 323
   2   3   9  243.20    8.80  77
   2   3   9  230.30    8.70 152
  -2  -3  -9  246.60    9.60  62
  -2  -3  -9  233.10    8.60 167
  -2  -3  -9  246.00    8.90 325
   2   3  10  145.20    6.30  79
   2   3  10  163.80    6.00 153
   2   3  10  142.00    5.60 275
  -2  -3 -10  156.50    6.60  63
  -2  -3 -10  148.80    6.10 169
  -2  -3 -10  146.30    5.80 327
   2   3  11  155.80    6.50  80
   2   3  11  151.00    6.40 153
   2   3  11  148.40    5.80 276
  -2  -3 -11  138.30    6.80  63
  -2  -3 -11  162.30    6.40 170
  -2  -3 -11  153.50    6.20 329
   2   3  12   80.50    4.30  81
   2   3  12   68.10    3.80 153
   2   3  12   75.20    3.30 278
  -2  -3 -12   87.30    4.40 171
  -2  -3 -12   84.40    4.50 331
   2   3  13  121.20    6.30  82
   2   3  13  111.70    5.50 152
   2   3  13   98.60    4.70 279
  -2  -3 -13  123.50    5.70 172
  -2  -3 -13  110.00    5.40 332
   2   3  14    5.40    1.80  83
  -2  -3 -14    5.00    1.70 173
  -2  -3 -14   13.60    1.80 334
   2   3  15  210.50    9.00  84
   2   3  15  180.60    7.90 283
  -2  -3 -15  191.00    9.90 174
  -2  -3 -15  225.30    9.60 336
   2   3  16   44.30    3.80  85
   2   3  16   36.20    2.20 285
  -2  -3 -16   34.30    3.40 175
  -2  -3 -16   42.50    3.40 337
   2   3  17   29.80    3.20  86
  -2  -3 -17   13.10    2.40 176
  -2  -3 -17   28.90    3.20 339
   2   3  18    2.00    1.60  87
  -2  -3 -18    0.80    1.80 177
  -2  -3 -18    0.00    1.40 340
   2   4 -14   43.50    4.50   4
  -2  -4  14   50.40    5.00  94
   2   4 -13   24.40    3.40   4
  -2  -4  13   20.30    3.60  94
   2   4 -12    5.00    2.60   4
  -2  -4  12    0.20    2.30  94
   2   4 -11   14.60    2.40   3
  -2  -4  11   17.60    2.60  93
   2   4 -10  101.80    5.70   3
  -2  -4  10   96.80    6.10  93
  -2  -4  10   95.60    4.50 333
   2   4  -9  136.50    6.80   3
   2   4  -9  145.00    7.60  72
  -2  -4   9  150.70    8.30  93
  -2  -4   9  151.60    6.10 336
   2   4  -8  113.40    5.60   3
   2   4  -8   99.90    5.40  73
  -2  -4   8  117.90    6.00  93
  -2  -4   8  106.70    4.90 338
   2   4  -7  103.30    5.00   3
   2   4  -7  117.30    5.20  75
  -2  -4   7  129.10    6.10  93
  -2  -4   7  125.50    5.60 341
   2   4  -6  191.00    7.30   3
   2   4  -6  173.70    7.70  76
  -2  -4   6  196.70    8.20  93
  -2  -4   6  205.10    8.40 166
  -2  -4   6  184.10    7.20 344
   2   4  -5   79.80    3.90   4
   2   4  -5   66.10    3.70  78
  -2  -4   5   62.60    3.30  94
  -2  -4   5   77.40    3.60 168
  -2  -4   5   67.90    3.10 347
   2   4  -4  477.60   17.40   5
   2   4  -4  491.90   16.90  79
  -2  -4   4  518.20   17.00  95
  -2  -4   4  477.20   17.30 169
  -2  -4   4  497.50   17.40 351
   2   4  -3   35.40    2.10   6
   2   4  -3   34.40    2.20  82
   2   4  -3   39.00    2.00 285
   2   4  -3   37.30    2.60 288
  -2  -4   3   35.00    2.00  96
  -2  -4   3   29.00    2.10 172
  -2  -4   3   37.50    1.70 263
  -2  -4   3   29.10    1.80 355
   2   4  -2  384.20   12.90   8
   2   4  -2  386.10   12.60  84
   2   4  -2  363.40   12.70 199
   2   4  -2  370.00   12.80 281
   2   4  -2  389.60   13.20 291
  -2  -4   2  359.60   12.70  98
  -2  -4   2  382.10   12.70 174
  -2  -4   2  378.00   11.70 250
  -2  -4   2  383.60   12.50 264
  -2  -4   2  333.30   12.40 359
   2   4  -1 1083.00   33.70  12
   2   4  -1 1055.90   33.60  88
   2   4  -1 1030.30   33.80 200
   2   4  -1  995.30   32.60 278
   2   4  -1 1045.20   33.60 294
  -2  -4   1 1110.00   35.40 102
  -2  -4   1 1033.80   34.70 178
  -2  -4   1 1095.80   34.50 265
   2   4   0  121.80    4.70  17
   2   4   0  131.90    4.90  93
   2   4   0  137.60    5.00 201
   2   4   0  121.70    5.00 275
   2   4   0  138.30    5.40 298
  -2  -4   0  124.80    5.00   3
  -2  -4   0  136.50    5.30 107
  -2  -4   0  128.60    5.00 210
  -2  -4   0  147.70    5.20 265
  -2  -4   0  146.90    5.10 289
   2   4   1  243.30    8.30  25
   2   4   1  230.60    8.30  99
   2   4   1  268.10    8.50 202
   2   4   1  246.80    8.30 273
   2   4   1  225.20    8.40 302
  -2  -4  -1  258.50    8.80  10
  -2  -4  -1  242.60    8.80 115
  -2  -4  -1  262.30    8.70 210
  -2  -4  -1  242.40    9.10 294
   2   4   2   53.30    2.30  36
   2   4   2   68.00    2.70 109
   2   4   2   49.70    2.50 202
   2   4   2   63.00    2.90 272
   2   4   2   56.70    2.80 307
  -2  -4  -2   62.40    2.40  19
  -2  -4  -2   65.10    2.70 126
  -2  -4  -2   56.90    2.60 264
  -2  -4  -2   54.50    2.70 299
   2   4   3   78.50    3.20  47
   2   4   3   90.20    3.60 121
   2   4   3   72.10    3.30 203
   2   4   3   89.80    3.50 271
  -2  -4  -3   71.90    2.90  31
  -2  -4  -3   79.70    2.90 137
  -2  -4  -3   84.90    3.50 185
  -2  -4  -3   71.90    3.20 263
  -2  -4  -3   85.00    3.50 305
   2   4   4  970.50   32.20  55
   2   4   4  969.40   32.20 130
   2   4   4 1013.80   32.80 182
   2   4   4 1002.90   32.30 202
   2   4   4 1052.30   32.50 270
  -2  -4  -4 1030.60   33.20  40
  -2  -4  -4  997.20   32.70 145
  -2  -4  -4 1035.50   33.30 191
  -2  -4  -4 1060.20   35.00 310
   2   4   5 2483.30   78.80  62
   2   4   5 2437.10   78.40 137
   2   4   5 2506.40   78.10 186
   2   4   5 2502.50   78.30 202
   2   4   5 2544.60   79.70 270
  -2  -4  -5 2534.10   81.40  47
  -2  -4  -5 2524.40   79.10 152
  -2  -4  -5 2587.40   80.90 196
   2   4   6  753.90   24.00  66
   2   4   6  699.70   23.90 142
   2   4   6  715.40   24.10 190
   2   4   6  774.60   24.40 270
  -2  -4  -6  698.60   23.90  52
  -2  -4  -6  766.10   24.10 156
  -2  -4  -6  729.40   24.70 313
   2   4   7 3745.70  117.10  69
   2   4   7 3698.00  116.30 145
   2   4   7 3803.60  117.20 193
   2   4   7 3603.60  116.70 200
   2   4   7 3761.70  117.50 270
  -2  -4  -7 3789.40  119.80  55
  -2  -4  -7 3935.30  119.40 159
  -2  -4  -7 3808.90  120.00 316
   2   4   8  182.10    7.40  71
   2   4   8  194.70    7.50 147
   2   4   8  197.20    7.50 196
   2   4   8  194.00    7.10 199
   2   4   8  208.90    7.70 270
  -2  -4  -8  203.50    7.30  57
  -2  -4  -8  195.90    7.40 161
  -2  -4  -8  211.10    7.50 319
   2   4   9   16.10    1.80  73
   2   4   9   18.60    1.40 148
   2   4   9   13.40    1.40 271
  -2  -4  -9   12.00    1.40  58
  -2  -4  -9   23.90    2.00 163
  -2  -4  -9   20.20    1.80 321
   2   4  10   97.10    4.50  75
   2   4  10   92.60    3.90 149
   2   4  10   84.90    3.70 272
  -2  -4 -10   81.80    4.10  59
  -2  -4 -10   94.90    4.00 165
  -2  -4 -10   92.30    4.70 323
   2   4  11  326.30   11.70  77
   2   4  11  313.90   11.90 149
  -2  -4 -11  300.50   11.20 167
  -2  -4 -11  330.80   11.80 326
   2   4  12  153.30    6.70  78
   2   4  12  142.60    6.70 150
   2   4  12  144.70    6.10 274
  -2  -4 -12  151.80    5.90 168
  -2  -4 -12  134.70    6.20 328
   2   4  13  171.70    7.50  79
   2   4  13  191.00    8.30 150
   2   4  13  193.10    7.20 275
  -2  -4 -13  222.30    9.30 169
  -2  -4 -13  228.20    9.50 330
   2   4  14  335.80   12.30  80
   2   4  14  249.30   12.20 149
   2   4  14  294.50   11.60 277
  -2  -4 -14  273.50   12.10 170
  -2  -4 -14  329.00   12.60 331
   2   4  15  362.80   14.90  82
   2   4  15  360.50   13.20 279
  -2  -4 -15  400.30   16.40 172
  -2  -4 -15  371.60   16.20 333
   2   4  16  117.50    6.40  83
   2   4  16  106.60    5.20 281
  -2  -4 -16  115.50    7.20 173
  -2  -4 -16  121.40    6.70 335
   2   4  17    0.80    1.60  84
  -2  -4 -17    5.70    2.00 174
  -2  -4 -17    4.30    2.10 336
   2   4  18    1.20    1.90  85
  -2  -4 -18    2.40    1.90 175
  -2  -4 -18   -2.00    1.30 338
   2   4  19   -0.30    1.80  86
  -2  -4 -19    0.20    1.90 176
  -2  -4 -19   -1.70    2.00 339
   2   5 -13    8.10    2.50   6
  -2  -5  13   12.30    2.60  96
   2   5 -12   91.60    6.00   6
  -2  -5  12  106.20    7.60  96
   2   5 -10  557.70   21.50   5
  -2  -5  10  479.60   19.00  95
   2   5  -9   64.40    5.10   5
   2   5  -9   93.70    5.20  73
  -2  -5   9   80.80    5.80  95
  -2  -5   9   91.40    5.10 337
   2   5  -8   56.90    4.10   5
   2   5  -8   55.00    3.60  75
  -2  -5   8   69.60    4.60  95
  -2  -5   8   63.20    3.60 339
   2   5  -7  118.20    5.30   6
   2   5  -7  103.30    4.90  76
  -2  -5   7  124.60    5.90  96
  -2  -5   7  119.00    5.40 342
   2   5  -6   50.60    3.40  78
  -2  -5   6   54.00    3.00  96
  -2  -5   6   45.90    3.00 168
  -2  -5   6   49.90    2.90 345
   2   5  -5   33.10    2.40   7
   2   5  -5   25.20    2.30  80
  -2  -5   5   34.10    2.60  97
  -2  -5   5   32.10    2.70 170
  -2  -5   5   24.10    1.80 348
   2   5  -4  113.50    4.70   8
   2   5  -4  104.90    4.60  82
   2   5  -4   90.50    4.00 199
   2   5  -4  105.90    4.00 285
   2   5  -4  106.30    4.40 288
  -2  -5   4  107.80    5.10  98
  -2  -5   4  103.20    4.70 172
  -2  -5   4  107.20    4.50 351
   2   5  -3  975.40   30.60  10
   2   5  -3  909.90   30.30  84
   2   5  -3  895.00   30.60 200
   2   5  -3  883.30   29.60 281
   2   5  -3  955.20   30.20 289
  -2  -5   3  955.50   31.90 100
  -2  -5   3  964.60   32.40 174
  -2  -5   3  931.80   31.50 355
   2   5  -2 1153.20   36.00  12
   2   5  -2 1112.50   36.90  87
   2   5  -2 1101.60   36.10 201
   2   5  -2 1117.50   36.40 278
   2   5  -2 1145.80   36.60 292
  -2  -5   2 1164.40   37.20 102
  -2  -5   2 1104.80   36.60 177
  -2  -5   2 1136.30   34.90 242
  -2  -5   2 1076.80   37.40 358
   2   5  -1   44.20    2.40  15
   2   5  -1   47.60    2.70  90
   2   5  -1   46.10    2.20 275
   2   5  -1   58.10    3.00 294
  -2  -5   1   53.10    2.70 105
  -2  -5   1   48.70    2.30 180
  -2  -5   1   44.70    1.90 254
   2   5   0 1473.40   45.50  20
   2   5   0 1473.30   45.50  95
   2   5   0 1383.50   45.10 204
   2   5   0 1415.50   45.20 273
   2   5   0 1386.70   46.00 297
  -2  -5   0 1481.00   45.90   5
  -2  -5   0 1387.90   46.40 110
  -2  -5   0 1376.80   44.70 260
  -2  -5   0 1433.40   45.90 287
   2   5   1 2303.40   71.30  26
   2   5   1 2200.90   71.90 100
   2   5   1 2337.30   71.60 204
   2   5   1 2280.80   70.50 271
   2   5   1 2217.90   71.80 301
  -2  -5  -1 2376.20   73.70  10
  -2  -5  -1 2267.20   73.30 116
  -2  -5  -1 2307.80   73.50 292
   2   5   2  173.00    6.10  33
   2   5   2  162.30    6.30 108
   2   5   2  148.40    5.90 205
   2   5   2  177.30    6.10 270
   2   5   2  166.60    6.30 306
  -2  -5  -2  173.10    6.50  18
  -2  -5  -2  188.60    6.60 123
  -2  -5  -2  160.40    6.60 296
   2   5   3  153.20    5.90  41
   2   5   3  171.80    6.30 116
   2   5   3  170.20    6.20 269
   2   5   3  167.70    6.40 310
  -2  -5  -3  168.50    6.00  26
  -2  -5  -3  145.90    5.80 131
  -2  -5  -3  176.80    6.50 183
  -2  -5  -3  159.80    6.40 301
   2   5   4   77.00    3.10  49
   2   5   4   77.80    3.40 124
   2   5   4   72.80    3.10 205
   2   5   4   89.30    3.50 268
  -2  -5  -4   86.90    3.70  34
  -2  -5  -4   83.80    3.50 139
  -2  -5  -4   93.00    3.90 188
  -2  -5  -4   79.30    3.60 306
   2   5   5 1359.60   44.10  55
   2   5   5 1357.90   44.40 130
   2   5   5 1314.60   44.40 183
   2   5   5 1392.90   44.50 205
   2   5   5 1432.10   44.50 268
  -2  -5  -5 1429.20   45.80  40
  -2  -5  -5 1444.40   45.40 145
  -2  -5  -5 1458.60   45.90 194
  -2  -5  -5 1380.20   46.70 310
   2   5   6   50.10    2.20  60
   2   5   6   42.30    2.30 135
   2   5   6   40.70    2.70 187
   2   5   6   45.60    2.10 205
   2   5   6   37.10    2.40 268
  -2  -5  -6   51.30    2.70  45
  -2  -5  -6   48.60    2.30 150
   2   5   7   50.20    2.40  64
   2   5   7   51.80    2.70 139
   2   5   7   49.20    2.80 190
   2   5   7   48.70    2.40 204
   2   5   7   54.10    2.90 268
  -2  -5  -7   54.90    2.50  49
  -2  -5  -7   51.90    2.60 154
   2   5   8  305.80   10.80  67
   2   5   8  331.00   11.10 142
   2   5   8  301.20   11.10 193
   2   5   8  287.40   10.70 268
  -2  -5  -8  300.50   11.10  52
  -2  -5  -8  337.30   10.80 157
  -2  -5  -8  296.90   11.40 315
   2   5   9   30.20    2.30  70
   2   5   9   26.70    2.20 144
   2   5   9   39.00    2.50 195
   2   5   9   33.20    1.90 201
   2   5   9   34.70    2.10 269
  -2  -5  -9   43.10    2.60  54
  -2  -5  -9   35.80    2.30 160
  -2  -5  -9   36.90    2.70 318
   2   5  10  326.30   11.40  72
   2   5  10  295.80   11.00 145
   2   5  10  309.90   11.50 196
   2   5  10  288.40   10.30 199
  -2  -5 -10  325.60   12.00  55
  -2  -5 -10  329.10   11.70 162
  -2  -5 -10  300.50   11.30 320
   2   5  11   35.90    2.40  74
   2   5  11   34.20    2.10 146
   2   5  11   32.00    2.00 270
  -2  -5 -11   35.40    2.50  56
  -2  -5 -11   40.90    2.90 164
  -2  -5 -11   38.90    3.00 322
   2   5  12   -0.40    1.10  75
   2   5  12    1.30    0.90 271
  -2  -5 -12   -0.10    0.90 165
  -2  -5 -12    8.30    2.10 325
   2   5  13  175.40    7.40  77
   2   5  13  143.00    7.30 147
   2   5  13  163.30    6.40 272
  -2  -5 -13  145.10    6.70 327
   2   5  14   57.80    3.70  78
   2   5  14   43.30    3.40 147
   2   5  14   43.10    2.60 274
  -2  -5 -14   55.50    3.70 168
  -2  -5 -14   47.20    3.20 329
   2   5  15  115.60    6.00  79
   2   5  15   86.90    4.40 275
  -2  -5 -15   99.50    5.90 169
  -2  -5 -15   95.90    5.60 330
   2   5  16   41.40    3.40  81
   2   5  16   31.20    2.30 277
  -2  -5 -16   32.00    3.00 332
   2   5  17    4.40    1.80  82
   2   5  17    2.00    0.80 279
  -2  -5 -17    4.40    2.00 172
  -2  -5 -17   -1.00    1.30 334
   2   5  18   12.20    2.20  83
  -2  -5 -18    4.80    1.90 173
  -2  -5 -18    6.00    2.30 336
   2   5  19   10.30    2.70  84
  -2  -5 -19   16.80    2.90 174
  -2  -5 -19   15.00    2.70 337
   2   6 -13   45.20    4.40   8
  -2  -6  13   75.10    6.90  98
   2   6 -12   28.80    4.00   8
  -2  -6  12   23.50    3.50  98
   2   6 -11  139.20    8.20   8
  -2  -6  11  136.80    8.30  98
   2   6 -10   11.20    2.20   8
  -2  -6  10    8.80    2.20  98
   2   6  -9  325.30   13.80   8
  -2  -6   9  381.10   15.70  98
   2   6  -8   14.20    2.30   8
   2   6  -8   13.00    1.70  76
  -2  -6   8   23.10    2.90  98
   2   6  -7   44.80    3.70   8
   2   6  -7   49.30    3.70  78
  -2  -6   7   33.80    3.30  98
  -2  -6   7   47.50    3.00 343
   2   6  -6  121.50    5.70   9
   2   6  -6  125.20    6.20  79
   2   6  -6  120.70    5.60 287
  -2  -6   6  124.40    6.30  99
  -2  -6   6  117.20    5.70 345
   2   6  -5   17.50    2.00  10
   2   6  -5   12.60    1.70  81
   2   6  -5   12.10    1.40 199
   2   6  -5   17.40    1.80 288
  -2  -6   5   26.00    2.70 100
  -2  -6   5   14.10    1.50 171
  -2  -6   5   19.40    1.70 348
   2   6  -4   21.40    1.90  11
   2   6  -4   21.80    2.20  83
   2   6  -4   22.80    1.80 200
  -2  -6   4   21.80    2.00 101
  -2  -6   4   27.50    2.30 173
  -2  -6   4   21.00    1.80 351
   2   6  -3  823.20   27.40  13
   2   6  -3  905.00   28.90  86
   2   6  -3  778.80   28.20 202
   2   6  -3  840.30   27.60 278
   2   6  -3  820.60   27.40 290
  -2  -6   3  888.50   28.60 103
  -2  -6   3  849.90   28.10 176
  -2  -6   3  803.70   25.40 219
  -2  -6   3  783.70   28.20 354
   2   6  -2  117.00    5.20  15
   2   6  -2  124.90    5.30  89
   2   6  -2  127.40    5.10 203
   2   6  -2  132.20    4.90 275
   2   6  -2  124.70    5.40 292
  -2  -6   2  139.50    6.10 105
  -2  -6   2  135.80    5.60 179
  -2  -6   2  132.40    4.70 238
  -2  -6   2  152.00    5.60 358
   2   6  -1  656.70   21.40  18
   2   6  -1  636.40   21.40  92
   2   6  -1  642.40   21.00 204
   2   6  -1  670.70   21.40 273
   2   6  -1  603.40   22.00 295
  -2  -6   1  670.90   22.70   2
  -2  -6   1  658.50   22.80 108
  -2  -6   1  669.70   20.80 248
  -2  -6   1  616.30   21.90 361
   2   6   0  144.70    5.70  22
   2   6   0  165.50    5.90  96
   2   6   0  146.10    5.60 205
   2   6   0  148.70    5.80 271
   2   6   0  148.80    5.90 298
  -2  -6   0  131.30    5.30   6
  -2  -6   0  134.70    5.70 112
  -2  -6   0  149.50    5.10 254
   2   6   1    3.50    1.20 101
   2   6   1    7.90    0.90 206
   2   6   1    9.80    1.20 269
   2   6   1    7.80    1.20 301
  -2  -6  -1    7.50    1.10  11
  -2  -6  -1   10.10    1.70 117
  -2  -6  -1    9.40    1.00 258
  -2  -6  -1    7.20    1.40 290
   2   6   2   38.40    2.20  32
   2   6   2   40.70    2.30 106
   2   6   2   35.00    1.70 207
   2   6   2   28.00    1.80 268
   2   6   2   26.80    1.90 305
  -2  -6  -2   35.10    1.90  16
  -2  -6  -2   27.10    2.20 122
  -2  -6  -2   32.90    1.60 261
  -2  -6  -2   30.10    2.20 294
   2   6   3   77.40    3.70  39
   2   6   3   87.90    3.80 113
   2   6   3   79.90    3.20 207
   2   6   3   77.40    3.50 267
   2   6   3   80.60    3.50 309
  -2  -6  -3   92.00    3.80  23
  -2  -6  -3   93.80    3.80 129
  -2  -6  -3   79.40    3.80 298
   2   6   4   60.10    2.70  45
   2   6   4   61.20    3.10 119
   2   6   4   56.20    2.80 266
  -2  -6  -4   58.80    2.90  29
  -2  -6  -4   54.60    2.80 135
  -2  -6  -4   62.00    3.30 187
  -2  -6  -4   49.40    2.50 302
   2   6   5   61.70    3.00  51
   2   6   5   72.40    3.40 125
   2   6   5   57.40    3.10 207
   2   6   5   79.90    3.30 266
  -2  -6  -5   61.60    3.00  35
  -2  -6  -5   74.90    3.10 141
  -2  -6  -5   63.70    3.20 192
  -2  -6  -5   59.40    2.90 306
   2   6   6  121.40    4.70  56
   2   6   6  107.10    4.70 130
   2   6   6  106.50    4.70 183
   2   6   6  117.30    4.50 207
   2   6   6  117.50    4.80 266
  -2  -6  -6  103.20    4.50  40
  -2  -6  -6  117.30    4.70 146
  -2  -6  -6  108.50    4.70 196
  -2  -6  -6  120.10    4.80 310
   2   6   7  779.80   26.20  60
   2   6   7  758.60   25.30 186
   2   6   7  797.90   25.40 206
   2   6   7  775.60   25.60 266
  -2  -6  -7  763.40   25.40  44
   2   6   8  141.70    5.20  63
   2   6   8  135.50    5.80 137
   2   6   8  143.00    5.80 189
   2   6   8  127.90    5.00 206
   2   6   8  125.90    5.40 266
  -2  -6  -8  130.90    5.80  47
  -2  -6  -8  136.10    5.10 153
   2   6   9   59.60    3.30  66
   2   6   9   69.80    3.40 139
   2   6   9   66.70    3.90 192
   2   6   9   61.40    2.90 205
   2   6   9   76.30    3.20 267
  -2  -6  -9   50.20    3.20  49
  -2  -6  -9   65.60    3.10 156
  -2  -6  -9   69.70    3.90 314
   2   6  10  117.20    5.10  68
   2   6  10  128.70    4.90 141
   2   6  10  116.70    5.40 194
   2   6  10  121.00    5.20 203
   2   6  10  134.90    5.20 267
  -2  -6 -10   99.10    4.80  51
  -2  -6 -10  113.80    5.00 158
  -2  -6 -10  115.20    5.10 317
   2   6  11  111.40    4.70  71
   2   6  11   93.00    4.80 142
   2   6  11  107.50    4.70 195
   2   6  11  105.90    4.20 201
   2   6  11   93.00    4.60 268
  -2  -6 -11  101.40    5.00  52
  -2  -6 -11  113.30    4.90 161
  -2  -6 -11  103.30    5.30 319
   2   6  12  107.50    5.00  72
   2   6  12  104.20    4.90 143
   2   6  12  105.00    5.40 196
   2   6  12   94.60    4.40 269
  -2  -6 -12   98.40    5.20 162
  -2  -6 -12   92.60    4.80 322
   2   6  13  565.60   20.70  74
   2   6  13  556.40   21.40 144
   2   6  13  587.70   22.30 197
   2   6  13  537.70   19.70 270
  -2  -6 -13  600.60   21.50 164
  -2  -6 -13  562.50   20.80 324
   2   6  14   70.90    4.00  76
   2   6  14   68.20    4.40 144
   2   6  14   68.50    3.80 271
  -2  -6 -14   55.10    3.70 166
  -2  -6 -14   68.30    3.90 326
   2   6  15   75.20    4.60  77
   2   6  15   74.10    4.10 273
  -2  -6 -15   67.90    4.80 167
  -2  -6 -15   73.80    4.80 328
   2   6  16    0.50    1.20 274
  -2  -6 -16    7.90    2.40 169
  -2  -6 -16    1.50    1.60 330
   2   6  17   22.50    2.90  80
   2   6  17   20.60    1.70 276
  -2  -6 -17   31.10    3.00 170
  -2  -6 -17   17.00    2.50 332
   2   6  18    9.30    2.20  81
   2   6  18    9.30    1.30 278
  -2  -6 -18   22.00    2.90 171
   2   6  19   -3.60    2.40  82
  -2  -6 -19    2.70    2.60 172
  -2  -6 -19    5.00    2.20 335
   2   7 -12    4.60    2.50  10
  -2  -7  12   13.10    3.10 100
   2   7 -11    6.90    2.70  10
  -2  -7  11    7.20    2.40 100
   2   7 -10  125.60    7.50  10
  -2  -7  10  121.40    6.90 100
   2   7  -9  169.50    7.40  10
  -2  -7   9  158.40    8.90 100
   2   7  -8   -6.30    2.10  10
   2   7  -8    4.00    1.70 287
  -2  -7   8    6.10    2.80 100
   2   7  -7    0.20    1.30  11
   2   7  -7    2.70    1.80  79
   2   7  -7    3.60    2.10 287
  -2  -7   7    2.60    1.60 101
   2   7  -6  142.60    6.60  12
   2   7  -6  130.70    6.90  80
   2   7  -6  108.70    5.70 198
   2   7  -6  134.60    6.40 288
  -2  -7   6  114.90    6.50 102
  -2  -7   6  135.60    6.20 346
   2   7  -5   29.40    2.70  13
   2   7  -5   46.50    2.90  82
   2   7  -5   25.00    2.20 200
   2   7  -5   30.70    1.90 284
   2   7  -5   34.70    2.80 289
  -2  -7   5   37.50    3.90 103
  -2  -7   5   41.10    2.50 348
   2   7  -4  255.40    9.70  14
   2   7  -4  194.50    9.40  84
   2   7  -4  233.30    8.50 202
   2   7  -4  228.90    8.90 280
   2   7  -4  217.90    9.00 290
  -2  -7   4  255.30   10.40 104
  -2  -7   4  227.20    9.10 351
   2   7  -3  198.70    8.60  15
   2   7  -3  227.00    8.70  87
   2   7  -3  219.30    8.50 203
   2   7  -3  207.60    7.70 276
   2   7  -3  210.80    8.70 292
  -2  -7   3  227.60    9.10 105
  -2  -7   3  220.60    8.80 177
  -2  -7   3  203.50    7.00 223
  -2  -7   3  206.70    8.20 354
   2   7  -2   89.50    4.60  18
   2   7  -2   83.20    4.50  90
   2   7  -2   95.50    4.20 204
   2   7  -2   93.80    3.80 273
   2   7  -2  105.30    4.50 293
  -2  -7   2   94.60    4.90 108
  -2  -7   2   83.00    4.00 180
  -2  -7   2   94.20    3.40 236
  -2  -7   2  109.70    4.50 357
   2   7  -1  310.00   11.40  20
   2   7  -1  322.30   11.70  93
   2   7  -1  288.90   10.80 205
   2   7  -1  298.20   10.60 271
   2   7  -1  303.10   11.30 295
  -2  -7   1  313.30   11.70   3
  -2  -7   1  314.50   12.60 110
  -2  -7   1  327.60   10.60 244
  -2  -7   1  300.40   12.00 360
   2   7   0  188.70    7.10  23
   2   7   0  160.00    6.40  96
   2   7   0  183.90    6.60 206
   2   7   0  160.40    6.40 269
   2   7   0  170.10    6.70 298
  -2  -7   0  175.40    6.80   6
  -2  -7   0  144.90    6.80 113
  -2  -7   0  176.30    5.90 250
   2   7   1   35.70    2.30  27
   2   7   1   30.60    2.40 100
   2   7   1   28.40    1.90 207
   2   7   1   35.00    2.10 268
   2   7   1   33.60    2.30 301
  -2  -7  -1   33.30    2.20  10
  -2  -7  -1   29.90    2.70 117
  -2  -7  -1   34.00    1.80 254
  -2  -7  -1   36.40    2.20 288
   2   7   2   23.90    1.80  32
   2   7   2   22.20    2.10 105
   2   7   2   24.80    1.60 208
   2   7   2   32.60    2.00 267
   2   7   2   26.80    2.00 304
  -2  -7  -2   28.70    1.90  15
  -2  -7  -2   30.10    2.10 122
  -2  -7  -2   32.60    1.70 257
  -2  -7  -2   25.90    2.10 292
   2   7   3   62.00    3.40  37
   2   7   3   54.60    3.60 110
   2   7   3   76.50    3.50 208
   2   7   3   68.30    3.20 266
   2   7   3   74.00    3.40 308
  -2  -7  -3   68.20    3.30  20
  -2  -7  -3   75.50    3.90 127
  -2  -7  -3   74.30    3.30 259
  -2  -7  -3   80.20    3.60 295
   2   7   4  117.00    5.10  42
   2   7   4  114.50    5.50 116
   2   7   4  125.10    5.00 209
   2   7   4  135.10    5.30 265
   2   7   4  136.40    5.40 312
  -2  -7  -4  126.30    4.90  26
  -2  -7  -4  131.00    5.60 132
  -2  -7  -4  146.10    5.40 185
  -2  -7  -4  123.80    4.80 261
  -2  -7  -4  127.80    5.10 299
   2   7   5  608.20   21.00  47
   2   7   5  579.70   21.90 121
   2   7   5  651.20   20.50 209
   2   7   5  645.10   21.10 265
  -2  -7  -5  605.00   21.10  31
  -2  -7  -5  602.10   21.20 137
  -2  -7  -5  610.10   20.90 190
  -2  -7  -5  663.40   20.60 262
  -2  -7  -5  606.80   20.90 303
   2   7   6   59.70    2.90  52
   2   7   6   63.10    3.40 125
   2   7   6   65.90    2.90 208
   2   7   6   63.30    2.90 265
  -2  -7  -6   63.80    3.30  35
  -2  -7  -6   62.50    2.80 142
  -2  -7  -6   73.70    3.80 195
  -2  -7  -6   67.80    3.50 306
   2   7   7   88.10    3.60  56
   2   7   7   86.70    4.10 129
   2   7   7   79.90    3.70 183
   2   7   7   76.50    3.40 208
   2   7   7   88.40    4.00 265
  -2  -7  -7   84.90    3.80  39
  -2  -7  -7   80.30    3.50 146
  -2  -7  -7   84.10    4.00 310
   2   7   8  285.00   10.50  60
   2   7   8  243.30   10.10 132
   2   7   8  253.00    9.90 186
   2   7   8  285.30    9.80 208
   2   7   8  269.30    9.80 265
  -2  -7  -8  247.30    9.30  42
   2   7   9  322.40   11.60  63
   2   7   9  324.40   12.70 135
   2   7   9  330.40   11.90 189
   2   7   9  296.90   11.10 207
   2   7   9  300.00   11.40 265
  -2  -7  -9  333.40   13.20  45
  -2  -7  -9  320.20   11.80 153
   2   7  10  128.00    5.70  65
   2   7  10  137.10    6.20 137
   2   7  10  141.80    5.80 191
   2   7  10  138.00    5.50 206
   2   7  10  137.50    5.60 266
  -2  -7 -10  155.60    7.70  47
  -2  -7 -10  135.60    6.20 155
  -2  -7 -10  152.30    5.60 314
   2   7  11  597.40   20.50  68
   2   7  11  556.80   20.80 139
   2   7  11  566.80   20.10 192
   2   7  11  549.70   19.20 204
  -2  -7 -11  630.80   22.10 158
   2   7  12  192.20    7.10  70
   2   7  12  158.00    7.70 140
   2   7  12  173.40    8.20 194
   2   7  12  163.60    6.80 202
   2   7  12  169.30    7.20 268
  -2  -7 -12  190.60    7.80 160
  -2  -7 -12  200.80    8.00 319
   2   7  13   42.40    3.10  72
   2   7  13   33.80    2.90 141
   2   7  13   37.40    2.90 195
   2   7  13   34.80    2.20 200
   2   7  13   30.80    2.60 268
  -2  -7 -13   25.20    2.10 162
  -2  -7 -13   23.50    2.80 321
   2   7  14   34.30    3.10  74
   2   7  14   25.10    2.70 141
   2   7  14   22.90    2.60 196
   2   7  14   37.70    2.60 270
  -2  -7 -14   27.30    2.90 164
  -2  -7 -14   25.50    3.10 324
   2   7  15   14.30    2.10  75
   2   7  15   19.30    2.00 271
  -2  -7 -15   29.30    3.10 326
   2   7  16   48.90    4.40  77
   2   7  16   52.40    3.40 272
  -2  -7 -16   60.40    4.60 167
  -2  -7 -16   43.40    3.60 328
   2   7  17   11.30    2.30  78
   2   7  17   19.60    2.10 274
  -2  -7 -17   15.80    2.20 168
  -2  -7 -17   22.70    3.10 330
   2   7  18   28.70    3.60  79
   2   7  18   28.00    2.60 275
  -2  -7 -18   19.30    3.20 169
  -2  -7 -18   42.50    3.50 331
   2   7  19   21.00    2.90  81
  -2  -7 -19   34.30    3.90 171
  -2  -7 -19   33.40    3.90 333
   2   8 -11  315.40   17.90  12
   2   8 -11  360.10   19.10 288
  -2  -8  11  355.70   19.30 102
   2   8 -10   11.40    2.50  12
   2   8 -10   15.60    2.60 288
  -2  -8  10    4.60    2.00 102
   2   8  -9  165.00    9.00  12
   2   8  -9  195.40   10.10 288
  -2  -8   9  200.70   10.50 102
   2   8  -8   19.40    2.60  13
   2   8  -8   41.40    3.70 288
  -2  -8   8   27.10    3.10 103
   2   8  -7  258.90   11.10  13
   2   8  -7  258.80   10.70 289
  -2  -8   7  257.20   11.00 103
   2   8  -6   57.60    4.30  14
   2   8  -6   65.00    5.10  81
   2   8  -6   68.90    4.00 199
   2   8  -6   88.60    4.40 289
  -2  -8   6   88.60    4.80 104
   2   8  -5   18.20    2.20  15
   2   8  -5   30.20    2.60  83
   2   8  -5   32.70    2.20 201
   2   8  -5   29.10    2.10 282
   2   8  -5   26.80    2.50 290
  -2  -8   5   25.00    2.70 105
   2   8  -4  589.90   19.80  16
   2   8  -4  573.30   21.00  85
   2   8  -4  527.60   20.20 202
   2   8  -4  524.70   19.40 278
   2   8  -4  547.20   20.50 291
  -2  -8   4  534.60   20.40 106
  -2  -8   4  531.00   20.10 351
   2   8  -3  276.60   10.50  18
   2   8  -3  278.30   10.50  88
   2   8  -3  266.00   10.70 204
   2   8  -3  265.00   10.40 275
   2   8  -3  253.00   10.60 293
  -2  -8   3  281.00   11.40 108
  -2  -8   3  263.90    9.10 224
  -2  -8   3  283.70   10.90 353
   2   8  -2  273.50   10.90  20
   2   8  -2  283.80   11.10  90
   2   8  -2  274.60   10.50 205
   2   8  -2  289.90   10.40 272
   2   8  -2  286.60   11.10 294
  -2  -8   2  289.60   11.50 110
  -2  -8   2  297.10   11.80 180
  -2  -8   2  283.40    9.90 234
  -2  -8   2  281.00   11.70 356
   2   8  -1   82.00    4.60  22
   2   8  -1   91.50    4.80  93
   2   8  -1   90.60    4.00 206
   2   8  -1   82.90    3.60 270
   2   8  -1   93.20    4.40 296
  -2  -8   1   89.80    4.40   3
  -2  -8   1   77.80    4.30 112
  -2  -8   1   94.20    3.60 241
  -2  -8   1   73.80    3.90 359
   2   8   0  102.10    5.00  25
   2   8   0  116.20    5.20  96
   2   8   0  121.80    5.00 207
   2   8   0  112.10    4.60 269
   2   8   0  110.50    5.00 298
  -2  -8   0  130.10    5.60   6
  -2  -8   0  131.60    6.20 115
  -2  -8   0  126.60    4.90 246
  -2  -8   0  109.90    5.60 362
   2   8   1  344.80   13.00  28
   2   8   1  353.60   13.50 100
   2   8   1  383.80   13.40 208
   2   8   1  385.30   13.00 267
   2   8   1  368.50   13.10 301
  -2  -8  -1  365.10   13.70  10
  -2  -8  -1  384.10   14.30 118
  -2  -8  -1  365.60   13.40 250
   2   8   2  895.00   29.70  32
   2   8   2  894.70   29.30 104
   2   8   2  901.60   29.70 209
   2   8   2  859.70   29.00 266
   2   8   2  894.10   29.20 304
  -2  -8  -2  923.50   30.40  14
  -2  -8  -2  902.10   30.70 122
  -2  -8  -2  833.90   30.00 254
  -2  -8  -2  892.50   30.10 290
   2   8   3  122.00    5.40  36
   2   8   3  125.90    6.00 108
   2   8   3  145.30    5.80 209
   2   8   3  128.60    5.20 265
   2   8   3  128.70    5.40 307
  -2  -8  -3  124.60    4.90  18
  -2  -8  -3  130.60    6.20 126
  -2  -8  -3  114.10    4.80 256
  -2  -8  -3  123.90    5.30 293
   2   8   4   28.40    2.00  41
   2   8   4   24.70    2.20 113
   2   8   4   28.10    1.90 209
   2   8   4   32.10    2.40 265
   2   8   4   31.30    2.00 311
  -2  -8  -4   39.20    2.40  23
  -2  -8  -4   34.20    2.30 131
  -2  -8  -4   27.60    2.30 185
  -2  -8  -4   32.00    2.00 258
  -2  -8  -4   28.30    2.20 296
   2   8   5  100.80    4.70  45
   2   8   5   99.50    5.00 117
   2   8   5  104.60    4.30 209
   2   8   5   97.40    4.40 264
  -2  -8  -5   93.60    4.40  27
  -2  -8  -5   90.90    4.20 135
  -2  -8  -5  100.20    4.20 189
  -2  -8  -5   86.50    4.00 259
  -2  -8  -5  111.40    4.70 300
   2   8   6  327.80   12.50  49
   2   8   6  357.90   13.70 121
   2   8   6  353.80   12.00 209
   2   8   6  347.80   12.00 264
  -2  -8  -6  352.80   12.60  31
  -2  -8  -6  320.00   12.30 139
  -2  -8  -6  353.30   12.70 193
  -2  -8  -6  337.00   12.60 260
  -2  -8  -6  332.20   12.10 303
   2   8   7   60.60    3.20  53
   2   8   7   49.60    3.40 125
   2   8   7   54.20    2.60 209
   2   8   7   55.60    3.30 264
  -2  -8  -7   52.40    3.00  35
  -2  -8  -7   50.50    3.10 143
  -2  -8  -7   66.90    3.60 261
  -2  -8  -7   55.10    3.20 306
   2   8   8  429.90   14.90  57
   2   8   8  391.30   15.00 128
   2   8   8  427.70   14.80 182
   2   8   8  424.60   14.80 209
   2   8   8  411.00   14.70 264
  -2  -8  -8  408.90   15.70  38
  -2  -8  -8  456.20   15.30 147
  -2  -8  -8  436.90   16.40 261
  -2  -8  -8  434.40   16.30 309
   2   8   9   12.80    1.80  60
   2   8   9   11.50    1.60 131
   2   8   9   13.30    1.70 185
   2   8   9   10.90    1.20 208
   2   8   9   15.90    2.00 265
  -2  -8  -9    5.40    1.40  41
  -2  -8  -9    5.70    1.40 150
  -2  -8  -9   10.90    1.70 262
  -2  -8  -9   12.90    1.70 312
   2   8  10   42.90    2.70  63
   2   8  10   29.80    2.80 133
   2   8  10   49.10    3.10 188
   2   8  10   44.20    2.40 207
   2   8  10   35.60    2.30 265
  -2  -8 -10   45.70    2.90  43
  -2  -8 -10   42.30    2.60 153
   2   8  11  369.10   14.10 135
   2   8  11  340.30   13.30 190
   2   8  11  356.30   12.80 206
   2   8  11  356.00   12.50 266
  -2  -8 -11  316.70   12.40 314
   2   8  12   49.90    3.20  68
   2   8  12   58.20    4.20 137
   2   8  12   48.80    2.80 205
   2   8  12   57.30    3.50 266
  -2  -8 -12   55.70    3.80 158
  -2  -8 -12   46.40    3.70 317
   2   8  13    9.90    2.00  70
   2   8  13   11.60    2.00 138
   2   8  13    7.30    2.00 192
   2   8  13    5.80    0.80 203
   2   8  13    9.70    1.40 267
  -2  -8 -13    4.90    1.90 160
  -2  -8 -13    7.70    1.80 319
   2   8  14  127.70    6.00  71
   2   8  14  108.00    6.20 139
   2   8  14  107.60    6.10 193
   2   8  14  124.10    6.00 268
  -2  -8 -14  101.10    5.80 161
  -2  -8 -14  101.40    5.10 321
   2   8  15   -1.90    1.40  73
   2   8  15    2.30    0.70 198
   2   8  15   -1.80    1.40 269
  -2  -8 -15    5.50    1.90 163
  -2  -8 -15   -2.50    2.10 323
   2   8  16    4.10    1.50  75
   2   8  16    6.40    1.80 271
  -2  -8 -16    3.80    1.60 165
  -2  -8 -16    3.40    2.30 325
   2   8  17    1.30    1.10 272
  -2  -8 -17    1.20    2.00 327
   2   8  18   39.30    4.20  78
   2   8  18   35.40    3.10 273
  -2  -8 -18   31.50    3.90 168
  -2  -8 -18   26.20    3.40 329
   2   8  19    5.30    2.20  79
   2   8  19    9.00    1.50 275
  -2  -8 -19    0.80    1.70 169
  -2  -8 -19    5.20    2.20 331
   2   9 -10   21.90    3.60  14
   2   9 -10   29.80    3.50 289
  -2  -9  10   23.30    4.40 104
   2   9  -9   15.20    3.20  15
   2   9  -9   20.30    2.70 289
  -2  -9   9   14.10    3.20 105
   2   9  -8    1.50    1.80  15
   2   9  -8   11.40    2.90 290
  -2  -9   8    5.00    2.00 105
   2   9  -7   64.60    4.60  15
   2   9  -7   45.60    3.50 290
  -2  -9   7   50.50    4.40 105
   2   9  -6   40.20    3.50  16
   2   9  -6   32.50    1.80 286
   2   9  -6   36.40    3.30 291
  -2  -9   6   25.60    2.90 106
   2   9  -5   28.80    2.60  17
   2   9  -5   41.20    3.40  84
   2   9  -5   35.80    2.30 281
   2   9  -5   45.70    3.20 291
   2   9  -4  300.00   11.70  18
   2   9  -4  289.50   12.00  86
   2   9  -4  279.20   11.20 277
   2   9  -4  292.60   11.10 292
  -2  -9   4  269.10   12.20 108
   2   9  -3  163.30    7.40  20
   2   9  -3  197.90    8.00  88
   2   9  -3  180.70    7.40 274
   2   9  -3  153.70    7.70 294
  -2  -9   3  151.30    7.10 110
  -2  -9   3  154.70    5.70 223
   2   9  -2   29.00    2.90  22
   2   9  -2   22.80    2.70  91
   2   9  -2   25.50    2.10 206
   2   9  -2   25.00    2.10 272
   2   9  -2   33.40    2.60 295
  -2  -9   2   25.40    3.10 112
  -2  -9   2   22.80    1.40 232
   2   9  -1   47.00    3.00  24
   2   9  -1   34.40    2.80  93
   2   9  -1   48.30    2.70 207
   2   9  -1   50.90    2.80 270
   2   9  -1   33.60    2.70 297
  -2  -9   1   29.90    3.30 114
  -2  -9   1   45.80    2.10 238
  -2  -9   1   34.60    2.40 358
   2   9   0    3.60    1.80  26
   2   9   0    2.60    1.70  96
   2   9   0   -1.70    1.10 208
   2   9   0    1.60    1.00 268
   2   9   0   -3.70    1.30 299
  -2  -9   0    0.40    2.00 116
  -2  -9   0    2.00    0.90 243
  -2  -9   0    5.50    1.40 360
   2   9   1  253.10   10.10  29
   2   9   1  246.10   10.40 100
   2   9   1  272.40    9.50 267
   2   9   1  260.50    9.90 301
  -2  -9  -1  271.20   10.40  10
  -2  -9  -1  287.80   11.00 119
  -2  -9  -1  265.30   10.10 247
   2   9   2  139.00    6.40  32
   2   9   2  152.90    6.40 103
   2   9   2  158.00    6.50 209
   2   9   2  143.80    6.50 304
  -2  -9  -2  152.10    6.40  13
  -2  -9  -2  140.60    6.70 122
  -2  -9  -2  151.80    6.20 250
  -2  -9  -2  149.80    6.40 288
   2   9   3  662.00   23.50  36
   2   9   3  718.40   23.80 107
   2   9   3  686.30   23.30 209
   2   9   3  625.90   22.50 265
   2   9   3  641.50   23.10 307
  -2  -9  -3  707.60   24.30  17
  -2  -9  -3  643.50   23.20 126
  -2  -9  -3  629.50   23.10 253
  -2  -9  -3  683.50   23.60 291
   2   9   4  577.00   20.40  40
   2   9   4  529.60   20.30 111
   2   9   4  591.10   20.90 210
   2   9   4  623.90   20.40 310
  -2  -9  -4  555.30   21.50  21
  -2  -9  -4  578.30   19.90 130
  -2  -9  -4  562.30   20.20 184
  -2  -9  -4  588.30   21.10 255
  -2  -9  -4  583.50   20.40 294
   2   9   5  604.10   19.80  44
   2   9   5  543.30   20.70 115
   2   9   5  595.50   21.00 210
   2   9   5  565.40   19.70 264
  -2  -9  -5  582.10   19.80  25
  -2  -9  -5  584.50   20.00 134
  -2  -9  -5  525.70   19.90 188
  -2  -9  -5  571.80   19.70 256
  -2  -9  -5  582.50   20.60 297
   2   9   6   30.20    2.40  48
   2   9   6   36.90    2.80 118
   2   9   6   27.70    1.80 210
  -2  -9  -6   28.80    2.30  28
  -2  -9  -6   31.60    2.60 138
  -2  -9  -6   37.60    2.70 192
  -2  -9  -6   28.50    2.30 258
  -2  -9  -6   23.70    2.00 300
   2   9   7  286.90   10.60  51
   2   9   7  284.20   11.90 122
   2   9   7  270.10   10.50 210
   2   9   7  284.40   10.20 264
  -2  -9  -7  306.40   12.40  32
  -2  -9  -7  308.90   10.70 141
  -2  -9  -7  290.50   10.90 196
  -2  -9  -7  275.40   10.50 258
  -2  -9  -7  250.40   10.80 303
   2   9   8   38.20    2.70  55
   2   9   8   33.60    2.80 125
   2   9   8   31.60    2.20 210
   2   9   8   38.50    2.90 264
  -2  -9  -8   43.60    2.90  35
  -2  -9  -8   45.70    2.90 145
  -2  -9  -8   39.30    2.50 259
  -2  -9  -8   38.40    2.60 306
   2   9   9   21.70    2.00  58
   2   9   9   11.30    2.20 128
   2   9   9   17.40    1.80 182
   2   9   9   20.70    1.50 209
   2   9   9   11.80    1.60 264
  -2  -9  -9   25.00    2.30  38
  -2  -9  -9   21.50    2.20 148
  -2  -9  -9   12.90    2.00 259
  -2  -9  -9   15.60    2.10 308
   2   9  10   28.80    2.60 130
   2   9  10   34.60    2.50 184
   2   9  10   25.40    1.90 208
   2   9  10   33.20    2.90 264
  -2  -9 -10   29.20    2.70 150
  -2  -9 -10   35.20    2.60 311
   2   9  11    8.90    1.30  63
   2   9  11   10.60    1.70 132
   2   9  11   17.80    2.40 187
   2   9  11   12.80    1.30 207
   2   9  11   13.70    1.60 265
  -2  -9 -11   10.00    1.80 153
   2   9  12   34.70    2.80  65
   2   9  12   20.20    2.70 133
   2   9  12   27.70    2.70 188
   2   9  12   29.00    2.00 206
   2   9  12   36.00    2.70 266
  -2  -9 -12   17.70    2.30 155
  -2  -9 -12   31.50    3.00 315
   2   9  13   16.60    2.20  67
   2   9  13   18.50    2.20 135
   2   9  13   14.60    1.90 190
   2   9  13    9.50    1.30 205
  -2  -9 -13   19.70    2.70 157
  -2  -9 -13   11.70    2.10 317
   2   9  14   18.90    2.50  69
   2   9  14   11.70    2.00 136
   2   9  14   14.80    1.90 191
   2   9  14   19.30    2.20 267
  -2  -9 -14   18.60    2.90 159
  -2  -9 -14   26.70    2.40 319
   2   9  15   14.00    2.30  71
   2   9  15    0.70    1.10 268
  -2  -9 -15    4.70    1.80 161
  -2  -9 -15    6.10    2.00 321
   2   9  16   12.90    2.30  73
   2   9  16   17.20    2.00 269
  -2  -9 -16    5.80    1.90 163
  -2  -9 -16   15.70    2.70 323
   2   9  17   30.10    3.40  75
   2   9  17   30.60    2.90 270
  -2  -9 -17   35.20    4.20 325
   2   9  18    8.60    2.20  76
   2   9  18   13.40    2.20 272
  -2  -9 -18   13.30    2.60 166
  -2  -9 -18   17.20    3.00 327
   2  10  -9   56.00    5.10  17
   2  10  -9   49.80    5.00 291
  -2 -10   9   59.00    5.30 107
   2  10  -8   19.40    2.80  17
   2  10  -8   21.90    2.80 291
  -2 -10   8   17.00    3.20 107
   2  10  -7   32.70    3.60  17
   2  10  -7   25.40    3.20 291
  -2 -10   7   26.50    3.90 107
   2  10  -6   19.70    1.50 285
   2  10  -6   26.00    3.20 292
   2  10  -5   12.60    2.50  19
   2  10  -5   11.30    1.40 280
   2  10  -5   16.50    2.80 293
  -2 -10   5    8.00    2.20 109
   2  10  -4  106.20    5.10  20
   2  10  -4   85.70    5.70  86
   2  10  -4   92.20    4.50 277
   2  10  -3   62.00    4.50  22
   2  10  -3   52.70    4.40  88
   2  10  -3   62.80    3.30 274
   2  10  -3   62.50    4.00 295
  -2 -10   3   54.10    4.40 112
  -2 -10   3   67.10    2.80 223
   2  10  -2  314.40   12.70  23
   2  10  -2  335.60   13.50  91
   2  10  -2  306.70   11.90 271
   2  10  -2  314.10   12.30 296
  -2 -10   2  306.00   13.10 113
  -2 -10   2  314.10   11.20 230
   2  10  -1   35.60    2.90  25
   2  10  -1   41.00    3.40  93
   2  10  -1   43.10    2.80 298
  -2 -10   1   38.00    4.00 115
  -2 -10   1   39.20    2.00 236
   2  10   0   46.90    3.40  27
   2  10   0   65.80    3.70  96
   2  10   0   53.30    3.20 268
   2  10   0   55.10    3.70 300
  -2 -10   0   50.10    4.00 117
  -2 -10   0   50.60    2.80 241
   2  10   1  534.70   19.90  30
   2  10   1  558.80   19.50  99
   2  10   1  542.50   19.10 267
   2  10   1  526.70   19.60 302
  -2 -10  -1  559.70   20.60 120
  -2 -10  -1  564.70   19.90 245
   2  10   2   79.30    4.40  33
   2  10   2   75.40    4.30 102
   2  10   2   75.50    3.90 266
   2  10   2   76.90    4.40 304
  -2 -10  -2   78.60    4.10  12
  -2 -10  -2   93.50    4.70 123
  -2 -10  -2   79.20    3.70 248
   2  10   3   12.30    1.80  36
   2  10   3   11.70    2.00 105
   2  10   3    7.80    1.50 265
   2  10   3    6.30    1.60 307
  -2 -10  -3    6.50    1.30  15
  -2 -10  -3    2.30    1.50 126
  -2 -10  -3    9.40    1.40 250
  -2 -10  -3    7.20    1.50 289
   2  10   4   85.60    4.60  39
   2  10   4  102.50    5.30 109
   2  10   4  114.40    5.20 210
   2  10   4  103.30    4.60 264
   2  10   4  107.10    4.80 310
  -2 -10  -4  103.90    5.60  19
  -2 -10  -4   99.80    5.20 129
  -2 -10  -4  116.70    5.30 184
  -2 -10  -4   87.40    4.50 252
  -2 -10  -4   88.30    4.40 292
   2  10   5    4.70    1.90 112
   2  10   5    8.90    1.40 210
   2  10   5   10.60    1.40 264
  -2 -10  -5    8.70    1.80  22
  -2 -10  -5    7.00    1.70 133
  -2 -10  -5    9.60    1.70 188
  -2 -10  -5    4.40    1.20 254
  -2 -10  -5   13.90    1.90 294
   2  10   6   48.90    3.10  46
   2  10   6   38.00    3.20 116
   2  10   6   47.00    2.60 210
   2  10   6   44.70    2.90 264
  -2 -10  -6   45.80    3.00 136
  -2 -10  -6   39.50    2.70 192
  -2 -10  -6   37.30    2.50 255
  -2 -10  -6   42.30    2.60 297
   2  10   7   76.20    4.20  50
   2  10   7   77.80    4.70 119
   2  10   7   74.00    3.60 210
   2  10   7   74.20    3.90 263
  -2 -10  -7   84.80    4.80  29
  -2 -10  -7   92.80    4.60 140
  -2 -10  -7   90.60    4.30 195
  -2 -10  -7   71.70    4.40 256
  -2 -10  -7   88.10    4.50 300
   2  10   8  221.70    8.40  53
   2  10   8  190.10    8.50 122
   2  10   8  208.20    8.00 210
   2  10   8  200.60    8.20 263
  -2 -10  -8  211.40    8.10 143
  -2 -10  -8  184.60    8.40 303
   2  10   9   91.40    4.50  56
   2  10   9   93.90    5.70 124
   2  10   9   84.30    4.30 210
   2  10   9   99.20    4.60 264
  -2 -10  -9   89.80    5.20 146
  -2 -10  -9   99.90    5.20 305
   2  10  10  100.40    4.60  58
   2  10  10  106.20    6.10 127
   2  10  10  108.30    4.60 209
   2  10  10   99.00    5.00 264
  -2 -10 -10  102.80    5.20 148
  -2 -10 -10  105.90    5.10 308
   2  10  11  153.40    7.00  61
   2  10  11  132.00    7.80 129
   2  10  11  134.40    6.60 208
   2  10  11  162.20    6.50 264
  -2 -10 -11  164.60    7.30 151
   2  10  12   33.60    2.90  63
   2  10  12   29.70    3.10 130
   2  10  12   25.40    2.50 185
   2  10  12   30.10    2.20 207
   2  10  12   28.00    2.60 265
  -2 -10 -12   30.20    2.80 153
   2  10  13   55.40    3.80  66
   2  10  13   76.90    4.30 132
   2  10  13   54.70    3.30 187
   2  10  13   59.10    3.80 206
   2  10  13   72.00    3.90 266
  -2 -10 -13   66.00    4.40 156
  -2 -10 -13   66.20    4.50 315
   2  10  14   15.90    2.50  68
   2  10  14   11.10    2.20 188
[truncated: 598,115 more chars]
