# Supplementary material for: A kryptoracemic salt: 2-{[2,8-bis­(tri­fluoro­meth­yl)quinolin-4-yl](hy­droxy)meth­yl}piperidin-1-ium (+)-3,3,3-tri­fluoro-2-meth­oxy-2-phenyl­propanoate
Source: Acta Crystallogr E Crystallogr Commun. 2016 May 27;72(Pt 6):872–7. doi: 10.1107/S2056989016008495 (PMC4908568; doi:10.1107/S2056989016008495)
Supplement: Supplementary file 2 [file e-72-00872-Isup2.hkl]

#
# h,k,l, Fc-squared, Fo-squared, sigma(Fo-squared), status flag
#
data_I
_shelx_title ' 2010src0146'
_shelx_refln_list_code          4
_shelx_F_calc_maximum      156.26
_exptl_crystal_F_000       627.92
_reflns_d_resolution_high  0.7718

loop_
 _space_group_symop_operation_xyz
 'x, y, z'

_cell_length_a     7.5210
_cell_length_b    13.3056
_cell_length_c    14.8445
_cell_angle_alpha  69.283
_cell_angle_beta   76.336
_cell_angle_gamma  85.759

_shelx_F_squared_multiplier     1.000

loop_
 _refln_index_h
 _refln_index_k
 _refln_index_l
 _refln_F_squared_calc
 _refln_F_squared_meas
 _refln_F_squared_sigma
 _refln_observed_status
  -3  -8 -19         48.83         45.89         6.82 o
  -2  -8 -19         17.99          5.01         4.05 o
  -3  -7 -19         46.08         47.58        15.57 o
  -2  -7 -19         54.80         62.39         5.08 o
  -1  -7 -19          2.96          7.56         2.76 o
  -3  -6 -19          1.29          4.06         4.24 o
  -2  -6 -19          9.73          7.27         3.10 o
  -1  -6 -19         31.75         39.24         5.16 o
  -3  -5 -19          2.99         11.48         2.83 o
  -2  -5 -19         38.24         29.28         3.64 o
  -1  -5 -19          8.20         16.03         4.05 o
  -3  -4 -19          1.58          0.92         3.50 o
  -2  -4 -19          0.29         -1.34         2.54 o
  -3 -11 -18        315.49        401.77        19.53 o
  -2 -11 -18        198.52        226.73        19.53 o
  -1 -11 -18        151.11        165.84         8.91 o
  -4 -10 -18         35.46         41.83         5.90 o
  -3 -10 -18         14.43         12.08         2.74 o
  -2 -10 -18         58.98         74.63        10.41 o
  -1 -10 -18         35.12         43.08         4.01 o
   0 -10 -18         40.32         45.06        13.36 o
  -4  -9 -18          7.72         12.16         5.71 o
  -3  -9 -18         17.05         25.43         4.05 o
  -2  -9 -18         21.88         28.05         3.62 o
  -1  -9 -18         10.21         13.62         2.91 o
   0  -9 -18          7.38          4.52         4.88 o
  -5  -8 -18         30.23         21.01         6.08 o
  -4  -8 -18         19.68         30.31        16.86 o
  -3  -8 -18         72.97         92.16         6.06 o
  -2  -8 -18         55.52         52.95         4.88 o
  -1  -8 -18         17.00         20.09         3.50 o
   0  -8 -18          0.02         -2.67         2.03 o
  -5  -7 -18         85.54         72.42         7.92 o
  -4  -7 -18          7.32          3.32         2.59 o
  -3  -7 -18          6.73         14.88         3.01 o
  -2  -7 -18         45.36         63.27        21.38 o
  -1  -7 -18         12.18         16.58        11.52 o
   0  -7 -18         68.09         84.25        11.70 o
   1  -7 -18         21.33         35.75         5.34 o
  -5  -6 -18          7.46          7.56         3.87 o
  -4  -6 -18          4.85          2.96         3.59 o
  -3  -6 -18          2.76          3.90         4.05 o
  -2  -6 -18         16.08         40.54         5.34 o
  -1  -6 -18         24.13         22.65         6.54 o
   0  -6 -18          1.41         -0.33         2.30 o
   1  -6 -18         39.95         40.73         5.90 o
  -5  -5 -18         29.41         24.69         5.71 o
  -4  -5 -18         24.46         21.50         3.59 o
  -3  -5 -18         12.45         16.47         2.79 o
  -2  -5 -18         12.35          9.85         2.70 o
  -1  -5 -18         38.76         50.95         8.94 o
   0  -5 -18         10.30         15.01         8.57 o
   1  -5 -18         95.03         81.82         9.95 o
  -5  -4 -18         61.14         60.81         7.74 o
  -4  -4 -18         24.20         16.86         4.98 o
  -3  -4 -18         14.75         10.41         3.44 o
  -2  -4 -18          4.53         -0.39         4.05 o
  -1  -4 -18         41.93         48.53         3.98 o
   0  -4 -18         27.45         25.62         3.69 o
  -5  -3 -18          1.58          5.95         3.44 o
  -4  -3 -18          9.86         10.51         4.42 o
  -3  -3 -18         15.87         32.17         8.85 o
  -2  -3 -18          5.11          0.65         2.04 o
  -1  -3 -18         22.44         34.43         3.67 o
   0  -3 -18        169.12        193.31         9.39 o
  -4  -2 -18         28.90         13.83         5.74 o
  -3  -2 -18        166.92        164.71        12.99 o
  -2  -2 -18        167.34        165.51         8.99 o
  -1  -2 -18          1.64          5.95         4.05 o
   0  -2 -18          4.85          4.12         5.34 o
  -4  -1 -18        115.84        103.76         5.34 o
  -3  -1 -18         20.06         30.42         8.43 o
  -2  -1 -18         43.81         42.23        10.74 o
  -1  -1 -18         38.19         56.76         6.08 o
  -4 -12 -17         20.69         24.33         6.08 o
  -3 -12 -17          8.14         12.88        13.82 o
  -2 -12 -17        105.34        105.64         7.10 o
  -1 -12 -17         39.55         35.06         7.37 o
   0 -12 -17          9.92          7.51         2.65 o
  -4 -11 -17         11.43         14.01         4.42 o
  -3 -11 -17         79.64         75.90         5.27 o
  -2 -11 -17          8.64          3.73         2.61 o
  -1 -11 -17        110.12        128.50         7.42 o
   0 -11 -17          3.18          2.90         3.87 o
  -5 -10 -17         32.24         29.49         6.63 o
  -4 -10 -17         15.38          6.82         3.50 o
  -3 -10 -17          8.24         22.36         3.17 o
  -2 -10 -17         18.43         24.43         3.10 o
  -1 -10 -17         20.07         17.81         4.52 o
   0 -10 -17         50.32         57.84         4.35 o
   1 -10 -17          0.65          6.45         3.50 o
  -5  -9 -17          9.30         13.82         4.05 o
  -4  -9 -17         68.61         60.87         4.82 o
  -3  -9 -17         60.24         61.74         6.08 o
  -2  -9 -17         46.18         64.87         7.74 o
  -1  -9 -17         53.09         53.66         4.07 o
   0  -9 -17         61.67         58.72         7.28 o
   1  -9 -17         55.92         44.60         7.19 o
  -6  -8 -17         42.00         44.97         6.82 o
  -5  -8 -17         13.95         18.06         5.16 o
  -4  -8 -17         82.16         64.68         7.37 o
  -3  -8 -17          2.82         13.85         5.25 o
  -2  -8 -17          3.77          2.21         3.69 o
  -1  -8 -17         45.39         40.09         5.44 o
   0  -8 -17         11.12         12.56         2.69 o
   1  -8 -17        117.13        117.78        10.23 o
   2  -8 -17         27.19         29.49         5.34 o
  -6  -7 -17         12.35          7.37         4.05 o
  -5  -7 -17         51.42         65.79         7.19 o
  -4  -7 -17          7.88         -6.91         4.61 o
  -3  -7 -17          1.48          0.83         2.95 o
  -2  -7 -17         35.28         34.46         6.36 o
  -1  -7 -17         38.78         38.94         6.08 o
   0  -7 -17         52.72         56.80        14.84 o
   1  -7 -17          9.26          7.76         2.17 o
   2  -7 -17         14.99         42.94         6.45 o
  -6  -6 -17         18.17         10.32         3.50 o
  -5  -6 -17          5.60         16.40         5.34 o
  -4  -6 -17        231.86        211.52        20.00 o
  -3  -6 -17         67.75         74.45         4.61 o
  -2  -6 -17         40.99         45.87        12.99 o
  -1  -6 -17         30.97         36.18         5.34 o
   0  -6 -17        134.13        134.44         9.21 o
   1  -6 -17          0.44         -2.65         2.21 o
   2  -6 -17          5.01          7.74         4.05 o
  -6  -5 -17         26.60         33.17         6.08 o
  -5  -5 -17          7.45          2.03         4.79 o
  -4  -5 -17         40.74         37.12         3.81 o
  -3  -5 -17         30.78         45.89         6.08 o
  -2  -5 -17          3.58          2.08         4.98 o
  -1  -5 -17         38.46         23.69         4.24 o
   0  -5 -17        285.20        323.25        25.89 o
   1  -5 -17         57.76         77.46         7.56 o
   2  -5 -17        129.20        117.76        11.79 o
  -6  -4 -17         22.17         22.40         4.10 o
  -5  -4 -17          3.15         -1.33         1.64 o
  -4  -4 -17         27.34         27.46         5.34 o
  -3  -4 -17         26.45         40.51         3.96 o
  -2  -4 -17          1.58          9.25         2.67 o
  -1  -4 -17          1.02          1.07         3.04 o
   0  -4 -17         55.92         66.21         7.65 o
   1  -4 -17         25.42         17.56         8.48 o
   2  -4 -17          8.00          7.19         4.42 o
  -6  -3 -17        182.27        231.07        15.20 o
  -5  -3 -17         52.49         65.48         7.18 o
  -4  -3 -17         16.08         24.68         3.26 o
  -3  -3 -17         69.60         70.51         5.15 o
  -2  -3 -17         42.83         40.27        14.56 o
  -1  -3 -17          8.92          7.66         3.96 o
   0  -3 -17         19.80         17.37         8.85 o
   1  -3 -17         80.14        111.86         8.29 o
   2  -3 -17         43.48         46.26         7.37 o
  -6  -2 -17         10.19         11.76         3.28 o
  -5  -2 -17         20.94         32.45         3.50 o
  -4  -2 -17         13.38         12.60         5.90 o
  -3  -2 -17         10.45          9.60        11.89 o
  -2  -2 -17         29.49         14.15         5.81 o
  -1  -2 -17         60.17         51.50         5.44 o
   0  -2 -17          1.93          1.47         2.95 o
   1  -2 -17         17.39         18.08         4.42 o
  -5  -1 -17         30.64         36.13         9.69 o
  -4  -1 -17         76.71         88.37         4.51 o
  -3  -1 -17        118.45         95.42        14.11 o
  -2  -1 -17         45.91         47.55         5.71 o
  -1  -1 -17         65.52         66.79         8.75 o
   0  -1 -17          5.72         22.67         5.90 o
   1  -1 -17          4.10          6.58         2.76 o
  -5   0 -17        134.48        158.41         8.19 o
  -4   0 -17         38.97         42.73         3.46 o
  -3   0 -17         21.27         14.08         4.49 o
  -2   0 -17         51.60         42.18         3.29 o
  -1   0 -17         28.24         38.47         6.64 o
   0   0 -17          2.55         16.38         6.27 o
   1   0 -17         34.13         27.98         3.27 o
  -4   1 -17        159.96        182.01         7.69 o
  -3   1 -17         49.80         51.24         8.65 o
  -2   1 -17         38.06         32.06         5.60 o
  -1   1 -17        231.55        252.95        47.91 o
   0   1 -17          7.31          7.86         3.68 o
  -2   2 -17         14.69         28.75         5.16 o
  -2 -14 -16         12.32         24.93        10.50 o
  -4 -13 -16          2.21         -4.61         5.53 o
  -3 -13 -16         51.03         28.20         4.98 o
  -2 -13 -16         12.74         27.43         6.27 o
  -1 -13 -16         37.47         44.65        19.72 o
   0 -13 -16         55.97         41.38        16.13 o
  -5 -12 -16         21.95         33.54         8.11 o
  -4 -12 -16          5.84         11.98         5.71 o
  -3 -12 -16          3.69          2.95         2.95 o
  -2 -12 -16         65.73         77.73        10.50 o
  -1 -12 -16        434.07        503.58        19.91 o
   0 -12 -16         43.66         50.48         6.36 o
   1 -12 -16         16.60         15.18         7.56 o
  -5 -11 -16         64.08         71.13         8.29 o
  -4 -11 -16         60.21         63.21         7.19 o
  -3 -11 -16        124.70        134.72         7.42 o
  -2 -11 -16         16.37         25.00         5.90 o
   0 -11 -16        164.85        186.65         9.15 o
   1 -11 -16         45.05         20.27         4.98 o
   2 -11 -16         18.69         23.96         5.53 o
  -6 -10 -16         15.58         20.09         4.79 o
  -5 -10 -16         42.84         47.55         6.27 o
  -4 -10 -16         48.17         62.24         8.20 o
  -3 -10 -16         44.04         48.63         5.25 o
  -2 -10 -16         15.00          8.29         4.05 o
  -1 -10 -16        187.62        198.59         9.11 o
   0 -10 -16        157.99        184.27         9.31 o
   1 -10 -16         35.83         34.73         3.43 o
   2 -10 -16         76.87         91.04         9.03 o
  -6  -9 -16         45.26         43.86         7.19 o
  -5  -9 -16         58.82         46.07         7.37 o
  -4  -9 -16         42.09         45.61         5.34 o
  -3  -9 -16         20.00         18.25         4.70 o
  -2  -9 -16         15.85         21.14         9.12 o
  -1  -9 -16         16.23         19.51         8.39 o
   0  -9 -16        112.42        100.32        18.06 o
   1  -9 -16         16.74          8.66         3.13 o
   2  -9 -16         79.91         86.06         8.11 o
  -6  -8 -16         87.85         92.88         8.85 o
  -5  -8 -16         41.08         39.81         7.19 o
  -4  -8 -16         56.95         60.60         4.04 o
  -3  -8 -16         50.76         33.49         7.19 o
  -2  -8 -16          3.24          6.70         2.42 o
  -1  -8 -16        174.64        171.15         7.42 o
   0  -8 -16        213.05        221.00        12.26 o
   1  -8 -16         40.07         38.43         3.10 o
   2  -8 -16          7.83          1.84         3.50 o
   3  -8 -16         35.35         45.70         7.19 o
  -7  -7 -16         74.32         61.37         9.03 o
  -6  -7 -16          8.86          9.03         5.53 o
  -5  -7 -16        105.81         86.98         7.56 o
  -4  -7 -16         82.76         67.91        11.61 o
  -3  -7 -16        109.88        113.33         5.66 o
  -2  -7 -16         90.37         94.40        15.66 o
  -1  -7 -16          2.97          2.40         3.13 o
   0  -7 -16         45.20         50.56         4.01 o
   1  -7 -16         28.42         45.33         5.34 o
   2  -7 -16         11.95         27.83         4.61 o
   3  -7 -16         10.36         -1.66         3.32 o
  -7  -6 -16         20.28         31.51         5.53 o
  -6  -6 -16          7.31          4.79         5.53 o
  -5  -6 -16         12.60         18.83         4.79 o
  -4  -6 -16         49.59         45.42         6.17 o
  -3  -6 -16         27.56         17.08         2.70 o
  -2  -6 -16          7.09          7.75         5.90 o
  -1  -6 -16          9.42         15.03         2.73 o
   0  -6 -16         59.31         76.29         5.90 o
   1  -6 -16         40.53         34.32         7.74 o
   2  -6 -16          5.08          6.45         5.16 o
   3  -6 -16          7.76          5.90         3.69 o
  -7  -5 -16         46.22         40.45         4.62 o
  -6  -5 -16         77.36         96.93         9.40 o
  -5  -5 -16         96.80         82.56         9.12 o
  -4  -5 -16          6.40          6.23         2.67 o
  -3  -5 -16        171.17        186.99        14.56 o
  -2  -5 -16         55.86         58.97         5.53 o
  -1  -5 -16         33.04         36.84         7.28 o
   0  -5 -16         91.89         74.81         6.27 o
   1  -5 -16         32.39         31.88         3.32 o
   2  -5 -16         60.18         79.61         7.92 o
   3  -5 -16         33.71         30.22         5.16 o
  -7  -4 -16         22.88         28.49         6.54 o
  -6  -4 -16          3.30         13.18         2.87 o
  -5  -4 -16         27.42         27.19         3.87 o
  -4  -4 -16         68.87         87.12        20.73 o
  -3  -4 -16         83.74         85.89        13.36 o
  -2  -4 -16        221.15        218.81         9.04 o
  -1  -4 -16         70.52         50.87         9.40 o
   0  -4 -16        144.88        146.53         8.39 o
   1  -4 -16         52.72         65.53         6.54 o
   2  -4 -16        123.36        144.48        12.35 o
   3  -4 -16         22.81         37.41         6.63 o
  -7  -3 -16         92.10         99.49        18.52 o
  -6  -3 -16         49.87         65.05         4.99 o
  -5  -3 -16          4.97         -0.88         5.07 o
  -4  -3 -16         22.93         30.48         3.64 o
  -3  -3 -16         10.31         15.16         2.73 o
  -2  -3 -16         88.32         71.57         7.56 o
  -1  -3 -16        139.47        143.01        17.88 o
   0  -3 -16        512.37        544.65        16.47 o
   1  -3 -16          9.16          7.40         3.50 o
   2  -3 -16        243.95        251.55        16.40 o
   3  -3 -16         50.32         57.50         7.37 o
  -6  -2 -16         30.39         38.13         9.68 o
  -5  -2 -16         26.69         25.75         3.96 o
  -4  -2 -16         29.85         22.70         4.33 o
  -3  -2 -16        557.71        637.50        19.54 o
  -2  -2 -16         67.92         70.47         9.03 o
  -1  -2 -16        260.34        256.03         9.42 o
   0  -2 -16         16.43         13.52         2.62 o
   1  -2 -16          2.13          3.69         5.25 o
   2  -2 -16          8.72         10.50         5.90 o
  -6  -1 -16         47.49         55.14         6.36 o
  -5  -1 -16         29.11         36.30         5.39 o
  -4  -1 -16         48.18         57.31         9.49 o
  -3  -1 -16          1.02         -1.34         1.65 o
  -2  -1 -16        268.23        313.62        11.52 o
  -1  -1 -16         67.81         64.44         4.25 o
   0  -1 -16        143.44        176.77        15.48 o
   1  -1 -16         10.95         12.42         2.35 o
   2  -1 -16          6.69         -3.13         4.98 o
  -6   0 -16         76.97         60.41         6.91 o
  -5   0 -16         42.78         35.25         3.94 o
  -4   0 -16         36.32         29.88         6.39 o
  -3   0 -16        297.34        286.74        16.60 o
  -2   0 -16         45.41         53.67         5.12 o
  -1   0 -16         17.54         27.50         3.27 o
   0   0 -16        118.94        133.53        18.06 o
   1   0 -16         28.10         30.44         3.87 o
   2   0 -16         32.09          6.45         5.90 o
  -5   1 -16         25.63         26.34         3.95 o
  -4   1 -16         97.55         85.53        17.38 o
  -3   1 -16        355.38        347.63        11.23 o
  -2   1 -16          0.13          6.19         8.37 o
  -1   1 -16         45.04         39.62         3.95 o
   0   1 -16        157.56        128.93         7.19 o
   1   1 -16         13.03         17.63         3.69 o
  -5   2 -16         17.38         10.76         5.11 o
  -4   2 -16         49.78         66.13         8.75 o
  -3   2 -16          4.50          6.09         5.25 o
  -2   2 -16        106.25        115.22         5.46 o
  -1   2 -16         11.96          7.66         6.27 o
   0   2 -16         85.73         78.17         7.19 o
   1   2 -16         82.52         78.86         8.29 o
  -4   3 -16         18.75         23.17         2.75 o
  -3   3 -16          0.96          1.21         2.00 o
  -2   3 -16         40.02         48.96         4.49 o
  -1   3 -16          1.31         -0.29         6.45 o
   0   3 -16         37.77         43.00         5.53 o
  -4 -14 -15         43.79         31.70         7.19 o
  -3 -14 -15          7.01          4.61         4.42 o
  -2 -14 -15         41.03         43.64         9.03 o
  -1 -14 -15         16.12         19.98         3.50 o
   0 -14 -15          1.62         -1.63         2.11 o
  -5 -13 -15         31.66         23.59         7.37 o
  -4 -13 -15         26.76         29.67         4.98 o
  -3 -13 -15         21.51         19.25         5.44 o
  -2 -13 -15         16.39         24.07         3.23 o
  -1 -13 -15         90.18         80.72         6.63 o
   0 -13 -15        279.32        326.03        48.38 o
   1 -13 -15          1.94          8.51         7.37 o
  -5 -12 -15         22.08         15.48         5.16 o
  -4 -12 -15         51.39         70.58         7.56 o
  -3 -12 -15          8.39          9.08         2.65 o
  -2 -12 -15        168.97        168.16        15.11 o
  -1 -12 -15         19.21         32.99         5.71 o
   0 -12 -15         17.12          8.41         2.44 o
   1 -12 -15        137.17        144.98         7.69 o
   2 -12 -15         15.94         29.12         5.90 o
  -6 -11 -15         62.01         63.21         7.56 o
  -5 -11 -15          1.01         -4.98         3.32 o
  -4 -11 -15         89.14         93.72         5.00 o
  -3 -11 -15         31.95         33.80         3.23 o
  -2 -11 -15         47.05         68.68         8.11 o
  -1 -11 -15         11.37         15.66         3.32 o
   0 -11 -15          5.71          0.77         4.70 o
   1 -11 -15         30.48         32.16         3.36 o
   2 -11 -15          0.23         -4.98         3.32 o
  -6 -10 -15         41.54         45.15         6.63 o
  -5 -10 -15          7.12          7.56         4.98 o
  -4 -10 -15         11.10         17.26         2.42 o
  -3 -10 -15         60.58         52.54         4.20 o
  -2 -10 -15         94.14         87.81         9.77 o
  -1 -10 -15         30.18         30.83        13.73 o
   0 -10 -15         94.75         84.75         6.54 o
   1 -10 -15          2.49          5.69         2.86 o
   2 -10 -15          8.16         -5.16         4.61 o
   3 -10 -15          2.19          5.16         4.05 o
  -7  -9 -15         14.47         18.06         5.34 o
  -6  -9 -15         26.17         25.62         4.98 o
  -5  -9 -15         35.19         30.41         5.53 o
  -4  -9 -15          0.74          5.71         4.79 o
  -3  -9 -15         16.01         25.88         2.80 o
  -2  -9 -15          8.29          9.89         2.47 o
  -1  -9 -15        257.46        249.79         8.70 o
   0  -9 -15         36.44         33.06         9.58 o
   1  -9 -15        128.91        143.19         8.48 o
   2  -9 -15          9.14         15.48         3.50 o
   3  -9 -15         55.03         46.62         6.82 o
  -7  -8 -15         26.40         35.57         6.45 o
  -6  -8 -15         91.37         72.98         8.85 o
  -5  -8 -15         36.77         52.58        13.36 o
  -4  -8 -15         41.67         43.02         4.05 o
  -3  -8 -15        156.77        139.35         6.12 o
  -2  -8 -15          5.32          3.13         7.37 o
  -1  -8 -15        160.69        139.97        11.06 o
   0  -8 -15        177.84        202.94        25.62 o
   1  -8 -15         11.47          6.34         9.49 o
   2  -8 -15         32.35         28.93         6.08 o
   3  -8 -15         12.39         36.49         5.71 o
  -7  -7 -15         54.55         85.88         8.29 o
  -6  -7 -15         45.29         23.96         4.61 o
  -5  -7 -15         20.30         26.80         4.79 o
  -4  -7 -15         82.72         96.39         6.82 o
  -3  -7 -15         56.04         64.28         3.98 o
  -2  -7 -15         58.46         54.00         5.71 o
  -1  -7 -15        142.11        133.09         5.99 o
   0  -7 -15        133.83        112.88         5.12 o
   1  -7 -15         10.89         18.34         2.44 o
   2  -7 -15         60.67         76.91         6.82 o
   3  -7 -15         97.90        141.90        11.06 o
  -7  -6 -15         16.89         12.35         3.87 o
  -6  -6 -15         62.96         58.23         7.00 o
  -5  -6 -15         81.67         81.84         8.11 o
  -4  -6 -15         52.22         54.00         5.16 o
  -3  -6 -15        186.01        171.19         7.15 o
  -2  -6 -15        155.21        130.79         6.25 o
  -1  -6 -15         56.10         58.54         3.83 o
   0  -6 -15         99.76        124.44         5.56 o
   1  -6 -15         14.91         21.37         2.38 o
   2  -6 -15         41.47         43.57         2.79 o
   3  -6 -15         10.75         -5.16         4.42 o
   4  -6 -15          1.65         -4.05         3.32 o
  -7  -5 -15         74.50         82.34        24.23 o
  -6  -5 -15         22.60         37.04         5.71 o
  -5  -5 -15         20.88         31.19         8.11 o
  -4  -5 -15         18.51         21.19         3.00 o
  -3  -5 -15         83.01         60.51         3.96 o
  -2  -5 -15        187.41        179.94         7.49 o
  -1  -5 -15         39.96         35.90         2.99 o
   0  -5 -15         55.64         51.97         8.29 o
   1  -5 -15        146.84        167.62         6.98 o
   2  -5 -15        107.89        107.41        11.79 o
   3  -5 -15         10.93          6.08         3.32 o
   4  -5 -15         22.34         23.96         4.61 o
  -7  -4 -15          6.81          3.13         5.52 o
  -6  -4 -15         53.48         57.87         5.71 o
  -5  -4 -15         46.67         44.11         3.58 o
  -4  -4 -15         56.60         50.18         4.24 o
  -3  -4 -15         19.63         11.40         2.47 o
  -2  -4 -15        660.65        711.92        26.45 o
  -1  -4 -15        119.45        110.33         8.29 o
   0  -4 -15        149.63        158.78        13.45 o
   1  -4 -15         33.34         47.60         7.10 o
   2  -4 -15        213.57        193.64         7.13 o
   3  -4 -15          3.62          0.74         3.69 o
   4  -4 -15         72.88         64.13         7.74 o
  -7  -3 -15        321.71        333.43        14.32 o
  -6  -3 -15         34.65         31.71         7.92 o
  -5  -3 -15         33.18         28.37         6.45 o
  -4  -3 -15        268.25        276.16        28.93 o
  -3  -3 -15        372.16        368.95        18.98 o
  -2  -3 -15        363.86        387.16        31.61 o
  -1  -3 -15        173.80        199.46         7.66 o
   0  -3 -15        436.26        409.07        10.46 o
   1  -3 -15         35.44         34.68         3.29 o
   2  -3 -15         54.03         46.90        10.87 o
   3  -3 -15         20.30         21.56         4.24 o
  -7  -2 -15         62.31         51.87         6.27 o
  -6  -2 -15         58.14         71.06         9.12 o
  -5  -2 -15          2.25          0.94         2.52 o
  -4  -2 -15         18.08         18.37         7.46 o
  -3  -2 -15        227.25        220.75        15.11 o
  -2  -2 -15        431.03        451.92        39.44 o
  -1  -2 -15         39.27         22.70         7.28 o
   0  -2 -15        366.30        337.59        12.26 o
   1  -2 -15         33.52         49.13         4.42 o
   2  -2 -15        161.20        151.59        13.36 o
   3  -2 -15          4.55         17.69         5.53 o
  -7  -1 -15         11.99         35.02         6.82 o
  -6  -1 -15          7.09         22.66         4.05 o
  -5  -1 -15          5.45         -0.93         2.60 o
  -4  -1 -15        137.97        149.99         6.00 o
  -3  -1 -15        180.62        174.33         7.43 o
  -2  -1 -15          9.42         13.05         4.33 o
  -1  -1 -15          2.50         10.29         5.53 o
   0  -1 -15         43.14         55.16         3.98 o
   1  -1 -15        135.84        139.30        18.89 o
   2  -1 -15          0.72          2.56         1.72 o
   3  -1 -15          0.24         -3.32         4.98 o
  -7   0 -15          4.82         -5.01         4.33 o
  -6   0 -15          5.19         14.54         7.46 o
  -5   0 -15          3.58          5.79         2.80 o
  -4   0 -15         74.87         83.93        13.22 o
  -3   0 -15        182.88        194.57         6.52 o
  -2   0 -15        355.86        378.00        10.20 o
  -1   0 -15         48.70         39.11         8.85 o
   0   0 -15        189.85        184.62        13.64 o
   1   0 -15        202.65        209.68        21.29 o
   2   0 -15          7.21         14.52         6.45 o
   3   0 -15          5.50         28.20         5.71 o
  -6   1 -15         60.52         55.09        16.49 o
  -5   1 -15         31.97         39.36         3.60 o
  -4   1 -15         18.55         25.70         3.69 o
  -3   1 -15         39.19         29.97         5.80 o
  -2   1 -15         71.77         71.10         5.61 o
  -1   1 -15        203.86        225.07         8.19 o
   0   1 -15          8.43          2.48         1.67 o
   1   1 -15        238.72        197.78         9.18 o
   2   1 -15          9.47         17.35         2.62 o
   3   1 -15         34.61         19.72         6.63 o
  -6   2 -15         19.47         12.50         3.05 o
  -5   2 -15          1.59          5.90         4.98 o
  -4   2 -15          3.85         -1.31         7.28 o
  -3   2 -15         11.07         14.41         3.27 o
  -2   2 -15         85.25         98.17         6.46 o
  -1   2 -15         58.16         51.40         5.35 o
   0   2 -15          1.23          3.62         6.91 o
   1   2 -15          5.85          4.92         4.37 o
   2   2 -15         27.43         11.14         3.25 o
  -5   3 -15        132.44        141.77        12.48 o
  -4   3 -15          8.50          7.91         7.16 o
  -3   3 -15         42.83         35.79         7.74 o
  -2   3 -15         54.09         62.73         5.45 o
  -1   3 -15         65.62         55.80         6.27 o
   0   3 -15          0.55          3.41         3.50 o
   1   3 -15         60.97         68.33        12.26 o
  -4   4 -15         94.68         90.35        11.09 o
  -3   4 -15          8.47         11.26         1.87 o
  -2   4 -15         32.09         32.04        15.39 o
  -1   4 -15         34.94         34.03         3.70 o
   0   4 -15         55.12         48.61         8.75 o
   1   4 -15         27.67         33.62        11.33 o
  -3   5 -15         27.44         30.27         3.90 o
  -2   5 -15         29.74         30.89         3.71 o
  -1   5 -15         67.09         64.04         4.60 o
  -1 -15 -14         71.30         97.67         8.66 o
   0 -15 -14          1.38         -1.11         3.32 o
  -4 -14 -14          7.11         -2.95         3.50 o
  -3 -14 -14         21.12         16.95         4.05 o
  -2 -14 -14         27.39         36.67         5.53 o
  -1 -14 -14          2.74         -1.47         4.61 o
   0 -14 -14        372.60        429.39        24.88 o
   1 -14 -14         66.89         71.69         7.19 o
  -5 -13 -14         33.49         31.14         5.34 o
  -4 -13 -14         29.06         42.94         5.71 o
  -3 -13 -14          3.40          2.95         3.69 o
  -2 -13 -14          7.11          7.74         3.32 o
  -1 -13 -14         40.73         48.10         6.45 o
   0 -13 -14         23.89         20.52         3.14 o
   1 -13 -14          5.73         20.71         8.02 o
   2 -13 -14         16.70         22.30         5.16 o
  -6 -12 -14         13.63         17.14         5.90 o
  -5 -12 -14         14.78         14.56         4.98 o
  -4 -12 -14         46.23         63.76         7.19 o
  -3 -12 -14         46.62         38.44        11.89 o
  -2 -12 -14         12.33          3.85         2.57 o
  -1 -12 -14         19.83         17.68         3.23 o
   0 -12 -14          9.92         29.67         4.61 o
   1 -12 -14         26.95         34.96         3.51 o
   2 -12 -14         46.58         43.13         4.15 o
   3 -12 -14        107.73        100.99         9.40 o
  -6 -11 -14         16.30         20.64         6.45 o
  -5 -11 -14         22.26         42.20         6.27 o
  -4 -11 -14         87.53         90.30         6.63 o
  -3 -11 -14         43.84         52.71         7.00 o
  -2 -11 -14          6.20          8.79         2.51 o
  -1 -11 -14         10.60         15.46         6.36 o
   0 -11 -14         10.42          6.82         2.76 o
   1 -11 -14          4.40         14.90         2.75 o
   2 -11 -14         59.42         66.79         4.33 o
   3 -11 -14         49.20         71.32         8.48 o
  -7 -10 -14         43.10         23.59         5.53 o
  -6 -10 -14         45.23         69.11         6.82 o
  -5 -10 -14         12.22         23.40         4.61 o
  -4 -10 -14         64.26         55.29         3.31 o
  -3 -10 -14        214.47        212.63        19.17 o
  -2 -10 -14         27.52         35.44         4.61 o
  -1 -10 -14         10.88          6.25         2.88 o
   0 -10 -14        157.81        171.08         6.45 o
   1 -10 -14         36.17         34.41        13.08 o
   2 -10 -14         20.56         19.17         2.95 o
   3 -10 -14          4.39         -4.98         3.32 o
  -7  -9 -14         21.76         23.22         5.53 o
  -6  -9 -14         45.30         24.14         5.90 o
  -5  -9 -14         34.04         37.77        10.32 o
  -4  -9 -14        213.41        207.64         8.13 o
  -3  -9 -14         80.24         58.09         7.19 o
  -2  -9 -14         38.41         44.38         7.46 o
  -1  -9 -14        154.50        160.81         6.56 o
   0  -9 -14         92.53         85.96         4.85 o
   1  -9 -14        177.18        189.87        25.34 o
   2  -9 -14          0.89         -1.59         1.63 o
   3  -9 -14          9.10         19.35         5.16 o
   4  -9 -14         13.64          9.21         5.53 o
  -7  -8 -14        120.61        134.90        10.50 o
  -6  -8 -14        142.56        139.51         9.77 o
  -5  -8 -14         11.00          9.36         3.04 o
  -4  -8 -14         47.63         51.12        11.15 o
  -3  -8 -14        199.78        179.86         9.95 o
  -2  -8 -14        219.95        186.63         7.06 o
  -1  -8 -14        389.22        354.78        12.04 o
   0  -8 -14         38.04         20.60         8.66 o
   1  -8 -14        297.56        313.90        35.11 o
   2  -8 -14        127.39        147.39        14.10 o
   3  -8 -14         20.77         22.30         4.24 o
   4  -8 -14         15.41          1.84         3.32 o
  -7  -7 -14         85.70         75.56         7.00 o
  -6  -7 -14         76.85         64.87         6.63 o
  -5  -7 -14         39.15         25.62         3.87 o
  -4  -7 -14         55.14         61.73         4.12 o
  -3  -7 -14        188.87        191.66        11.61 o
  -2  -7 -14         54.19         48.82         3.90 o
  -1  -7 -14        104.24        108.24         4.95 o
   0  -7 -14        220.14        230.42         8.75 o
   1  -7 -14         85.36         71.29         6.63 o
   2  -7 -14         18.38         12.07         8.29 o
   3  -7 -14          4.05          9.21         3.50 o
   4  -7 -14          6.14          5.16         4.98 o
  -8  -6 -14          6.90          5.77         5.18 o
  -7  -6 -14          9.82         18.80         4.61 o
  -6  -6 -14         33.44         25.43         4.05 o
  -5  -6 -14          9.24          8.41         3.41 o
  -4  -6 -14          0.19         10.50         4.24 o
  -3  -6 -14          7.20          5.94         2.09 o
  -2  -6 -14        113.72        114.37        12.16 o
  -1  -6 -14        175.14        158.24        17.88 o
   0  -6 -14        347.53        344.25        12.62 o
   1  -6 -14         57.54         55.45         3.40 o
   2  -6 -14          8.27          3.24         1.94 o
   3  -6 -14         50.62         60.63         6.08 o
   4  -6 -14         10.80         11.61         5.16 o
  -8  -5 -14         40.72         42.05        10.30 o
  -7  -5 -14         86.61         97.50        13.16 o
  -6  -5 -14         60.93         56.76         6.63 o
  -5  -5 -14        230.54        213.51        20.82 o
  -4  -5 -14         23.21         33.50         3.00 o
  -3  -5 -14         59.78         58.54        14.10 o
  -2  -5 -14        101.47         94.14         7.65 o
  -1  -5 -14        661.97        660.95        18.82 o
   0  -5 -14        236.77        198.66        10.14 o
   1  -5 -14        181.86        184.29         8.29 o
   2  -5 -14         12.00          8.82         2.86 o
   3  -5 -14         77.63         41.46         4.79 o
   4  -5 -14          8.35         12.53         4.05 o
  -8  -4 -14         29.99         32.04         3.22 o
  -7  -4 -14         70.39         73.08         7.14 o
  -6  -4 -14          4.31          4.78         1.38 o
  -5  -4 -14          6.76          8.68         5.71 o
  -4  -4 -14        226.69        226.94        18.89 o
  -3  -4 -14         71.99         69.44        10.41 o
  -2  -4 -14        576.79        557.82        51.14 o
  -1  -4 -14        187.97        173.66        15.76 o
   0  -4 -14         36.77         39.00         5.23 o
   1  -4 -14          2.48          2.62         1.21 o
   2  -4 -14          9.74          9.71         1.85 o
   3  -4 -14         68.81         71.13         7.00 o
  -8  -3 -14         25.98         27.42         5.64 o
  -7  -3 -14         34.42         49.59        17.05 o
  -6  -3 -14         25.25         32.56         2.10 o
  -5  -3 -14         19.46         12.32         3.96 o
  -4  -3 -14         38.80         38.12         3.32 o
  -3  -3 -14        488.90        501.16        15.24 o
  -2  -3 -14         13.09         20.37         7.92 o
  -1  -3 -14       1237.61       1262.11        46.16 o
   0  -3 -14        241.28        222.02         6.18 o
   1  -3 -14        173.40        164.01         5.21 o
   2  -3 -14         30.14         27.31         2.18 o
   3  -3 -14         11.14          0.00         3.50 o
   4  -3 -14         25.06         22.48         5.34 o
  -8  -2 -14          8.50         10.21         2.45 o
  -7  -2 -14         10.14          9.63         1.97 o
  -6  -2 -14         37.28         31.45         4.23 o
  -5  -2 -14        153.24        152.50         8.72 o
  -4  -2 -14         17.10         19.24         3.87 o
  -3  -2 -14         17.03          6.62         4.42 o
  -2  -2 -14        467.97        424.00        12.75 o
  -1  -2 -14        279.42        269.61        26.72 o
   0  -2 -14         23.12         29.74         5.63 o
   1  -2 -14        452.48        436.10        17.05 o
   2  -2 -14        157.67        133.26         5.73 o
   3  -2 -14        180.74        241.05        14.93 o
   4  -2 -14         13.61          3.87         4.98 o
  -7  -1 -14         77.74         84.61         5.21 o
  -6  -1 -14         14.19         11.52         1.86 o
  -5  -1 -14         20.64         20.30         2.75 o
  -4  -1 -14         84.26        101.78         4.75 o
  -3  -1 -14        290.42        302.57        10.01 o
  -2  -1 -14        248.26        228.13         8.21 o
  -1  -1 -14        122.15        123.95         5.30 o
   0  -1 -14        194.23        169.64        16.66 o
   1  -1 -14        181.65        190.14        10.09 o
   2  -1 -14          5.51          7.79         2.01 o
   3  -1 -14         18.41         21.19         5.53 o
   4  -1 -14         47.25         32.25         6.08 o
  -7   0 -14         34.21         39.07         5.13 o
  -6   0 -14          2.16          0.71         2.07 o
  -5   0 -14         19.68         18.30         4.10 o
  -4   0 -14         24.25         24.34         3.74 o
  -3   0 -14        161.02        147.05        13.47 o
  -2   0 -14        181.56        155.23         6.63 o
  -1   0 -14         45.73         44.45         4.42 o
   0   0 -14         29.20         25.77         3.41 o
   1   0 -14        300.24        285.86         9.66 o
   2   0 -14        233.64        265.26        21.93 o
   3   0 -14          7.46          4.05         4.79 o
   4   0 -14         19.18         24.69         5.90 o
  -7   1 -14          1.09         -0.74         2.76 o
  -6   1 -14         17.19         15.12        10.04 o
  -5   1 -14         32.36         21.19         2.99 o
  -4   1 -14         15.99          8.55         2.63 o
  -3   1 -14         35.53         42.24         5.22 o
  -2   1 -14         24.55         21.03         4.57 o
  -1   1 -14         42.24         41.83         5.17 o
   0   1 -14         86.51         83.36         6.72 o
   1   1 -14         27.49         28.27         4.28 o
   2   1 -14         58.17         54.34        12.35 o
   3   1 -14          0.05          9.58         4.24 o
  -6   2 -14         26.97         37.66         4.52 o
  -5   2 -14         15.80         19.84         3.46 o
  -4   2 -14         95.00         93.73         5.63 o
  -3   2 -14         90.04         97.55         4.31 o
  -2   2 -14         10.35          8.58         4.85 o
  -1   2 -14         59.39         66.33         5.30 o
   0   2 -14         16.91         22.64         7.13 o
   1   2 -14        120.26        134.33         6.59 o
   2   2 -14        145.41        150.36        14.93 o
   3   2 -14          1.65         -2.58         3.13 o
  -6   3 -14         26.89         16.53         3.13 o
  -5   3 -14         85.98         93.55        10.05 o
  -4   3 -14         17.95          3.85         3.25 o
  -3   3 -14         15.64         10.88         2.19 o
  -2   3 -14          7.78          3.69         1.44 o
  -1   3 -14          5.12          6.31         4.18 o
   0   3 -14         17.15         25.89        14.93 o
   1   3 -14          6.17         -1.61         4.42 o
   2   3 -14         63.09         81.05         7.00 o
   3   3 -14          3.22         -4.24         4.24 o
  -5   4 -14         88.10         97.98         6.05 o
  -4   4 -14          6.40          9.84         2.39 o
  -3   4 -14         41.05         45.30         7.42 o
  -2   4 -14         34.33         31.31         4.69 o
  -1   4 -14          8.75         10.18         2.69 o
   0   4 -14        169.63        182.02         9.03 o
   1   4 -14        166.13        194.56        32.62 o
   2   4 -14         74.12         80.16         8.29 o
  -5   5 -14          6.99         10.76         3.10 o
  -4   5 -14         77.22         92.72         6.26 o
  -3   5 -14          1.56         16.27         7.10 o
  -2   5 -14          6.64          3.19         3.04 o
  -1   5 -14         88.66         93.45        24.14 o
   0   5 -14         16.19          3.71         3.17 o
   1   5 -14         29.08         44.67         3.80 o
  -3   6 -14          2.06          7.63         3.00 o
  -2   6 -14          0.66         11.24         4.61 o
  -1   6 -14         14.40         17.29         4.61 o
   0   6 -14         41.24         61.36        11.61 o
  -2 -15 -13         93.70        108.55         9.21 o
  -1 -15 -13         34.79         45.52         7.00 o
   0 -15 -13         12.68         -3.50         3.69 o
   1 -15 -13         54.27         56.21         7.56 o
  -3 -14 -13         10.59          9.95         3.69 o
  -2 -14 -13        120.38        132.13         9.58 o
  -1 -14 -13         63.33         66.16         6.63 o
   0 -14 -13        131.42        164.02        12.72 o
   1 -14 -13         19.73         14.93         4.61 o
   2 -14 -13         19.08         31.14         6.27 o
  -6 -13 -13         17.01          6.82         3.87 o
  -5 -13 -13        115.34        114.26        10.50 o
  -3 -13 -13         30.28         22.30         4.24 o
  -2 -13 -13         35.48         27.27         3.87 o
  -1 -13 -13         71.98         70.03         7.19 o
   0 -13 -13         33.08         24.33         4.42 o
   1 -13 -13         78.54        103.57         9.03 o
   2 -13 -13         30.25         21.93         4.24 o
   3 -13 -13         41.81         33.54         5.16 o
  -5 -12 -13          7.37         17.51         5.53 o
  -4 -12 -13         29.18         40.05         3.68 o
  -3 -12 -13         20.81         21.75         3.69 o
  -2 -12 -13         25.51         38.70         4.98 o
  -1 -12 -13          9.90         20.27         4.98 o
   0 -12 -13         31.41         29.85         6.82 o
   1 -12 -13         28.11         30.78         5.53 o
   2 -12 -13         18.04         14.97        11.15 o
   3 -12 -13         31.55         25.80         4.61 o
  -7 -11 -13        200.10        212.11        16.77 o
  -6 -11 -13          7.43          8.66         3.87 o
  -5 -11 -13         69.29         60.81         6.82 o
  -4 -11 -13         59.91         56.02         6.45 o
  -3 -11 -13         61.94         48.38         3.67 o
  -2 -11 -13         68.45         67.75         8.39 o
  -1 -11 -13         43.71         52.25         8.57 o
   0 -11 -13        143.82        133.07        11.86 o
   1 -11 -13         26.74         29.35         7.46 o
   2 -11 -13         64.92         76.11         6.08 o
   3 -11 -13          9.14         10.69         4.05 o
   4 -11 -13         63.04         90.67         8.29 o
  -7 -10 -13         33.18         26.35         4.79 o
  -6 -10 -13         46.50         53.44         7.00 o
  -5 -10 -13         78.86         69.11         5.90 o
  -4 -10 -13        120.18        122.23         5.79 o
  -3 -10 -13        710.21        757.84        21.94 o
  -2 -10 -13        122.49        121.81         5.80 o
  -1 -10 -13         61.50         58.22         8.57 o
   0 -10 -13         62.64         70.04         9.68 o
   1 -10 -13        394.95        411.67        12.55 o
   2 -10 -13          1.72         -0.99         3.78 o
   4 -10 -13         33.38         27.64         4.79 o
  -7  -9 -13         43.02         47.91         7.19 o
  -6  -9 -13         34.62         41.46         6.08 o
  -5  -9 -13         15.25         12.72         4.98 o
  -4  -9 -13        143.92        140.43        13.36 o
  -3  -9 -13        130.66        104.15         6.27 o
  -2  -9 -13         35.37         29.00         7.37 o
  -1  -9 -13         10.67          0.45         2.76 o
   0  -9 -13          2.56          1.31         2.38 o
   1  -9 -13         30.12         24.87         6.82 o
   2  -9 -13        281.39        275.91        11.98 o
   3  -9 -13         11.73         14.93         3.87 o
   4  -9 -13          2.04          9.40         5.16 o
  -8  -8 -13         21.60         21.56         4.79 o
  -7  -8 -13        110.45         93.25         7.56 o
  -5  -8 -13         15.18         12.62         5.81 o
  -4  -8 -13         92.28         83.73         7.56 o
  -3  -8 -13        669.66        676.33        26.91 o
  -2  -8 -13          6.76         12.13         2.58 o
  -1  -8 -13        133.51        136.77        14.84 o
   0  -8 -13        159.44        144.86         5.66 o
   1  -8 -13        668.04        747.10        21.02 o
   2  -8 -13        180.76        184.86         7.22 o
   3  -8 -13         16.89         16.22         5.34 o
   4  -8 -13          1.44          1.66         3.13 o
   5  -8 -13          5.32         18.61         4.79 o
  -8  -7 -13         16.74         13.44         6.91 o
  -7  -7 -13          2.94         12.53         4.42 o
  -6  -7 -13        143.06        135.64         9.40 o
  -5  -7 -13          0.37         -1.01         2.03 o
  -4  -7 -13         48.16         55.78         9.95 o
  -3  -7 -13        165.31        150.50         6.11 o
  -2  -7 -13         64.31         45.36         3.10 o
  -1  -7 -13        395.29        404.43        21.19 o
   0  -7 -13         36.79         26.04         2.70 o
   1  -7 -13         31.96         40.75         5.44 o
   2  -7 -13        189.28        188.16         9.95 o
   3  -7 -13         35.12         34.46         4.05 o
   4  -7 -13          2.62          4.24         2.95 o
   5  -7 -13         50.98         63.21         7.56 o
  -8  -6 -13         42.20         52.60         9.97 o
  -7  -6 -13         10.41          4.26         2.49 o
  -6  -6 -13         37.15         29.28         6.17 o
  -5  -6 -13         75.69        108.18         8.29 o
  -4  -6 -13         39.52         33.62        10.32 o
  -3  -6 -13        139.58        128.20        16.13 o
  -2  -6 -13       1048.43       1071.71        35.11 o
  -1  -6 -13        515.67        507.70        48.47 o
   0  -6 -13        195.41        174.98         6.77 o
   1  -6 -13         13.54         18.59         2.67 o
   2  -6 -13         45.64         60.21         8.57 o
   3  -6 -13         17.73         13.45         3.50 o
   5  -6 -13         34.72         33.72         6.45 o
  -8  -5 -13         37.83         35.30         5.93 o
  -7  -5 -13          5.31         -0.21         4.77 o
  -6  -5 -13        100.41         99.42         5.93 o
  -5  -5 -13        163.08        166.78        14.37 o
  -4  -5 -13         54.92         57.33        11.98 o
  -3  -5 -13          5.49          5.37         2.40 o
  -2  -5 -13        308.46        267.40        12.35 o
  -1  -5 -13        968.40        959.99        53.52 o
   0  -5 -13        155.55        139.91         5.19 o
   1  -5 -13         15.08          9.75         1.91 o
   2  -5 -13        150.01        151.95        12.62 o
   3  -5 -13        306.10        323.79        16.95 o
   4  -5 -13        226.05        278.64        15.85 o
   5  -5 -13         20.74          4.42         4.61 o
  -8  -4 -13        131.62        132.27        14.37 o
  -7  -4 -13         47.63         51.75         6.61 o
  -6  -4 -13         21.31         20.29         9.49 o
  -5  -4 -13        159.52        145.87        12.16 o
  -4  -4 -13        478.33        470.96        30.78 o
  -3  -4 -13         12.29          8.58         2.04 o
  -2  -4 -13        359.79        415.06        12.25 o
  -1  -4 -13        342.74        327.12         9.84 o
   0  -4 -13        173.81        155.81         4.68 o
   1  -4 -13         85.07         75.59         8.98 o
   2  -4 -13         50.17         34.39         3.80 o
   3  -4 -13         14.12         18.12         1.80 o
   4  -4 -13         14.05         14.56         3.87 o
   5  -4 -13         11.32         15.42        11.61 o
  -8  -3 -13          6.79          5.48         5.57 o
  -7  -3 -13         68.95         73.79         4.41 o
  -6  -3 -13          3.38          5.02         1.58 o
  -5  -3 -13          8.09          9.46         4.66 o
  -4  -3 -13         24.30         28.18         5.53 o
  -3  -3 -13        367.07        392.10        13.55 o
  -2  -3 -13        202.52        215.20        12.44 o
  -1  -3 -13         43.34         37.77         3.50 o
   0  -3 -13        173.80        198.10         5.61 o
   1  -3 -13        357.98        343.01         9.67 o
   2  -3 -13         33.58         30.18         3.33 o
   3  -3 -13          4.72          3.56         4.98 o
   4  -3 -13         11.41          7.56         3.69 o
   5  -3 -13         12.74          8.12         2.41 o
  -8  -2 -13        158.00        141.08        10.75 o
  -7  -2 -13         20.96         10.80         1.75 o
  -6  -2 -13         39.36         40.34         5.16 o
  -5  -2 -13         40.76         40.06         3.03 o
  -4  -2 -13        100.93         90.80         4.29 o
  -3  -2 -13        353.14        341.36        47.18 o
  -2  -2 -13         38.31         30.23         8.57 o
  -1  -2 -13        128.39        117.68         5.21 o
   0  -2 -13         33.20         30.00         5.31 o
   1  -2 -13         48.78         52.97         3.75 o
   2  -2 -13        234.16        262.09         6.80 o
   3  -2 -13         25.80         13.63         2.40 o
   4  -2 -13        129.24        154.06        10.50 o
   5  -2 -13         92.17         98.89        18.34 o
  -8  -1 -13         23.94         30.93         2.82 o
  -7  -1 -13        182.89        189.05        12.98 o
  -6  -1 -13         33.75         30.67         4.73 o
  -5  -1 -13          0.31          2.83         1.52 o
  -4  -1 -13        198.78        201.04         7.90 o
  -3  -1 -13        329.75        299.58        24.79 o
  -2  -1 -13        308.11        323.14        10.27 o
  -1  -1 -13        158.44        166.94         9.31 o
   0  -1 -13          2.78          2.20         2.74 o
   1  -1 -13        472.19        472.02        28.94 o
   2  -1 -13        279.17        240.86         8.12 o
   3  -1 -13         43.65         33.87         2.49 o
   4  -1 -13         80.42         99.70         8.48 o
   5  -1 -13         40.90         53.70         8.20 o
  -8   0 -13        178.18        175.37        12.62 o
  -7   0 -13         87.22        112.94         8.81 o
  -6   0 -13         68.93         80.59         5.85 o
  -5   0 -13         90.24         86.22         3.94 o
  -4   0 -13          9.41          8.05         1.11 o
  -3   0 -13        606.85        620.55        23.56 o
  -2   0 -13         81.21         99.52         7.19 o
  -1   0 -13        601.35        593.15        16.97 o
   0   0 -13         27.79         23.34         4.52 o
   1   0 -13          2.78          0.49         1.32 o
   2   0 -13        111.38        113.31         4.87 o
   3   0 -13         31.86         24.69         5.34 o
   4   0 -13         60.02         69.48         6.45 o
  -7   1 -13         86.17         80.76         5.45 o
  -6   1 -13         47.33         46.45         3.82 o
  -5   1 -13         59.90         61.07         5.98 o
  -4   1 -13        143.70        142.32         4.16 o
  -3   1 -13        139.73        148.19         5.13 o
  -2   1 -13         37.04         43.07         8.37 o
  -1   1 -13          4.83         10.18         2.83 o
   0   1 -13         37.97         29.86         3.21 o
   1   1 -13         49.73         54.08         2.39 o
   2   1 -13          8.03         11.23         6.08 o
   3   1 -13         12.35         20.27         4.05 o
   4   1 -13         64.56         62.29         7.37 o
  -7   2 -13         17.84         29.01         3.90 o
  -6   2 -13         12.65         19.09         2.98 o
  -5   2 -13        189.47        176.20        12.69 o
  -4   2 -13         49.04         46.64         7.25 o
  -3   2 -13        241.20        233.19         6.73 o
  -2   2 -13         30.52         31.32         3.74 o
  -1   2 -13         42.15         37.86         6.37 o
   0   2 -13          1.30          5.05         2.53 o
   1   2 -13         38.02         30.76         6.22 o
   2   2 -13         31.43         34.95         2.89 o
   3   2 -13        192.16        176.92        12.53 o
   4   2 -13         28.72         19.65         3.63 o
  -7   3 -13          6.63          4.37         4.42 o
  -6   3 -13         39.75         36.51         7.95 o
  -5   3 -13          1.57         -3.21         6.63 o
  -4   3 -13        179.85        182.67        11.24 o
  -3   3 -13         58.56         49.29         3.02 o
  -2   3 -13        155.00        159.83         7.92 o
  -1   3 -13         73.54         65.36         3.14 o
   0   3 -13         33.49         22.49         2.61 o
   1   3 -13         89.41         92.87        11.15 o
   2   3 -13         42.87         40.36         4.24 o
   3   3 -13          1.14         19.17         5.71 o
  -6   4 -13         26.16         43.73         8.94 o
  -5   4 -13         66.29         84.60         5.90 o
  -4   4 -13         58.46         77.24         4.59 o
  -3   4 -13         18.88         27.05         3.57 o
  -2   4 -13         68.21         74.20         3.65 o
  -1   4 -13         48.83         45.20         2.60 o
   0   4 -13         21.42         18.89         5.16 o
   1   4 -13         26.45         25.03         7.92 o
   2   4 -13         39.04         44.97         6.27 o
   3   4 -13         13.89          0.92         3.50 o
  -6   5 -13         92.06         57.25         8.57 o
  -5   5 -13        176.33        175.42        14.99 o
  -4   5 -13          0.77         -1.28         2.65 o
  -3   5 -13          1.09          2.66         6.27 o
  -2   5 -13          7.30         10.72         2.70 o
  -1   5 -13         52.13         50.61         6.36 o
   0   5 -13          7.93          5.95         2.56 o
   1   5 -13         51.00         51.30         4.09 o
   2   5 -13         12.93         14.93         4.61 o
  -5   6 -13         49.80         41.93        13.18 o
  -4   6 -13          2.17         -2.18         1.92 o
  -3   6 -13        142.49        123.32        10.52 o
  -2   6 -13         86.15        111.77        12.96 o
  -1   6 -13         28.18         35.13         8.75 o
   0   6 -13         31.30         48.70         4.12 o
   1   6 -13          0.64         -3.38         7.74 o
   2   6 -13        106.49         83.30         8.11 o
  -4   7 -13         92.30         93.53         5.21 o
  -3   7 -13        120.44        115.34         5.74 o
  -2   7 -13         31.20         36.64         4.29 o
  -1   7 -13         72.34         65.60         5.12 o
   0   7 -13         48.08         47.90         4.09 o
  -2 -16 -12         67.90        115.73         9.95 o
  -1 -16 -12         95.92        120.52         9.95 o
   0 -16 -12          0.33         -3.13         3.13 o
  -2 -15 -12        252.76        258.92        16.77 o
  -1 -15 -12         63.45         81.27         8.48 o
   0 -15 -12         10.04         -6.63         4.61 o
   1 -15 -12          8.28         -2.40         4.61 o
   2 -15 -12         28.75         33.72         5.90 o
  -3 -14 -12         13.28         30.41         4.98 o
  -2 -14 -12          9.38          7.74         2.58 o
  -1 -14 -12         48.63         56.94         7.00 o
   0 -14 -12         62.95         62.66         6.27 o
   1 -14 -12         12.75          4.98         3.50 o
   2 -14 -12          0.63         -1.66         4.79 o
  -6 -13 -12         45.91         50.31         7.37 o
  -3 -13 -12          8.56         17.51         3.87 o
  -2 -13 -12          3.96          8.48         2.76 o
  -1 -13 -12         19.33         27.83         4.24 o
   0 -13 -12         98.62        124.95         7.74 o
   1 -13 -12         50.44         59.89         6.82 o
   2 -13 -12         36.50          9.58         5.16 o
   3 -13 -12          0.31          2.76         3.32 o
  -7 -12 -12         95.86        154.62        12.90 o
  -6 -12 -12        155.56        189.08        13.45 o
  -5 -12 -12         33.30         32.07         4.98 o
  -4 -12 -12        137.43        155.91         9.40 o
  -3 -12 -12         10.64          2.21         2.03 o
  -2 -12 -12          7.57          4.79         2.58 o
  -1 -12 -12         54.41         48.10         5.53 o
   0 -12 -12         39.60         38.13        10.23 o
   1 -12 -12         22.84         11.06         3.69 o
   3 -12 -12         10.65         14.01         4.05 o
   4 -12 -12         97.82         82.93         9.03 o
  -7 -11 -12         20.97         22.11         5.71 o
  -6 -11 -12         26.37         19.72         4.61 o
  -5 -11 -12        189.48        201.24        11.98 o
  -4 -11 -12         33.03         21.40         2.32 o
  -3 -11 -12        329.55        313.10        14.74 o
  -2 -11 -12        220.32        222.25        11.24 o
  -1 -11 -12        115.30        125.50         8.66 o
   0 -11 -12         17.04         16.14         7.65 o
   1 -11 -12         24.13         31.57         3.41 o
   2 -11 -12        167.11        142.09         9.95 o
   3 -11 -12          7.79         10.39         2.11 o
   4 -11 -12         98.86         79.43         8.29 o
  -7 -10 -12         27.39         61.37         6.27 o
  -6 -10 -12         34.84         34.28         5.16 o
  -5 -10 -12         14.92         19.41         7.28 o
  -4 -10 -12        105.95         80.72         7.37 o
  -3 -10 -12         56.53         55.83         6.17 o
  -2 -10 -12         47.61         55.65         5.16 o
  -1 -10 -12         38.68         41.28         4.42 o
   0 -10 -12         33.16         35.75         5.16 o
   1 -10 -12        101.47        101.31         5.07 o
   2 -10 -12        180.72        198.76        31.88 o
   3 -10 -12        154.70        152.45        10.69 o
   5 -10 -12          8.66         11.06         5.53 o
  -8  -9 -12         33.14         32.62         5.71 o
  -7  -9 -12         15.67         26.17         4.42 o
  -6  -9 -12         53.09         57.50         6.63 o
  -5  -9 -12         76.39         74.69         3.72 o
  -4  -9 -12         68.05         54.00         4.42 o
  -3  -9 -12         44.93         53.83         3.59 o
  -2  -9 -12         44.59         45.62        12.72 o
  -1  -9 -12        137.58        140.13         5.38 o
   0  -9 -12        231.46        210.99         7.49 o
   1  -9 -12         21.06         18.62         2.08 o
   2  -9 -12        243.58        268.26        26.63 o
   3  -9 -12         63.44         61.47         9.49 o
   4  -9 -12         57.61         54.55         5.71 o
  -8  -8 -12         36.66         47.08         4.75 o
  -7  -8 -12         33.71         39.81         5.53 o
  -6  -8 -12         11.22         18.61         4.24 o
  -5  -8 -12         40.09         41.34         4.70 o
  -4  -8 -12         43.29         40.53         3.59 o
  -3  -8 -12        185.60        172.66         6.51 o
  -2  -8 -12        119.16         94.63         8.57 o
  -1  -8 -12         64.03         51.18         3.41 o
   0  -8 -12        472.16        474.79        14.37 o
   1  -8 -12        148.89        160.04         5.99 o
   2  -8 -12          3.72          4.39         1.17 o
   3  -8 -12         69.52         59.66        14.19 o
   5  -8 -12          3.53         17.32         4.98 o
  -8  -7 -12         24.07         22.97         5.72 o
  -7  -7 -12         24.11         40.54         6.08 o
  -6  -7 -12        106.63        106.44        17.97 o
  -5  -7 -12         50.42         46.19         3.17 o
  -4  -7 -12        293.58        264.97         8.47 o
  -3  -7 -12         70.28         51.05         4.61 o
  -2  -7 -12        352.35        360.66        10.29 o
  -1  -7 -12         95.56        110.21         6.82 o
   0  -7 -12        443.77        489.74        13.55 o
   1  -7 -12        233.54        209.72         7.34 o
   2  -7 -12         29.67         23.64         6.91 o
   3  -7 -12          6.54          6.52         2.67 o
   4  -7 -12         87.09         81.45         7.00 o
   5  -7 -12          1.27          7.74         3.69 o
  -8  -6 -12         12.24         14.09         4.10 o
  -7  -6 -12          8.34         13.84         3.96 o
  -6  -6 -12         95.73        102.35        15.76 o
  -5  -6 -12        198.39        225.60        10.78 o
  -4  -6 -12        615.75        617.03        59.16 o
  -3  -6 -12          3.16          1.10         1.67 o
  -2  -6 -12        209.98        175.73         6.50 o
  -1  -6 -12       1689.77       1731.88        48.51 o
   0  -6 -12        375.27        374.42        24.86 o
   1  -6 -12        127.67        111.75         5.32 o
   2  -6 -12         20.51         25.70         2.04 o
   3  -6 -12         29.57         28.72         6.08 o
   4  -6 -12         21.06         13.82         3.69 o
   5  -6 -12         57.00         46.62         5.71 o
  -8  -5 -12          7.03          5.89         1.96 o
  -7  -5 -12         31.77         39.67         3.49 o
  -6  -5 -12         10.43         10.72         3.16 o
  -5  -5 -12         63.05         53.44         5.34 o
  -4  -5 -12          0.57         -2.21         3.87 o
  -3  -5 -12         22.85         38.18         4.88 o
  -2  -5 -12          3.58          5.40         7.74 o
  -1  -5 -12         85.82         91.85         8.76 o
   0  -5 -12       1080.85       1080.40        24.83 o
   1  -5 -12         75.86         70.11         4.42 o
   2  -5 -12         78.54         74.86         2.74 o
   3  -5 -12         32.73         24.92         2.40 o
   4  -5 -12        139.76        128.26         8.11 o
   5  -5 -12         89.53        102.46         8.66 o
  -8  -4 -12         74.69         64.63         9.09 o
  -7  -4 -12         14.45         15.93         5.90 o
  -6  -4 -12         63.15         58.52         3.58 o
  -5  -4 -12        116.68        107.86         4.99 o
  -4  -4 -12        190.49        173.54         9.40 o
  -3  -4 -12        105.21        108.86        12.81 o
  -2  -4 -12        282.12        265.71        15.76 o
  -1  -4 -12         48.72         39.99         2.78 o
   0  -4 -12         40.15         41.77         5.67 o
   1  -4 -12        424.42        384.48         9.89 o
   2  -4 -12         46.83         48.64         3.95 o
   3  -4 -12         73.60         57.54         4.38 o
   4  -4 -12        142.78        150.42        24.23 o
   5  -4 -12          9.87         17.75         6.82 o
  -8  -3 -12         73.17         74.34         4.91 o
  -7  -3 -12         91.25         77.75         9.29 o
  -6  -3 -12         95.11         97.98         6.60 o
  -5  -3 -12        316.03        300.73        10.61 o
  -4  -3 -12        661.90        655.30        17.53 o
  -3  -3 -12        203.28        212.48         7.04 o
  -2  -3 -12        148.12        158.32         5.80 o
  -1  -3 -12        827.22        886.43        28.84 o
   0  -3 -12        186.11        199.57         5.99 o
   1  -3 -12        237.22        237.69         7.82 o
   2  -3 -12        149.14        156.19         7.10 o
   3  -3 -12        183.41        186.15        13.94 o
   4  -3 -12         22.21         27.27         5.16 o
   5  -3 -12         41.01         32.70         5.07 o
  -8  -2 -12        107.55         86.42         8.39 o
  -7  -2 -12         62.29         67.03         4.40 o
  -6  -2 -12         16.77         15.22         2.63 o
  -5  -2 -12          5.90          2.81         3.23 o
  -4  -2 -12        169.86        148.35         4.76 o
  -3  -2 -12         77.01         61.00         4.79 o
  -2  -2 -12        170.24        172.34         9.03 o
  -1  -2 -12        118.51        124.15        11.06 o
   0  -2 -12        524.16        600.76        29.84 o
   1  -2 -12        216.10        226.63         9.76 o
   2  -2 -12       1404.18       1407.78        29.71 o
   3  -2 -12         31.51         23.79         1.91 o
   4  -2 -12        106.41         94.17         7.37 o
   5  -2 -12         58.34         52.55         8.94 o
  -8  -1 -12        165.39        171.71         7.00 o
  -7  -1 -12          1.82          5.43         4.80 o
  -6  -1 -12         12.15         16.95         2.95 o
  -5  -1 -12         49.12         44.05         3.48 o
  -4  -1 -12         66.55         68.20         4.39 o
  -3  -1 -12        620.91        649.61        19.35 o
  -2  -1 -12        164.52        167.50        15.48 o
  -1  -1 -12        557.50        554.72        14.98 o
   0  -1 -12         27.21         25.81         2.91 o
   1  -1 -12        188.95        204.48         7.84 o
   2  -1 -12         11.11          8.12         1.52 o
   3  -1 -12         79.38         71.30         6.42 o
   4  -1 -12         60.73         45.70         5.71 o
   5  -1 -12          7.86          7.81         2.26 o
  -8   0 -12          0.74          6.00         8.94 o
  -7   0 -12          3.03         10.44         3.32 o
  -6   0 -12         24.85         20.69         5.14 o
  -5   0 -12        108.63         89.43         4.84 o
  -4   0 -12         17.14         22.19         3.47 o
  -3   0 -12         37.73         43.52         5.42 o
  -2   0 -12        376.61        385.78        15.02 o
  -1   0 -12        101.67         95.59         5.08 o
   0   0 -12         47.98         50.48         3.06 o
   1   0 -12         12.51         19.80         4.88 o
   2   0 -12         20.61         21.64         5.06 o
   3   0 -12         14.42         23.40         4.79 o
   4   0 -12         34.56         36.49         4.79 o
   5   0 -12        134.53        160.47         8.11 o
  -8   1 -12         68.57         59.37         4.93 o
  -7   1 -12         99.74        130.84         9.95 o
  -6   1 -12        117.32         99.08         5.01 o
  -5   1 -12         46.78         38.01         3.02 o
  -4   1 -12         40.68         38.98         5.08 o
  -3   1 -12        129.08        127.82         6.86 o
  -2   1 -12        254.48        245.07        20.75 o
  -1   1 -12        100.22         88.68        19.17 o
   0   1 -12        113.20        105.18         4.51 o
   1   1 -12          5.37          7.31         2.30 o
   2   1 -12          4.22          8.23         4.33 o
   3   1 -12         24.60         31.88         4.61 o
   4   1 -12         17.65         26.72         4.98 o
   5   1 -12         33.19         40.70        11.33 o
  -8   2 -12         54.19         38.22         9.49 o
  -7   2 -12          1.22          4.14         2.30 o
  -6   2 -12         11.74         10.32         6.21 o
  -5   2 -12        499.70        504.33        18.88 o
  -4   2 -12         27.50         18.18         1.70 o
  -3   2 -12         35.36         33.79         6.31 o
  -2   2 -12          5.58          9.85         3.84 o
  -1   2 -12        145.34        146.34         5.42 o
   0   2 -12         76.25         58.81         8.25 o
   1   2 -12        221.75        201.07         4.52 o
   2   2 -12        188.24        213.01        12.07 o
   3   2 -12          8.62         16.77         4.98 o
   4   2 -12         21.18         15.45         2.67 o
   5   2 -12          5.71         -2.21         4.61 o
  -7   3 -12          0.52          2.39         4.98 o
  -6   3 -12          7.98         10.32         4.24 o
  -5   3 -12          6.89          7.74         4.79 o
  -4   3 -12        138.19        135.70         6.19 o
  -3   3 -12        423.99        433.09        10.71 o
  -2   3 -12        320.70        323.69        19.78 o
  -1   3 -12         85.80         88.17         6.63 o
   0   3 -12         95.90         89.15        10.72 o
   1   3 -12          6.82          5.55         1.91 o
   2   3 -12          0.72          1.01         3.50 o
   3   3 -12          7.83          4.25         4.61 o
   4   3 -12          0.09          1.22         2.02 o
  -7   4 -12          3.13          5.43         3.23 o
  -6   4 -12         31.30         39.60         6.38 o
  -5   4 -12         31.20         25.10         2.52 o
  -4   4 -12          8.81          7.11         4.58 o
  -3   4 -12         54.83         54.03         3.73 o
  -2   4 -12         35.18         24.04         2.63 o
  -1   4 -12          2.66          3.72         1.54 o
   0   4 -12         18.55         15.30         1.69 o
   1   4 -12         28.28         27.83         6.17 o
   2   4 -12          7.57          9.21         4.79 o
   3   4 -12         34.79         20.46         5.34 o
   4   4 -12         21.49         20.05        15.66 o
  -6   5 -12          2.47          1.64         2.04 o
  -5   5 -12          8.67         10.45         4.57 o
  -4   5 -12         44.90         34.53         6.66 o
  -3   5 -12         97.31         88.39         4.08 o
  -2   5 -12         44.06         36.89         3.05 o
  -1   5 -12         24.11         16.69         6.08 o
   0   5 -12          3.35          1.00         2.11 o
   1   5 -12         24.47         21.94         5.16 o
   2   5 -12        144.89        168.81        11.06 o
   3   5 -12        112.31        119.79        10.69 o
  -6   6 -12         26.63         34.19         5.06 o
  -5   6 -12        200.05        235.65         9.11 o
  -4   6 -12         81.42         73.59         7.28 o
  -3   6 -12        112.85        108.42        14.09 o
  -2   6 -12          2.36          5.22         3.71 o
  -1   6 -12        187.99        176.89        18.34 o
   0   6 -12         32.60         40.84        18.34 o
   1   6 -12         38.22         30.53         4.33 o
   2   6 -12         51.77         53.07         7.37 o
   3   6 -12         68.48         99.14        14.47 o
  -5   7 -12          4.84         10.47         4.61 o
  -4   7 -12         39.45         39.45         8.17 o
  -3   7 -12        123.55        124.31         8.18 o
  -2   7 -12          0.60         -2.26         1.51 o
  -1   7 -12          4.11          0.60         7.37 o
   0   7 -12         86.19         85.82        18.15 o
   1   7 -12        405.41        374.10        21.93 o
   2   7 -12         11.41          8.48         4.61 o
  -4   8 -12         64.77         67.22         5.77 o
  -3   8 -12          2.36          5.68         2.96 o
  -2   8 -12         39.82         35.22        17.69 o
  -1   8 -12        130.91        146.39         7.84 o
   0   8 -12          8.24         10.88        10.41 o
   1   8 -12          4.04          7.92         5.90 o
  -2 -16 -11          1.17         -3.32         4.24 o
  -1 -16 -11        179.71        229.44        15.11 o
   0 -16 -11         23.39         21.19         4.42 o
   1 -16 -11         11.93         22.67         4.98 o
  -3 -15 -11          8.06         11.61         4.61 o
  -2 -15 -11         79.92         73.90         7.00 o
  -1 -15 -11         40.90         50.49         7.37 o
   0 -15 -11         73.84         50.31         7.74 o
   1 -15 -11         71.37         88.64         8.48 o
   2 -15 -11          7.61         15.30         4.42 o
  -3 -14 -11         15.65         16.22         3.13 o
  -2 -14 -11        142.02        146.32        10.32 o
  -1 -14 -11        202.89        241.60        12.90 o
   0 -14 -11          6.70          4.98         3.32 o
   1 -14 -11         67.46         66.16         6.82 o
   2 -14 -11         13.48         16.22         6.45 o
   3 -14 -11         12.13         17.32         5.34 o
  -4 -13 -11        157.47        162.17         9.77 o
  -3 -13 -11          8.97          4.05         2.58 o
  -2 -13 -11        129.50         99.33         7.37 o
  -1 -13 -11        132.31        150.38         9.40 o
   0 -13 -11        208.13        289.70        13.82 o
   1 -13 -11         57.66         56.21         6.27 o
   2 -13 -11        202.49        212.67        14.19 o
   3 -13 -11         40.41         53.44         5.90 o
   4 -13 -11          2.05          4.61         4.79 o
  -6 -12 -11         12.17         19.53         4.79 o
  -4 -12 -11        158.80        116.65         7.19 o
  -3 -12 -11         70.13         84.96         6.27 o
  -2 -12 -11         25.30         26.91         3.87 o
  -1 -12 -11         96.38        123.29         7.92 o
   0 -12 -11         11.79         10.73         3.96 o
   1 -12 -11         25.20         21.33         2.20 o
   2 -12 -11          3.07          8.85         3.69 o
   3 -12 -11          2.63         -5.16         3.50 o
   4 -12 -11         16.76         23.77         5.71 o
  -7 -11 -11          3.70         -4.70         3.13 o
  -6 -11 -11          7.70          5.71         3.87 o
  -5 -11 -11         34.20         26.91         2.95 o
  -3 -11 -11        202.09        140.61         8.11 o
  -2 -11 -11        293.93        257.45        11.79 o
  -1 -11 -11        202.38        195.73         8.02 o
   0 -11 -11        176.06        189.16         7.14 o
   1 -11 -11        508.09        527.80        40.45 o
   2 -11 -11         28.18         28.01         5.53 o
   3 -11 -11         21.06          8.85         3.69 o
   4 -11 -11         17.21         12.53         4.24 o
   5 -11 -11         90.79         75.74         8.48 o
  -7 -10 -11         15.52         11.43         4.98 o
  -6 -10 -11         41.64         51.05         6.63 o
  -5 -10 -11        114.37        111.74         4.81 o
  -4 -10 -11        125.10        130.48         7.37 o
  -3 -10 -11         73.21         57.50         4.24 o
  -2 -10 -11        278.69        303.34        13.45 o
  -1 -10 -11        192.74        181.94        31.14 o
   0 -10 -11        109.45        115.11         5.35 o
   1 -10 -11        155.36        158.12        10.32 o
   2 -10 -11        218.04        206.22        11.79 o
   3 -10 -11         33.42         35.52         3.01 o
   4 -10 -11         15.49         26.35         5.16 o
   5 -10 -11         61.97         47.18         7.74 o
  -8  -9 -11         54.73         38.33         5.71 o
  -7  -9 -11         19.07         -4.05         3.32 o
  -6  -9 -11         10.45          8.01         4.15 o
  -5  -9 -11        169.02        188.07        20.00 o
  -4  -9 -11        101.08         87.28         4.33 o
  -3  -9 -11         50.55         56.99        13.64 o
  -2  -9 -11         12.59         18.43         3.32 o
  -1  -9 -11          6.55          4.98         3.13 o
   0  -9 -11        160.72        179.31        10.32 o
   1  -9 -11         12.12         11.24         2.95 o
   2  -9 -11         63.15         67.11        12.26 o
   3  -9 -11        369.45        398.66        47.18 o
   4  -9 -11         93.87        101.54         8.11 o
   5  -9 -11        252.72        249.16        16.22 o
  -8  -8 -11          1.63          5.21         9.31 o
  -7  -8 -11         12.22          6.27         4.24 o
  -6  -8 -11          4.73          0.92         3.13 o
  -5  -8 -11         45.71         53.17         3.20 o
  -4  -8 -11         28.40         18.87         2.17 o
  -3  -8 -11        112.60        131.50        13.55 o
  -2  -8 -11        634.47        583.64        22.85 o
  -1  -8 -11         45.64         40.04         9.12 o
   0  -8 -11        317.28        292.46        37.50 o
   1  -8 -11        318.42        342.48        34.46 o
   2  -8 -11         80.04         84.81        20.00 o
   3  -8 -11        134.56        101.38         4.43 o
   4  -8 -11         10.37          7.56         4.24 o
   5  -8 -11          7.29         20.27         4.79 o
   6  -8 -11         24.28         34.28         5.53 o
  -8  -7 -11         47.01         45.97         6.97 o
  -7  -7 -11         13.05          9.35         4.70 o
  -6  -7 -11         33.85         30.69         3.71 o
  -5  -7 -11         27.09         25.59         3.25 o
  -4  -7 -11          0.83          5.12         3.18 o
  -3  -7 -11         75.86         93.14         4.23 o
  -2  -7 -11       1094.23       1162.48        40.73 o
  -1  -7 -11         46.73         40.68         5.27 o
   0  -7 -11        773.52        787.08        32.36 o
   1  -7 -11        213.99        224.33         7.79 o
   2  -7 -11         49.05         57.80         2.90 o
   3  -7 -11         27.69         20.65         4.98 o
   4  -7 -11         65.61         58.97         5.90 o
   5  -7 -11         40.14         11.24         5.16 o
   6  -7 -11          4.88          7.92         3.32 o
  -8  -6 -11         15.66         13.82         2.31 o
  -7  -6 -11         10.07          4.23         1.59 o
  -6  -6 -11        261.64        250.13        14.39 o
  -5  -6 -11        125.54         99.73         3.67 o
  -4  -6 -11        414.90        404.66        26.31 o
  -3  -6 -11        344.18        339.24        10.90 o
  -2  -6 -11        197.88        196.21         6.55 o
  -1  -6 -11         30.89         30.49         3.76 o
   0  -6 -11       2721.01       2673.66        52.19 o
   1  -6 -11        149.85        144.67        12.64 o
   2  -6 -11         62.77         58.11         2.49 o
   3  -6 -11          9.49          4.98         1.11 o
   4  -6 -11         49.11         49.94         4.98 o
   5  -6 -11         23.72         18.35         3.23 o
   6  -6 -11        159.63        165.12        11.98 o
  -9  -5 -11         91.62        100.65         8.29 o
  -8  -5 -11         16.89         28.02         2.65 o
  -7  -5 -11          0.09         -4.64         3.10 o
  -6  -5 -11         18.69         18.85         1.31 o
  -5  -5 -11        359.24        341.05        10.05 o
  -4  -5 -11        591.12        578.39        12.80 o
  -3  -5 -11        389.85        395.43         9.83 o
  -2  -5 -11         67.09         70.43         2.95 o
  -1  -5 -11        164.82        153.10         5.29 o
   0  -5 -11       1260.30       1306.84        28.14 o
   1  -5 -11         67.70         69.93         6.28 o
   2  -5 -11       1653.02       1685.73        46.88 o
   3  -5 -11        159.60        114.72         6.93 o
   5  -5 -11         81.06         84.77         4.74 o
   6  -5 -11         56.08         66.53         7.92 o
  -9  -4 -11          0.09          6.52         5.01 o
  -8  -4 -11         35.85         28.41         2.51 o
  -7  -4 -11        224.66        207.48        11.03 o
  -6  -4 -11        245.53        239.05        10.78 o
  -5  -4 -11         82.25         70.93         6.04 o
  -4  -4 -11          8.30          8.90         1.47 o
  -3  -4 -11        614.48        634.73        20.30 o
  -2  -4 -11        569.70        581.59        27.92 o
  -1  -4 -11         80.20         72.80         3.48 o
   0  -4 -11         92.88         90.42         3.53 o
   1  -4 -11        231.32        221.15         5.12 o
   2  -4 -11        148.41        156.00         4.62 o
   3  -4 -11         88.81         92.48         7.52 o
   4  -4 -11         18.12         19.09         5.99 o
   5  -4 -11        108.24        118.95         5.90 o
   6  -4 -11         38.99         67.45         7.00 o
  -9  -3 -11          1.29         -0.77         2.56 o
  -8  -3 -11         70.85         84.87         8.97 o
  -7  -3 -11        177.86        194.65        14.54 o
  -6  -3 -11          7.49         10.84         1.73 o
  -5  -3 -11        545.11        554.62        12.27 o
  -4  -3 -11        243.77        239.56         4.96 o
  -3  -3 -11        169.71        163.40        12.22 o
  -2  -3 -11        275.59        281.10        10.85 o
  -1  -3 -11         63.56         57.34         3.48 o
   0  -3 -11        896.76        892.29        16.63 o
   1  -3 -11        387.26        377.77         7.72 o
   2  -3 -11        156.20        166.31         4.18 o
   3  -3 -11       1097.25       1010.50        20.77 o
   4  -3 -11        146.91        130.95         5.61 o
   5  -3 -11         22.80         32.56         3.00 o
   6  -3 -11         71.30         74.39        20.18 o
  -9  -2 -11         39.37         47.63         3.31 o
  -8  -2 -11         96.66         98.22         5.95 o
  -7  -2 -11        604.55        638.84        18.92 o
  -6  -2 -11         46.28         48.27         2.12 o
  -5  -2 -11         69.10         70.20         5.53 o
  -4  -2 -11         57.24         48.75         3.01 o
  -3  -2 -11          1.68          3.57         3.02 o
  -2  -2 -11        677.99        663.90        14.94 o
  -1  -2 -11        215.20        201.02         5.36 o
   0  -2 -11        353.45        341.17         8.41 o
   1  -2 -11         30.73         32.26         1.61 o
   2  -2 -11          5.56          8.01         1.41 o
   3  -2 -11        116.59        105.63         5.87 o
   4  -2 -11         30.50         29.47         7.83 o
   5  -2 -11         10.67         12.80         9.86 o
   6  -2 -11         34.47         47.17        10.97 o
  -8  -1 -11          8.30          8.56         4.33 o
  -7  -1 -11         48.88         38.32         3.58 o
  -6  -1 -11         87.42         91.13        10.88 o
  -5  -1 -11        200.15        192.06         4.83 o
  -4  -1 -11        180.62        180.88         5.27 o
  -3  -1 -11          6.13          9.70         2.28 o
  -2  -1 -11         96.91        106.81         6.54 o
  -1  -1 -11         81.56         66.72         9.12 o
   0  -1 -11        110.13         89.19         5.71 o
   1  -1 -11        325.19        325.77         9.58 o
   2  -1 -11          8.25          8.89         2.37 o
   3  -1 -11         59.20         57.31         6.43 o
   4  -1 -11         10.54          8.11         3.13 o
   5  -1 -11         36.44         44.64         8.94 o
   6  -1 -11         52.36         67.21        14.28 o
  -8   0 -11         91.90         91.10        13.08 o
  -7   0 -11         19.67         13.45         5.71 o
  -6   0 -11         29.37         33.25         4.75 o
  -5   0 -11         45.33         55.36         4.22 o
  -4   0 -11        276.60        265.36         9.74 o
  -3   0 -11         23.70         24.45         1.84 o
  -2   0 -11        183.79        178.39         6.32 o
  -1   0 -11         70.00         67.00        15.39 o
   0   0 -11        213.29        218.89        14.10 o
   1   0 -11        350.15        337.14        14.74 o
   2   0 -11         27.12         31.87         3.73 o
   3   0 -11         23.82         27.23         6.82 o
   4   0 -11         80.87         80.16         5.71 o
   5   0 -11         63.85         71.26        16.77 o
   6   0 -11         68.10         93.79         5.35 o
  -8   1 -11         19.04         22.55         3.87 o
  -7   1 -11         14.15         22.05         6.91 o
  -6   1 -11         66.39         68.03         5.08 o
  -5   1 -11        568.36        539.41        11.22 o
  -4   1 -11        600.62        575.09        11.27 o
  -3   1 -11        109.81        107.98         5.53 o
  -2   1 -11          5.33         -0.60         2.63 o
  -1   1 -11         87.43         83.97         5.99 o
   0   1 -11         64.49         64.50         4.24 o
   1   1 -11        234.11        215.07         9.64 o
   2   1 -11         49.21         52.11         6.50 o
   3   1 -11          1.40          0.05         1.66 o
   4   1 -11         67.89         58.60         6.08 o
   5   1 -11         70.59         72.24         7.19 o
  -8   2 -11         11.81         16.92         2.83 o
  -7   2 -11         66.87         86.02         6.09 o
  -6   2 -11          6.39         14.48         2.96 o
  -5   2 -11        265.34        298.55         7.13 o
  -4   2 -11        681.33        644.82        15.14 o
  -3   2 -11         70.17         60.36         8.64 o
  -2   2 -11        142.08        146.46         4.84 o
  -1   2 -11        469.46        497.33        17.53 o
   0   2 -11        152.76        137.73         8.11 o
   1   2 -11         12.55         16.46         2.66 o
   2   2 -11         10.68          7.29         1.33 o
   3   2 -11         77.60         60.81         5.34 o
   4   2 -11         18.05         19.20         6.63 o
   5   2 -11         42.79         57.34         4.52 o
  -8   3 -11          8.66          2.28         4.52 o
  -7   3 -11          0.91          2.15        11.61 o
  -6   3 -11         72.71         66.35         3.56 o
  -5   3 -11         84.88         78.87         5.11 o
  -4   3 -11        111.09        104.16         3.35 o
  -3   3 -11         39.77         48.79         3.42 o
  -2   3 -11         36.15         28.97         5.07 o
  -1   3 -11         58.43         54.00         4.04 o
   0   3 -11         68.26         64.48         5.64 o
   1   3 -11        713.99        716.24        13.11 o
   2   3 -11         65.10         73.72         4.24 o
   3   3 -11          5.02          6.08         4.42 o
   4   3 -11         42.28         34.23         3.28 o
   5   3 -11         85.71        102.05         5.99 o
  -7   4 -11         23.22         25.27         7.28 o
  -6   4 -11         67.54         45.61         5.02 o
  -5   4 -11        364.01        391.61        15.24 o
  -4   4 -11         55.96         51.85         3.35 o
  -3   4 -11         59.11         81.83         6.34 o
  -2   4 -11        557.81        585.19        13.53 o
  -1   4 -11         24.32         31.37         2.77 o
   0   4 -11        663.80        642.33        31.95 o
   1   4 -11         39.76         35.63         5.71 o
   2   4 -11         28.56         26.91         4.42 o
   3   4 -11         46.07         79.24         6.27 o
   4   4 -11         22.02         15.98         2.78 o
   5   4 -11         38.72         39.21        11.06 o
  -7   5 -11          7.37         11.86         4.33 o
  -6   5 -11         31.78         31.81         3.06 o
  -5   5 -11          0.56          0.00         1.74 o
  -4   5 -11          1.76          5.35         1.84 o
  -3   5 -11         45.37         40.57         3.08 o
  -2   5 -11        619.05        613.64        14.05 o
  -1   5 -11         49.92         49.40         2.47 o
   0   5 -11         73.72         63.19         4.65 o
   1   5 -11        187.63        158.70         8.66 o
   3   5 -11         10.97          9.01         3.23 o
   4   5 -11         26.49         18.65         8.75 o
  -6   6 -11         82.53         99.24         9.71 o
  -5   6 -11         29.55         29.81         3.85 o
  -4   6 -11         60.45         62.64         4.73 o
  -3   6 -11         80.86         76.66         4.65 o
  -2   6 -11         15.30         11.97         1.96 o
  -1   6 -11          8.02          4.49         3.37 o
   0   6 -11        187.78        209.99        17.05 o
   1   6 -11        233.59        246.16        15.76 o
   2   6 -11        230.55        256.53        15.11 o
   3   6 -11         10.86          9.86         6.63 o
   4   6 -11         29.47         33.93        18.15 o
  -6   7 -11          9.24          7.23         2.84 o
  -5   7 -11         21.39         19.78         2.43 o
  -4   7 -11         39.83         58.37         8.75 o
  -3   7 -11         34.59         39.82         8.39 o
  -2   7 -11         17.96         15.11         5.82 o
  -1   7 -11         17.63         17.13         4.78 o
   0   7 -11         59.12         43.90         7.92 o
   1   7 -11        190.09        195.71        13.08 o
   2   7 -11         20.97         12.72         4.98 o
   3   7 -11        167.46        159.15         8.70 o
  -5   8 -11         43.43         32.35         3.15 o
  -4   8 -11         56.20         46.65         8.22 o
  -3   8 -11         15.84         13.83         6.56 o
  -2   8 -11         96.06         98.32         7.84 o
  -1   8 -11        117.81        126.06         7.37 o
   0   8 -11         46.29         54.78         4.64 o
   1   8 -11        442.66        409.67        24.14 o
   2   8 -11        475.97        622.49        41.19 o
  -3   9 -11          6.01          8.29         2.91 o
  -2   9 -11         86.91         89.50        15.02 o
  -1   9 -11         18.47         21.09         3.87 o
   0   9 -11         95.59         93.06         9.03 o
   1   9 -11          1.22          6.45         5.90 o
  -2 -16 -10         32.47         23.40         5.34 o
  -1 -16 -10         14.55         10.14         3.87 o
   0 -16 -10          5.90         13.08         4.42 o
   1 -16 -10         15.57         20.27         6.27 o
  -5 -15 -10         37.66         41.46         5.90 o
  -3 -15 -10        116.10        116.84         9.40 o
  -2 -15 -10          2.88          7.92         2.76 o
  -1 -15 -10         30.98         34.65         6.08 o
   0 -15 -10         16.61         33.17         6.08 o
   1 -15 -10         80.21         86.80         9.21 o
   2 -15 -10          3.13         -5.81         3.87 o
  -5 -14 -10        184.03        242.34        15.30 o
  -3 -14 -10         14.62         13.82         3.13 o
  -2 -14 -10         25.61         35.75         5.16 o
   1 -14 -10         11.39         12.90         3.69 o
   2 -14 -10         22.06          6.63         5.34 o
   3 -14 -10         13.15         17.14         6.08 o
  -6 -13 -10         68.45        100.25         9.77 o
  -5 -13 -10        149.65        176.92        11.79 o
  -4 -13 -10          4.51         11.24         2.58 o
  -3 -13 -10          8.08         14.56         3.50 o
  -2 -13 -10        207.44        204.37        11.43 o
  -1 -13 -10         67.38         64.81         4.16 o
   0 -13 -10        190.97        175.60         7.10 o
   1 -13 -10        163.42        153.33         9.77 o
   2 -13 -10         65.11         53.07         6.27 o
   3 -13 -10          7.39          5.53         3.87 o
   4 -13 -10          6.62         17.32         5.16 o
  -7 -12 -10          3.75         20.82         5.34 o
  -6 -12 -10         30.11         19.35         3.87 o
  -5 -12 -10         21.26         37.41         5.34 o
  -4 -12 -10         27.71         34.09         3.69 o
  -3 -12 -10         40.97         39.62         3.50 o
  -1 -12 -10         20.16         20.42         4.70 o
   0 -12 -10          7.13          8.87         3.32 o
   1 -12 -10         91.17         95.92         6.82 o
   2 -12 -10        185.95        192.03        11.06 o
   3 -12 -10          8.22         -2.76         3.50 o
   4 -12 -10          7.47         16.03         4.42 o
   5 -12 -10        110.92        137.11        11.24 o
  -7 -11 -10         22.75         18.22         3.41 o
  -6 -11 -10         11.89         13.90         2.60 o
  -5 -11 -10         66.52         62.04         3.96 o
  -4 -11 -10         21.26         22.11         3.32 o
  -3 -11 -10        168.51        109.65         7.37 o
  -2 -11 -10        123.12        149.27         7.92 o
  -1 -11 -10        109.22        100.09         5.99 o
   0 -11 -10        547.38        549.67        16.14 o
   1 -11 -10          4.40          4.00         1.80 o
   2 -11 -10         17.21         19.90         1.83 o
   3 -11 -10         88.00         84.59         7.00 o
   4 -11 -10         41.60         57.50         6.08 o
   5 -11 -10          5.49         19.53         5.71 o
  -8 -10 -10         28.29         20.82         5.16 o
  -7 -10 -10         53.15         56.07        10.60 o
  -6 -10 -10         68.20         48.84         5.34 o
  -5 -10 -10         11.89         15.85         2.58 o
  -4 -10 -10          0.24         -1.84         2.03 o
  -3 -10 -10         28.86         21.01         3.32 o
  -2 -10 -10        203.23        192.40         6.71 o
  -1 -10 -10        138.65        132.22        15.48 o
   0 -10 -10        485.64        450.95        17.88 o
   1 -10 -10         65.57         55.79         4.61 o
   2 -10 -10         69.00         70.32         3.53 o
   3 -10 -10        629.74        679.74        19.60 o
   4 -10 -10        156.24        183.37        10.69 o
   5 -10 -10        118.99        105.04         9.77 o
  -8  -9 -10          1.46          7.24         7.46 o
  -7  -9 -10          8.16          2.58         4.24 o
  -6  -9 -10         90.18         82.90         6.91 o
  -5  -9 -10        374.97        374.88        18.25 o
  -4  -9 -10         63.07         58.79         4.05 o
  -3  -9 -10        140.27        120.71         6.82 o
  -2  -9 -10         49.33         60.06         5.53 o
  -1  -9 -10        186.85        165.47         5.85 o
   0  -9 -10        267.41        265.00        13.08 o
   1  -9 -10        788.62        712.09        28.75 o
   2  -9 -10        126.92        111.86         7.37 o
   3  -9 -10        142.77        154.65        10.87 o
   4  -9 -10         56.87         52.42         4.24 o
   5  -9 -10         18.24         12.35         3.32 o
   6  -9 -10         11.24          5.90         3.13 o
  -8  -8 -10         49.99         39.91         4.17 o
  -6  -8 -10         21.47         18.86         1.90 o
  -5  -8 -10         95.56         95.88         6.27 o
  -4  -8 -10         91.24        103.59         4.47 o
  -3  -8 -10         76.36         68.47         2.71 o
  -2  -8 -10         74.02         80.87         3.57 o
  -1  -8 -10        162.26        158.84        19.90 o
   0  -8 -10        339.67        330.68        10.88 o
   2  -8 -10        254.01        279.84        15.11 o
   3  -8 -10        154.71        145.49         4.08 o
   4  -8 -10        339.93        310.98         9.86 o
   5  -8 -10         64.20         73.53         6.45 o
   6  -8 -10          4.81         12.16         4.24 o
  -8  -7 -10         59.00         56.91         3.64 o
  -7  -7 -10         43.11         42.78         6.82 o
  -6  -7 -10         21.07         20.73         1.93 o
  -5  -7 -10        400.95        421.14        16.32 o
  -4  -7 -10        268.75        263.59         7.04 o
  -3  -7 -10         94.62         88.48         6.47 o
  -2  -7 -10        274.57        272.26        10.67 o
  -1  -7 -10        809.31        802.36        17.37 o
   0  -7 -10        584.83        578.79        13.84 o
   1  -7 -10       1635.71       1573.24        28.10 o
   2  -7 -10         18.58         17.11         3.70 o
   3  -7 -10         14.63         16.22         1.94 o
   4  -7 -10         52.57         50.31         4.61 o
   5  -7 -10          6.34         15.66         4.61 o
   6  -7 -10         14.96          7.19         2.95 o
  -9  -6 -10          6.52          9.21         2.52 o
  -8  -6 -10          3.97          0.11         1.46 o
  -7  -6 -10         16.99         11.92         5.53 o
  -6  -6 -10         39.36         34.50         1.55 o
  -5  -6 -10         86.69         82.91         7.25 o
  -4  -6 -10        119.43        114.41         8.35 o
  -3  -6 -10         45.70         39.74         2.59 o
  -2  -6 -10        216.73        201.81         8.86 o
  -1  -6 -10         30.45         37.53         2.00 o
   0  -6 -10         22.61         16.94         2.58 o
   1  -6 -10        974.16        997.08        19.31 o
   2  -6 -10        254.97        233.49        13.91 o
   3  -6 -10        161.52        155.37         4.85 o
   4  -6 -10         22.11         16.59         3.13 o
   5  -6 -10          0.77         -1.94         1.29 o
   6  -6 -10         24.34         10.32         3.13 o
  -9  -5 -10          3.18          4.51         2.58 o
  -8  -5 -10          4.53          3.45         3.38 o
  -7  -5 -10          3.72         -0.18         1.73 o
  -6  -5 -10         56.25         59.37         4.19 o
  -5  -5 -10       1059.23       1093.53        23.94 o
  -4  -5 -10       1230.80       1299.88        27.04 o
  -3  -5 -10         51.03         54.82         2.71 o
  -2  -5 -10        552.06        586.74        15.56 o
  -1  -5 -10         72.89         84.21         4.04 o
   0  -5 -10        633.07        572.87        12.73 o
   1  -5 -10        631.14        618.01        28.65 o
   2  -5 -10         90.09        110.23         7.18 o
   3  -5 -10         77.63         62.97         2.50 o
   4  -5 -10        118.16        115.26         5.19 o
   5  -5 -10         55.70         58.12         7.74 o
   6  -5 -10         66.68         63.95         6.27 o
  -9  -4 -10          1.61          3.92         1.98 o
  -8  -4 -10         86.28         86.59        11.52 o
  -7  -4 -10        310.62        311.22        10.08 o
  -6  -4 -10        418.94        437.30         8.49 o
  -5  -4 -10        120.81        116.45         8.09 o
  -4  -4 -10        278.71        297.43        12.32 o
  -3  -4 -10        430.85        475.09        15.77 o
  -2  -4 -10        158.01        165.71         6.72 o
  -1  -4 -10         40.71         52.08         4.97 o
   0  -4 -10         41.79         38.19         2.37 o
   1  -4 -10        939.25        987.25        17.38 o
   2  -4 -10        133.64        117.70         3.99 o
   3  -4 -10         85.51         62.23         2.79 o
   4  -4 -10         13.33         11.39         2.08 o
   5  -4 -10         63.73         61.35         3.58 o
   6  -4 -10         19.27         27.58         4.61 o
  -9  -3 -10         29.07         22.65         2.58 o
  -8  -3 -10         66.42         58.65         7.22 o
  -7  -3 -10         97.80        105.41         7.71 o
  -6  -3 -10        144.43        144.93         9.24 o
  -5  -3 -10        306.04        314.20         5.78 o
  -4  -3 -10        113.62        117.68         3.71 o
  -3  -3 -10        443.63        457.07        10.35 o
  -2  -3 -10        270.50        276.81         6.53 o
  -1  -3 -10       1399.52       1392.05        27.43 o
   0  -3 -10        254.58        248.38        15.32 o
   1  -3 -10        241.47        235.34        13.11 o
   2  -3 -10          0.33          2.88         1.41 o
   3  -3 -10        350.62        359.25        10.53 o
   4  -3 -10         90.60         81.12         5.18 o
   5  -3 -10         75.10         76.58         7.58 o
   6  -3 -10         44.70         57.81        10.69 o
  -9  -2 -10         23.45         22.35         3.81 o
  -8  -2 -10         47.17         45.40         3.45 o
  -7  -2 -10          3.14          0.13         1.10 o
  -6  -2 -10         35.02         35.96         3.96 o
  -5  -2 -10        324.66        328.36         7.46 o
  -4  -2 -10        139.77        141.65         6.57 o
  -3  -2 -10         15.60         22.55         7.83 o
  -2  -2 -10         46.30         47.40         8.39 o
  -1  -2 -10          2.22          5.33         2.04 o
   0  -2 -10         93.15         89.70         2.57 o
   1  -2 -10        108.00        115.79         4.46 o
   2  -2 -10        156.43        167.20         9.47 o
   3  -2 -10        181.60        169.36         3.90 o
   4  -2 -10          7.65          5.64         1.33 o
   5  -2 -10         81.90         83.21         4.49 o
   6  -2 -10         46.22         49.23        15.30 o
  -9  -1 -10          9.07         24.35         3.58 o
  -8  -1 -10        114.55         88.43        13.27 o
  -7  -1 -10         82.67         73.66         4.85 o
  -6  -1 -10         99.61         95.13        12.00 o
  -5  -1 -10         45.41         52.65         4.10 o
  -4  -1 -10         56.53         59.29         2.40 o
  -3  -1 -10       1074.63       1127.45        19.31 o
  -2  -1 -10       1271.12       1308.41        26.24 o
  -1  -1 -10        562.53        584.26        12.72 o
   0  -1 -10         65.44         57.27         2.68 o
   1  -1 -10         89.44         91.70         4.42 o
   2  -1 -10        133.18        126.82         6.81 o
   3  -1 -10          1.07          5.27         1.89 o
   4  -1 -10         50.25         49.98         2.96 o
   5  -1 -10         74.69         86.60        12.26 o
   6  -1 -10          5.92         13.64         3.50 o
  -9   0 -10         12.27         10.85         3.41 o
  -8   0 -10        121.23        106.28        16.49 o
  -7   0 -10        158.07        146.81        10.23 o
  -6   0 -10         48.48         33.95         5.20 o
  -5   0 -10          4.07          6.60         3.35 o
  -4   0 -10        706.27        737.45        14.82 o
  -3   0 -10        117.51        130.99         3.47 o
  -2   0 -10       1489.85       1397.40        34.27 o
  -1   0 -10        644.51        695.98        18.18 o
   0   0 -10         66.54         73.52         2.75 o
   1   0 -10         18.36         16.12         1.44 o
   2   0 -10         49.72         47.27         3.67 o
   3   0 -10         72.28         65.78         8.16 o
   4   0 -10        105.11         99.65        19.07 o
   5   0 -10         59.57         67.91         9.21 o
   6   0 -10          0.77          2.16         2.95 o
  -8   1 -10        110.67         85.10        10.78 o
  -7   1 -10         60.86         62.88         3.68 o
  -6   1 -10        496.00        504.66        19.57 o
  -5   1 -10        491.34        516.46        19.90 o
  -4   1 -10          9.23         10.02         2.98 o
  -3   1 -10         15.88         14.45         1.36 o
  -2   1 -10         69.94         63.63         2.25 o
  -1   1 -10        712.53        779.59        16.19 o
   0   1 -10         25.83         33.91         3.13 o
   1   1 -10        285.95        284.13         7.37 o
   2   1 -10        206.25        211.60         8.11 o
   3   1 -10        192.10        164.73        17.78 o
   4   1 -10         13.76         16.83         3.45 o
   5   1 -10         40.20         35.20         4.98 o
   6   1 -10         20.34          6.11        11.61 o
  -8   2 -10          4.79          3.63         7.00 o
  -7   2 -10         31.61         41.45         9.40 o
  -6   2 -10         33.18         43.71         2.98 o
  -5   2 -10        165.98        138.52         5.91 o
  -4   2 -10         33.04         29.93         2.23 o
  -3   2 -10         21.72         26.13         2.53 o
  -2   2 -10        264.98        241.47         6.89 o
  -1   2 -10          9.49          7.58         1.94 o
   0   2 -10         17.23         11.13         4.06 o
   1   2 -10        304.15        306.74         6.74 o
   2   2 -10         16.85         12.59         1.44 o
   3   2 -10         11.38         12.62         3.13 o
   4   2 -10         24.03         24.46         3.96 o
   5   2 -10         19.95          6.19         2.08 o
   6   2 -10         51.74         64.22         4.51 o
  -8   3 -10         24.89          9.89         2.52 o
  -7   3 -10         23.34         15.67         7.28 o
  -6   3 -10        298.89        325.36         9.20 o
  -5   3 -10         74.21         61.44         5.11 o
  -4   3 -10        178.87        187.19        14.84 o
  -3   3 -10          5.30          6.52         4.92 o
  -2   3 -10        243.67        238.27         9.63 o
  -1   3 -10        203.19        192.66         4.92 o
   0   3 -10        643.24        608.64        24.08 o
   1   3 -10         28.61         22.99         2.87 o
   2   3 -10        115.86        107.41         9.03 o
   3   3 -10         49.37         23.78         2.70 o
   4   3 -10         26.09         18.61         3.50 o
   5   3 -10         48.66         46.29         5.62 o
  -8   4 -10         79.29         78.94         5.18 o
  -7   4 -10          6.40          7.61         2.96 o
  -6   4 -10         23.29         13.11         2.08 o
  -5   4 -10         30.62         41.01         2.58 o
  -4   4 -10        384.05        401.62        11.44 o
  -3   4 -10        114.49         97.11         3.93 o
  -2   4 -10         80.90         72.67         3.09 o
  -1   4 -10         74.56         78.60         3.96 o
   0   4 -10        193.89        188.19        12.04 o
   1   4 -10         42.86         39.60         6.73 o
   2   4 -10        178.37        187.60        10.50 o
   3   4 -10         16.76         14.01         4.42 o
   4   4 -10         46.01         42.45        15.66 o
   5   4 -10         45.67         53.01         9.68 o
  -7   5 -10         12.53         10.64         3.50 o
  -6   5 -10        124.33        128.73         5.39 o
  -5   5 -10        106.56        135.44         8.99 o
  -4   5 -10        172.82        180.28         8.02 o
  -3   5 -10         33.03         28.30         2.10 o
  -2   5 -10        160.27        156.35         8.67 o
  -1   5 -10        129.98        125.89         8.02 o
   0   5 -10         65.87         62.38         2.64 o
   1   5 -10        545.81        519.72        15.87 o
   2   5 -10        924.03       1027.77        39.62 o
   3   5 -10         83.62         78.83        12.26 o
   4   5 -10          0.82         11.43         2.76 o
   5   5 -10         23.46         29.55         7.37 o
  -7   6 -10         19.66         45.76         6.36 o
  -6   6 -10          9.92         22.27         2.90 o
  -5   6 -10         78.87         86.71         8.23 o
  -4   6 -10         26.07         38.59         9.18 o
  -3   6 -10        108.04         96.70         3.13 o
  -2   6 -10        209.67        209.37         4.87 o
  -1   6 -10         55.96         50.44         2.63 o
   0   6 -10        383.18        374.02         7.66 o
   1   6 -10        202.25        217.18        15.94 o
   2   6 -10         17.62         20.64         4.05 o
   3   6 -10        122.03        128.80        16.31 o
   4   6 -10          8.77          4.42         7.37 o
  -6   7 -10          2.87          2.19         2.49 o
  -5   7 -10         45.16         31.07         7.11 o
  -4   7 -10         23.44         11.16        12.35 o
  -3   7 -10          3.47         -3.21         2.75 o
  -2   7 -10          4.19          4.32         3.50 o
  -1   7 -10         47.47         42.88         4.58 o
   0   7 -10         49.67         58.23         4.65 o
   1   7 -10         11.08         28.75         5.71 o
   2   7 -10        240.45        231.46        13.82 o
   3   7 -10         39.99         28.75         4.61 o
   4   7 -10        154.44        166.86        10.04 o
  -5   8 -10         81.52         80.11         6.57 o
  -4   8 -10         64.10         65.83         6.57 o
  -3   8 -10          0.46          4.39         5.47 o
  -2   8 -10         28.87         28.56         2.33 o
  -1   8 -10          4.29          3.69         1.30 o
   0   8 -10         87.80        108.97         5.88 o
   1   8 -10         13.76         33.36         5.90 o
   2   8 -10         20.16         25.33         3.87 o
   3   8 -10         40.99         26.54         4.79 o
  -5   9 -10        167.83        150.93        12.20 o
  -4   9 -10         44.77         48.95         4.66 o
  -3   9 -10         15.55         17.33         2.34 o
  -2   9 -10        133.04        139.17        15.21 o
  -1   9 -10         19.11         31.86         4.12 o
   0   9 -10        105.18        121.08         9.77 o
   1   9 -10         20.60         16.38         4.05 o
   2   9 -10         34.09         48.95         7.28 o
  -3  10 -10          2.51          7.24         1.82 o
  -2  10 -10         16.60         28.93         5.16 o
  -1  10 -10         29.80         37.96         7.37 o
   0  10 -10          7.40         14.01         5.71 o
   1  10 -10         43.95         40.89         4.93 o
  -1 -17  -9         29.36         36.12         6.45 o
  -4 -16  -9        122.46        131.40        10.14 o
  -2 -16  -9         14.47         15.11         5.53 o
  -1 -16  -9          9.46         22.67         5.16 o
   0 -16  -9          1.19          4.24         3.87 o
   1 -16  -9         55.23         69.48         8.29 o
   2 -16  -9         43.49         35.94         6.08 o
  -5 -15  -9         54.30         52.52         5.71 o
  -4 -15  -9        189.68        204.37        12.90 o
  -3 -15  -9         33.22         38.33         5.16 o
  -1 -15  -9          4.57          4.61         4.79 o
   0 -15  -9        165.14        152.77        11.24 o
   1 -15  -9         12.80         16.77         6.08 o
   2 -15  -9         26.55          7.37         5.71 o
   3 -15  -9         50.83         40.54         6.63 o
  -5 -14  -9          3.87         -0.74         4.05 o
  -4 -14  -9        166.38        244.92        14.56 o
  -3 -14  -9         85.82         87.17         6.63 o
  -2 -14  -9          1.85         -0.92         3.69 o
  -1 -14  -9         33.46         28.38         4.79 o
   0 -14  -9         56.77         79.06         6.82 o
   1 -14  -9        101.44        124.03         9.21 o
   2 -14  -9        139.30        164.02        11.98 o
   3 -14  -9         20.68         32.80         6.82 o
   4 -14  -9         51.33         78.51         9.03 o
  -6 -13  -9          3.23          1.66         3.50 o
  -5 -13  -9         32.80         27.64         5.53 o
  -4 -13  -9         19.42         28.43         6.45 o
  -3 -13  -9         17.28         14.01         3.69 o
  -1 -13  -9         84.87         90.93        10.23 o
   0 -13  -9          9.59          8.12         1.87 o
   1 -13  -9         31.60         29.85         5.16 o
   2 -13  -9         19.62         25.98         4.79 o
   3 -13  -9         54.11         62.84         7.74 o
   4 -13  -9          0.76          8.29         5.16 o
  -6 -12  -9         24.13         25.98         4.61 o
  -5 -12  -9         67.44         93.62         7.74 o
  -4 -12  -9        170.27        186.79         7.14 o
  -3 -12  -9         63.10         57.31         5.34 o
  -2 -12  -9        218.67        241.60        12.16 o
  -1 -12  -9         24.54         25.36         7.37 o
   0 -12  -9         60.26         68.25         3.85 o
   1 -12  -9         97.21        105.22        10.87 o
   2 -12  -9        546.23        548.81        26.35 o
   3 -12  -9         84.48         78.51         7.74 o
   4 -12  -9          1.34         -1.66         2.95 o
   5 -12  -9         39.48         53.44         7.92 o
  -7 -11  -9         99.35        106.33        22.30 o
  -6 -11  -9         35.59         33.54         5.53 o
  -5 -11  -9         70.67         70.75         9.68 o
  -4 -11  -9        158.47        163.73        12.07 o
  -3 -11  -9         52.57         39.99         4.05 o
  -2 -11  -9        169.63        188.73        12.26 o
  -1 -11  -9        394.42        366.87        11.24 o
   0 -11  -9         94.27        113.15         5.90 o
   1 -11  -9        615.45        637.35        17.87 o
   2 -11  -9        539.18        682.23        28.56 o
   3 -11  -9        108.78        119.68         5.66 o
   5 -11  -9         21.53         22.11         6.08 o
  -8 -10  -9         13.01         23.42         3.44 o
  -7 -10  -9         35.89         31.71        10.04 o
  -6 -10  -9          7.78          8.12         3.41 o
  -5 -10  -9         62.32         54.24         2.35 o
  -4 -10  -9        279.16        295.82        21.84 o
  -3 -10  -9        219.90        231.65        10.69 o
  -2 -10  -9        169.82        175.29         9.31 o
  -1 -10  -9         35.46         37.39        10.14 o
   0 -10  -9         82.48         84.03         4.61 o
   1 -10  -9       1225.10       1262.17        31.33 o
   2 -10  -9        562.15        567.64        21.29 o
   3 -10  -9         94.31         84.20         6.17 o
   4 -10  -9        152.05        180.97         9.58 o
   5 -10  -9         12.89         14.74         3.69 o
   6 -10  -9         66.55         89.38         7.56 o
  -8  -9  -9         15.47          8.44         2.92 o
  -7  -9  -9         83.87         85.03        18.98 o
  -6  -9  -9         88.17         74.01         4.49 o
  -5  -9  -9        499.51        481.08        12.58 o
  -4  -9  -9        773.83        750.13        16.41 o
  -3  -9  -9        339.27        304.31         8.72 o
  -2  -9  -9         34.96         35.91         4.79 o
  -1  -9  -9         69.59         75.83         5.71 o
   0  -9  -9         39.92         30.57         3.04 o
   1  -9  -9         71.46         78.33         5.90 o
   2  -9  -9        204.78        199.14         6.36 o
   3  -9  -9         35.16         34.83         5.21 o
   4  -9  -9         61.98         89.38         8.66 o
   5  -9  -9        163.84        195.71        11.79 o
   6  -9  -9         48.80         68.19         7.37 o
  -8  -8  -9         65.68         72.32         3.75 o
  -7  -8  -9         46.47         49.60         5.16 o
  -6  -8  -9        139.50        132.97         5.59 o
  -5  -8  -9         56.99         61.89         4.87 o
  -4  -8  -9        140.60        146.78         5.15 o
  -3  -8  -9        147.55        138.14         9.67 o
  -2  -8  -9         24.49         17.26         3.38 o
  -1  -8  -9         19.32         22.73         2.84 o
   0  -8  -9        427.86        413.81        10.07 o
   1  -8  -9       3545.47       3493.28       169.64 o
   2  -8  -9        228.40        234.60        10.87 o
   3  -8  -9         64.38         59.19         5.44 o
   4  -8  -9        385.35        389.82         7.79 o
   5  -8  -9         65.76         91.77         7.74 o
   6  -8  -9         24.43         38.33         5.71 o
  -9  -7  -9         38.19         41.61         3.87 o
  -8  -7  -9         25.96         37.85         2.52 o
  -7  -7  -9         38.21         42.76         5.08 o
  -6  -7  -9          0.10         -0.95         2.50 o
  -5  -7  -9        171.40        182.72        10.49 o
  -4  -7  -9        100.23         98.26         7.33 o
  -3  -7  -9        245.24        240.71         6.01 o
  -2  -7  -9        560.51        601.14        16.21 o
  -1  -7  -9        119.90        109.79         6.11 o
   0  -7  -9         56.54         55.69         2.69 o
   1  -7  -9         33.90         29.52         1.97 o
   2  -7  -9        987.26       1031.08        23.67 o
   3  -7  -9        283.13        262.93         5.91 o
   4  -7  -9        201.01        181.08        22.30 o
   5  -7  -9        226.57        202.72        12.53 o
   6  -7  -9         38.69         40.91         4.79 o
  -9  -6  -9         13.66         17.89         6.47 o
  -8  -6  -9         82.30         98.80         4.16 o
  -7  -6  -9          2.93          2.45         4.70 o
  -6  -6  -9       1428.78       1502.46        25.32 o
  -5  -6  -9        878.60        909.02        17.80 o
  -4  -6  -9        123.57        126.43         5.16 o
  -3  -6  -9        134.69        134.49         4.04 o
  -2  -6  -9        112.24        114.49         9.98 o
  -1  -6  -9         70.33         63.00         4.76 o
   0  -6  -9         12.04          6.72         1.89 o
   1  -6  -9        201.54        222.20        12.24 o
   2  -6  -9        169.53        170.10         4.05 o
   3  -6  -9         74.00         68.97         4.40 o
   4  -6  -9        182.73        194.79         9.77 o
   5  -6  -9         89.77         88.65         9.58 o
   6  -6  -9         10.50          5.53         2.40 o
   7  -6  -9          5.95         11.79         3.13 o
  -9  -5  -9         34.50         49.38         9.99 o
  -8  -5  -9         52.08         58.54         4.85 o
  -7  -5  -9         33.04         35.16         6.48 o
  -6  -5  -9        199.68        184.72         5.53 o
  -5  -5  -9        202.07        193.10        10.43 o
  -4  -5  -9        558.74        555.99         9.36 o
  -3  -5  -9        249.43        252.48         7.21 o
  -2  -5  -9         72.86         71.25         3.94 o
  -1  -5  -9         64.15         75.33         5.81 o
   0  -5  -9          3.00          2.90         1.25 o
   1  -5  -9         44.08         34.33         1.90 o
   2  -5  -9       1066.26       1098.43        25.88 o
   3  -5  -9         40.92         40.20         3.39 o
   4  -5  -9        319.54        271.10         7.79 o
   5  -5  -9          4.69          6.22         2.65 o
   6  -5  -9         17.13         10.32         3.69 o
   7  -5  -9         66.34         56.39         5.90 o
  -9  -4  -9         91.41         93.45        13.99 o
  -8  -4  -9         35.53         33.44        13.36 o
  -7  -4  -9        315.74        326.74         8.57 o
  -6  -4  -9        275.35        308.01        14.10 o
  -5  -4  -9       1019.90       1000.58        15.87 o
  -4  -4  -9        253.45        267.27         6.49 o
  -3  -4  -9        361.81        351.41         7.63 o
  -2  -4  -9         28.66         34.40         5.83 o
  -1  -4  -9        385.72        441.01         9.43 o
   0  -4  -9        534.47        559.64        16.76 o
   1  -4  -9        808.43        801.24        30.94 o
   2  -4  -9        431.26        487.08        15.45 o
   3  -4  -9        114.50        105.07         3.12 o
   4  -4  -9         63.63         78.05         8.53 o
   5  -4  -9        302.85        285.09         9.87 o
   6  -4  -9          3.08          0.71         2.30 o
   7  -4  -9         64.38         84.96         8.11 o
  -9  -3  -9         14.71         15.08         2.34 o
  -8  -3  -9          8.10         -1.11         4.79 o
  -7  -3  -9         28.27         34.11         3.30 o
  -6  -3  -9       1624.51       1644.79        25.50 o
  -5  -3  -9        226.97        220.48         8.83 o
  -4  -3  -9       1039.03       1055.07        16.13 o
  -3  -3  -9       2038.33       2209.49        31.94 o
  -2  -3  -9        442.53        445.29         9.58 o
  -1  -3  -9          8.85         14.52         1.82 o
   0  -3  -9        116.80        106.76         3.25 o
   1  -3  -9          9.05         15.11         2.39 o
   2  -3  -9        134.76        129.02         7.87 o
   3  -3  -9        161.05        140.23         5.05 o
   4  -3  -9        200.26        196.09        10.04 o
   5  -3  -9         26.31         28.77         2.05 o
   6  -3  -9         45.08         43.92         2.73 o
   7  -3  -9         43.29         35.75         4.79 o
  -9  -2  -9         68.56         82.32         6.18 o
  -8  -2  -9         36.81         40.13         3.96 o
  -7  -2  -9        620.98        615.19        12.37 o
  -6  -2  -9         56.84         54.30         5.65 o
  -5  -2  -9        312.56        313.17         7.86 o
  -4  -2  -9        214.01        208.62         9.16 o
  -3  -2  -9        815.51        833.05        13.63 o
  -2  -2  -9        178.68        191.11        12.51 o
  -1  -2  -9        156.39        149.85         4.44 o
   0  -2  -9        185.34        191.79         4.94 o
   1  -2  -9        364.35        336.10         6.46 o
   2  -2  -9        169.75        153.90         6.03 o
   3  -2  -9        196.22        183.99         4.21 o
   4  -2  -9        295.96        265.71         7.12 o
   5  -2  -9         19.95         23.91         3.01 o
   6  -2  -9        103.19        114.03        12.90 o
   7  -2  -9         59.48         61.62         4.19 o
  -9  -1  -9         23.05         11.27         2.79 o
  -8  -1  -9         18.30         17.41         2.74 o
  -7  -1  -9         22.25         12.44         1.99 o
  -6  -1  -9         24.39         18.41         2.63 o
  -5  -1  -9        162.06        150.14         5.59 o
  -4  -1  -9        882.79        926.82        16.46 o
  -3  -1  -9        433.63        446.16         8.46 o
  -2  -1  -9         23.69         28.49         2.86 o
  -1  -1  -9        726.61        740.12        15.52 o
   0  -1  -9         33.10         41.91         2.54 o
   1  -1  -9        223.38        219.30        10.08 o
   2  -1  -9        639.94        678.30        13.99 o
   3  -1  -9        173.82        169.98         9.93 o
   4  -1  -9         20.31         13.10         5.90 o
   5  -1  -9         23.48         17.77         3.01 o
   6  -1  -9         30.28         32.90         3.01 o
   7  -1  -9        118.14        124.20         6.83 o
  -9   0  -9         24.45         20.22         6.17 o
  -8   0  -9         53.23         61.49         4.53 o
  -7   0  -9         96.84        100.55         7.66 o
  -6   0  -9        125.86        126.11         5.14 o
  -5   0  -9         42.41         45.02         2.61 o
  -4   0  -9        413.26        404.22         8.37 o
  -3   0  -9         81.99         73.14         3.13 o
  -2   0  -9         10.78          9.14         2.39 o
  -1   0  -9        427.86        433.43        16.60 o
   0   0  -9          7.31          7.75         2.22 o
   1   0  -9        409.35        412.62        10.53 o
   2   0  -9         12.32         14.78         1.99 o
   3   0  -9        190.31        173.57         4.94 o
   4   0  -9        417.21        414.03         9.88 o
   5   0  -9         75.32         75.16         4.25 o
   6   0  -9         16.40         19.27         5.34 o
   7   0  -9         78.80         98.01        14.01 o
  -9   1  -9         23.96         26.75         5.90 o
  -8   1  -9          4.26          2.12         2.12 o
  -7   1  -9        201.07        234.28         8.72 o
  -6   1  -9          5.81         -0.89         1.88 o
  -5   1  -9        122.72        101.42         8.93 o
  -4   1  -9         70.23         68.32         3.50 o
  -3   1  -9        322.99        307.27         6.72 o
  -2   1  -9         83.42         84.85         3.27 o
  -1   1  -9       1406.77       1476.50        29.11 o
   0   1  -9        330.31        354.21        12.55 o
   1   1  -9        140.93        134.81         3.56 o
   2   1  -9        122.13        123.82         2.92 o
   3   1  -9         36.65         36.27         4.51 o
   4   1  -9         61.84         59.75         2.55 o
   5   1  -9         60.35         65.75         8.66 o
   6   1  -9         43.09         44.95         4.98 o
  -8   2  -9         55.01         58.44         9.49 o
  -7   2  -9         66.31         62.41         4.11 o
  -6   2  -9         26.67         19.43         2.79 o
  -5   2  -9         81.00         91.97         5.19 o
  -4   2  -9        294.26        306.85        13.30 o
  -3   2  -9        187.75        175.00         3.76 o
  -2   2  -9         85.76         80.58         4.71 o
  -1   2  -9         31.37         31.74         3.19 o
   0   2  -9        106.99        110.95         3.11 o
   1   2  -9        149.18        141.29         3.73 o
   2   2  -9         75.58         67.83         2.16 o
   3   2  -9          7.75         12.36         4.88 o
   4   2  -9         19.84         25.01         3.44 o
   5   2  -9        113.51        129.11         9.21 o
   6   2  -9         24.50         30.51         3.32 o
  -8   3  -9        112.84        116.55        12.72 o
  -7   3  -9        208.96        183.10        13.75 o
  -6   3  -9        323.19        332.16         9.67 o
  -5   3  -9         28.07         22.55         1.80 o
  -4   3  -9         40.88         41.07         2.80 o
  -3   3  -9        135.69        150.99         5.05 o
  -2   3  -9         77.91         75.37         2.78 o
  -1   3  -9        477.36        507.00         8.52 o
   0   3  -9        722.54        729.02        14.58 o
   1   3  -9        590.63        586.27        10.88 o
   2   3  -9        314.78        306.75         7.86 o
   3   3  -9        366.93        356.81        42.85 o
   4   3  -9         11.08         11.08         5.22 o
   5   3  -9         77.42         61.22        11.33 o
   6   3  -9         24.25         26.42         9.31 o
  -8   4  -9         99.26        103.63         6.42 o
  -7   4  -9          2.58          4.31         3.89 o
  -6   4  -9          0.87         -0.32         2.96 o
  -5   4  -9         61.05         52.07         5.93 o
  -4   4  -9        190.05        181.00         7.74 o
  -3   4  -9         29.51         28.88         1.75 o
  -2   4  -9         64.48         59.32         2.42 o
  -1   4  -9        151.78        154.18         4.55 o
   0   4  -9        171.57        161.24         6.30 o
   1   4  -9         19.65         22.11         2.02 o
   2   4  -9        266.33        258.75         9.34 o
   3   4  -9       1233.55       1174.24        74.54 o
   4   4  -9        131.41        135.73         6.06 o
   5   4  -9         12.74         15.76         4.88 o
   6   4  -9          9.78         18.92         2.67 o
  -8   5  -9          1.38          2.59         3.14 o
  -7   5  -9         33.92         45.74         4.07 o
  -6   5  -9         35.23         39.27         3.21 o
  -5   5  -9         73.32         83.68         6.20 o
  -4   5  -9        210.32        202.46        11.07 o
  -3   5  -9         31.94         36.17         3.01 o
  -2   5  -9        992.51       1058.86        28.28 o
  -1   5  -9        351.04        358.46        17.77 o
   0   5  -9         90.15         92.19         4.04 o
   1   5  -9        257.80        223.36        11.06 o
   2   5  -9        154.28        150.17        27.00 o
   3   5  -9         12.61         12.35         2.65 o
   4   5  -9          9.84         -1.70         6.63 o
   5   5  -9         25.82         39.52        10.50 o
  -7   6  -9          5.49          8.60         4.05 o
  -6   6  -9          1.09          6.29         4.88 o
  -5   6  -9         20.48         23.49         2.87 o
  -4   6  -9        120.26        116.26         4.31 o
  -3   6  -9        601.30        594.64        15.60 o
  -2   6  -9         83.81         78.40         3.51 o
  -1   6  -9         30.63         31.39         2.49 o
   0   6  -9        268.85        275.29         5.65 o
   1   6  -9         23.02          3.32         3.87 o
   2   6  -9        619.49        599.49        25.43 o
   3   6  -9         69.38         77.43         5.25 o
   4   6  -9          7.67          9.52         5.44 o
   5   6  -9        140.96        163.56        20.55 o
  -7   7  -9          7.78          8.56         2.86 o
  -6   7  -9          7.74          9.22         2.65 o
  -5   7  -9        118.43        131.04        13.82 o
  -4   7  -9         92.64        110.53         8.29 o
  -3   7  -9         11.03          5.18         2.08 o
  -2   7  -9        207.30        210.85         8.80 o
  -1   7  -9        158.80        153.60         5.89 o
   0   7  -9         28.98         30.41         4.20 o
   1   7  -9         59.70         72.98         6.82 o
   2   7  -9        269.77        312.37        13.64 o
   3   7  -9         23.71         15.62         3.13 o
   4   7  -9         21.64         22.09         8.20 o
  -6   8  -9         41.28         44.19         4.33 o
  -5   8  -9        162.84        149.45        13.90 o
  -4   8  -9          0.00          1.36         2.54 o
  -3   8  -9          0.54          2.58         2.21 o
  -2   8  -9         31.82         34.44         2.45 o
  -1   8  -9        108.81        127.94         5.18 o
   0   8  -9        340.15        372.83        14.95 o
   1   8  -9         64.38         49.20         5.53 o
   2   8  -9        319.81        331.22        28.01 o
   3   8  -9         48.14         46.29         4.25 o
   4   8  -9         19.73         16.21         3.59 o
  -5   9  -9          8.29         14.62         5.31 o
  -4   9  -9         66.87         62.12         3.96 o
  -3   9  -9         81.68         88.23         7.16 o
  -2   9  -9         37.99         33.16         2.63 o
  -1   9  -9         71.05         83.82         4.44 o
   0   9  -9         67.24         75.74         6.45 o
   1   9  -9         51.31         53.94         7.00 o
   2   9  -9         24.58         34.14         4.70 o
   3   9  -9         66.12         65.96         5.28 o
  -4  10  -9         31.97         32.54         2.84 o
  -3  10  -9          2.25          3.44         1.96 o
  -2  10  -9          5.61          1.84         3.39 o
  -1  10  -9          2.40          5.34         3.69 o
   0  10  -9          0.54         -3.73         2.48 o
   1  10  -9         13.01          2.52         2.80 o
   2  10  -9         71.52         97.71         6.58 o
  -3  11  -9          0.13          0.55         4.33 o
  -2  11  -9          3.25          0.37         6.08 o
  -1  11  -9         96.93        111.99         6.33 o
   0  11  -9         10.75         23.88         5.44 o
  -1 -17  -8         32.18         23.96         4.98 o
   0 -17  -8          8.29         14.19         4.61 o
  -4 -16  -8        197.56        196.63        12.53 o
  -3 -16  -8        139.85        160.70        10.69 o
  -2 -16  -8         99.20        123.47        10.87 o
  -1 -16  -8         38.48         28.20         5.16 o
   0 -16  -8         79.72        120.52        10.50 o
   1 -16  -8         36.67         18.80         7.19 o
   2 -16  -8         55.67         56.94         7.74 o
  -5 -15  -8         73.81         66.90         7.19 o
  -4 -15  -8        134.21        153.70        10.69 o
  -3 -15  -8         23.64         35.43         7.28 o
  -2 -15  -8         56.51         85.14         8.11 o
  -1 -15  -8        104.51         92.14         8.11 o
   1 -15  -8         43.74         44.97         6.27 o
   2 -15  -8          7.02         13.27         5.71 o
   3 -15  -8          7.90         -0.18         5.16 o
  -6 -14  -8         10.55          8.85         4.05 o
  -5 -14  -8         77.47         73.53         7.92 o
  -4 -14  -8         26.12         16.59         4.79 o
  -3 -14  -8          5.62         11.73         5.81 o
  -2 -14  -8          6.23          0.55         2.76 o
  -1 -14  -8        147.96        125.32         9.40 o
   0 -14  -8          2.73          2.95         2.21 o
   2 -14  -8          4.58         15.30         4.79 o
   3 -14  -8          0.01         15.85         4.98 o
   4 -14  -8          0.28          7.56         4.61 o
  -6 -13  -8          1.39         -3.50         3.32 o
  -5 -13  -8         14.59         13.27         3.50 o
  -4 -13  -8          2.78          8.18         2.02 o
  -3 -13  -8         48.16         50.65         7.74 o
  -2 -13  -8        471.13        423.49        20.09 o
  -1 -13  -8         26.41         17.19         2.86 o
   0 -13  -8         63.13         57.88         3.54 o
   1 -13  -8        442.19        472.41        25.52 o
   2 -13  -8        126.18        113.52         9.58 o
   3 -13  -8        139.02        162.91        11.24 o
   4 -13  -8         42.33         66.16         8.85 o
   5 -13  -8         18.05         16.95         4.24 o
  -6 -12  -8         63.01         75.00         7.19 o
  -5 -12  -8         30.29         16.03         3.87 o
  -4 -12  -8        468.56        495.37        18.06 o
  -3 -12  -8         45.63         44.79         2.99 o
  -2 -12  -8        119.90        117.76         7.74 o
  -1 -12  -8         38.07         40.39         8.85 o
   0 -12  -8         21.41         15.88         2.31 o
   1 -12  -8         39.76         37.80         2.60 o
   2 -12  -8         27.69         34.46         6.08 o
   3 -12  -8         19.12         13.57         7.56 o
   4 -12  -8         26.52         18.80         4.61 o
   5 -12  -8         41.76         42.57         5.90 o
  -7 -11  -8          2.37         -5.25         3.50 o
  -6 -11  -8         90.51         95.09         8.48 o
  -5 -11  -8         28.42         33.80         3.04 o
  -4 -11  -8         12.91         13.52         5.71 o
  -3 -11  -8        103.68        100.81         6.63 o
  -2 -11  -8        287.08        285.24        24.05 o
  -1 -11  -8         31.93         40.11         2.86 o
   0 -11  -8        456.09        411.13        26.45 o
   1 -11  -8        205.79        194.27        11.61 o
   2 -11  -8        661.20        637.87        14.38 o
   3 -11  -8         56.39         43.44         7.00 o
   4 -11  -8          2.34         -4.24         3.50 o
   5 -11  -8         14.07         34.65         5.90 o
   6 -11  -8         19.80          4.79         5.53 o
  -8 -10  -8        103.51        120.95         7.00 o
  -7 -10  -8        135.02        141.61        29.30 o
  -6 -10  -8        292.43        308.50        15.30 o
  -5 -10  -8         65.90         74.99         2.72 o
  -4 -10  -8         31.67         31.85         3.00 o
  -3 -10  -8        111.67         91.44        15.57 o
  -2 -10  -8        410.83        367.45        24.69 o
  -1 -10  -8        428.79        443.92        12.18 o
   0 -10  -8        468.35        445.04        12.80 o
   1 -10  -8        101.48         93.56         8.94 o
   2 -10  -8         32.21         28.81         5.53 o
   3 -10  -8         82.54         91.23         4.06 o
   4 -10  -8        439.27        485.96        21.93 o
   5 -10  -8         50.74         64.50         7.37 o
   6 -10  -8          1.33          9.58         4.61 o
  -8  -9  -8         11.02         11.77        10.50 o
  -7  -9  -8        198.48        200.05        27.83 o
  -6  -9  -8         20.77         21.67         8.20 o
  -5  -9  -8         85.47         89.63         2.98 o
  -4  -9  -8        815.45        838.00        28.61 o
  -3  -9  -8        551.97        554.43        20.05 o
  -2  -9  -8         80.20         76.66         3.09 o
  -1  -9  -8        206.64        194.52         5.00 o
   0  -9  -8        275.74        247.36        15.06 o
   1  -9  -8        497.73        455.33        18.06 o
   2  -9  -8        389.71        395.29        10.70 o
   3  -9  -8         17.57         20.59         2.18 o
   4  -9  -8        169.54        128.58        14.56 o
   5  -9  -8         42.24         40.17         4.98 o
   6  -9  -8         19.03         16.59         4.24 o
  -8  -8  -8         65.76         55.25         4.64 o
  -7  -8  -8         22.81         24.14         3.39 o
  -6  -8  -8        314.13        344.92        12.81 o
  -5  -8  -8        203.01        186.99         8.45 o
  -4  -8  -8        234.99        226.22         5.62 o
  -3  -8  -8        281.77        280.49         9.69 o
  -2  -8  -8        798.08        801.68        14.66 o
  -1  -8  -8        114.77        125.53         8.27 o
   0  -8  -8        462.02        468.32        10.93 o
   1  -8  -8        451.18        466.56        24.09 o
   2  -8  -8        319.02        290.08        15.20 o
   3  -8  -8          3.13          2.55         2.11 o
   4  -8  -8         46.51         47.26         8.75 o
   5  -8  -8         26.21         26.35         4.61 o
   6  -8  -8         37.20         31.70         5.53 o
   7  -8  -8          9.02         14.37         4.24 o
  -9  -7  -8          4.16          3.69         2.82 o
  -8  -7  -8        146.55        148.04        11.46 o
  -7  -7  -8        144.87        155.06         5.27 o
  -6  -7  -8         48.65         45.03         3.29 o
  -5  -7  -8        626.64        617.76        12.85 o
  -4  -7  -8        105.53         99.15         7.82 o
  -3  -7  -8        967.35        983.39        25.21 o
  -2  -7  -8        487.40        455.74        17.14 o
  -1  -7  -8         65.17         60.75         5.15 o
   0  -7  -8          8.99          1.61         1.92 o
   1  -7  -8         59.46         50.95         4.02 o
   2  -7  -8        194.34        191.90         7.46 o
   3  -7  -8         50.04         50.46         2.40 o
   4  -7  -8         18.78         14.80         2.75 o
   5  -7  -8        376.65        339.29        13.45 o
   6  -7  -8         17.90         22.48         3.50 o
   7  -7  -8          4.16         -2.21         2.58 o
  -9  -6  -8          6.91         11.30         2.23 o
  -8  -6  -8         22.30         29.93         3.28 o
  -7  -6  -8          1.35          0.14         3.51 o
  -6  -6  -8        135.07        157.70         5.03 o
  -5  -6  -8        657.62        668.95        12.51 o
  -4  -6  -8        109.92        107.89         7.18 o
  -3  -6  -8        250.62        244.85        22.76 o
  -2  -6  -8        258.33        246.73         7.06 o
  -1  -6  -8        110.40        105.30         4.66 o
   0  -6  -8        351.21        320.51         8.96 o
   1  -6  -8       1125.14       1150.16        58.43 o
   2  -6  -8        400.81        411.23         8.59 o
   3  -6  -8        562.49        580.42        10.49 o
   4  -6  -8         15.71          6.54         2.85 o
   5  -6  -8         85.38         81.57         3.09 o
   6  -6  -8          2.36         -0.92         2.58 o
   7  -6  -8         17.14         18.61         3.13 o
  -9  -5  -8         18.62         14.09         7.15 o
  -8  -5  -8         47.70         45.45         5.83 o
  -7  -5  -8         75.75         81.25         4.42 o
  -6  -5  -8       2391.15       2535.50        50.27 o
  -5  -5  -8         24.99         25.15         2.47 o
  -4  -5  -8        816.65        827.07        27.76 o
  -3  -5  -8         91.31         85.48         4.47 o
  -2  -5  -8        550.64        577.55        23.15 o
  -1  -5  -8         45.17         36.87         2.05 o
   0  -5  -8         36.64         47.79         5.05 o
   1  -5  -8        136.91        131.54         4.40 o
   2  -5  -8         82.84         93.37         5.89 o
   3  -5  -8         75.96         68.65         4.10 o
   4  -5  -8         32.91         26.71         2.77 o
   5  -5  -8         77.83         78.73         4.18 o
   6  -5  -8         37.46         32.43         3.13 o
   7  -5  -8         12.62         14.93         4.05 o
  -9  -4  -8         56.78         80.76        19.63 o
  -8  -4  -8        109.72        118.97         3.91 o
  -7  -4  -8         23.95         28.44         2.06 o
  -6  -4  -8         85.90         86.83         2.51 o
  -5  -4  -8        539.25        568.42         8.70 o
  -4  -4  -8        603.63        652.27        10.77 o
  -3  -4  -8        106.17        101.49         2.80 o
  -2  -4  -8        382.33        375.24         7.87 o
  -1  -4  -8        122.36        123.73         3.52 o
   0  -4  -8        888.24        853.12        14.74 o
   1  -4  -8        477.09        474.74        10.27 o
   2  -4  -8        157.84        144.15         3.45 o
   3  -4  -8         66.91         68.18         3.14 o
   4  -4  -8        562.27        552.82        10.84 o
   5  -4  -8         82.20         77.15         3.40 o
   6  -4  -8         14.14         12.62         4.52 o
   7  -4  -8          4.86         11.43         2.58 o
  -9  -3  -8         25.34         27.52         6.18 o
  -8  -3  -8         40.11         42.45         3.20 o
  -7  -3  -8        290.14        301.73         7.82 o
  -6  -3  -8        671.01        694.71        11.50 o
  -5  -3  -8        756.99        769.04        14.79 o
  -4  -3  -8        956.06        983.04        15.24 o
  -3  -3  -8         80.86         72.32         3.29 o
  -2  -3  -8        316.11        309.07         7.47 o
  -1  -3  -8         35.61         41.61         2.99 o
   0  -3  -8        484.60        549.06        30.86 o
   1  -3  -8        474.70        468.81        14.76 o
   2  -3  -8         26.36         22.55         2.42 o
   3  -3  -8        202.00        177.51         8.94 o
   4  -3  -8          3.67          3.69         2.56 o
   5  -3  -8         60.86         60.32         4.38 o
   6  -3  -8         31.34         34.12         2.75 o
   7  -3  -8         11.70         15.48         3.69 o
  -9  -2  -8         19.73         16.50         3.15 o
  -8  -2  -8         10.10          9.23         3.28 o
  -7  -2  -8        179.22        187.11         4.33 o
  -6  -2  -8          3.39          4.89         0.83 o
  -5  -2  -8         96.15        104.78         4.18 o
  -4  -2  -8        535.62        542.67         9.94 o
  -3  -2  -8       1121.11       1195.23        17.89 o
  -2  -2  -8        131.95        146.27         3.75 o
  -1  -2  -8         89.20         81.52         4.53 o
   0  -2  -8        150.87        170.35         8.02 o
   1  -2  -8        295.60        263.87         7.26 o
   2  -2  -8        484.31        509.02        10.05 o
   3  -2  -8        288.30        302.20         7.23 o
   4  -2  -8         64.55         59.58         4.55 o
   5  -2  -8        145.54        142.22         6.84 o
   6  -2  -8        221.29        247.82         8.27 o
   7  -2  -8          4.39          5.18         1.99 o
  -9  -1  -8          3.80         -2.97         1.98 o
  -8  -1  -8         89.96         98.96         6.82 o
  -7  -1  -8        100.25         94.13         3.95 o
  -6  -1  -8         84.16         71.24         4.36 o
  -5  -1  -8        211.99        206.68         7.81 o
  -4  -1  -8        310.23        306.20        13.48 o
  -3  -1  -8       1200.23       1296.24        27.63 o
  -2  -1  -8          6.43          5.86         0.99 o
  -1  -1  -8         82.78         97.71         2.84 o
   0  -1  -8        291.40        317.09         6.81 o
   1  -1  -8        344.91        372.24         6.95 o
   2  -1  -8        820.58        861.50        14.61 o
   3  -1  -8        239.87        242.45         5.88 o
   4  -1  -8        185.94        175.43         8.32 o
   5  -1  -8         48.75         52.02         2.18 o
   6  -1  -8         62.71         76.47         9.40 o
   7  -1  -8         27.24         26.83         9.77 o
  -9   0  -8         24.26         22.32         6.63 o
  -8   0  -8         50.03         61.82        10.50 o
  -7   0  -8          3.66          3.31         2.87 o
  -6   0  -8          0.30          0.20         3.52 o
  -5   0  -8        131.50        133.33         6.76 o
  -4   0  -8        147.30        150.97         3.75 o
  -3   0  -8        233.51        239.71         7.27 o
  -2   0  -8       1662.75       1793.08        35.27 o
  -1   0  -8        253.32        256.19         9.00 o
   0   0  -8        634.53        685.16        14.07 o
   1   0  -8       1149.84       1209.15        31.23 o
   2   0  -8        725.02        707.90        18.78 o
   3   0  -8        319.32        317.84        24.36 o
   4   0  -8        294.63        300.62         6.78 o
   5   0  -8        105.96        103.89         3.72 o
   6   0  -8         83.90         77.87         4.24 o
   7   0  -8         14.02         11.12         6.36 o
  -9   1  -8         14.23         24.26         5.44 o
  -8   1  -8         60.13         63.74         4.98 o
  -7   1  -8        101.35        104.23        12.97 o
  -6   1  -8        424.53        440.48        12.07 o
  -5   1  -8        577.21        574.04        10.00 o
  -4   1  -8         15.83         23.44         3.04 o
  -3   1  -8        203.40        199.59         7.13 o
  -2   1  -8        977.12       1011.59        15.48 o
  -1   1  -8         45.79         34.94         5.07 o
   0   1  -8          2.76          2.24         1.61 o
   1   1  -8         34.15         40.28         2.93 o
   2   1  -8         74.77         74.56         7.56 o
   3   1  -8        143.31        136.05         8.65 o
   4   1  -8         48.84         49.15         3.70 o
   5   1  -8          4.17          3.70         2.48 o
   6   1  -8         48.30         45.67         7.28 o
   7   1  -8         20.65         14.29         7.56 o
  -9   2  -8         40.86         36.16         3.77 o
  -8   2  -8          7.34         -3.64         3.41 o
  -7   2  -8         11.65         18.66         7.44 o
  -6   2  -8        449.60        425.39        25.08 o
  -5   2  -8        247.44        247.06         5.59 o
  -4   2  -8         37.50         48.59         2.86 o
  -3   2  -8         73.39         68.16         2.53 o
  -2   2  -8         92.35         82.54         3.50 o
  -1   2  -8        202.16        179.14         8.77 o
   0   2  -8        196.85        201.44         7.18 o
   1   2  -8        672.08        660.06        12.24 o
   2   2  -8       1870.08       1930.60        32.27 o
   3   2  -8         79.44        102.25        13.73 o
   4   2  -8         29.03         28.07         2.95 o
   5   2  -8        227.76        218.95         9.95 o
   6   2  -8        142.28        136.90         6.97 o
   7   2  -8         26.27         31.29         6.36 o
  -8   3  -8        106.81        120.03         6.73 o
  -7   3  -8         89.26         75.32         3.57 o
  -6   3  -8         14.35         15.93         3.58 o
  -5   3  -8        714.89        747.92        14.41 o
  -4   3  -8        123.56        127.49         6.89 o
  -3   3  -8        595.64        576.62        13.71 o
  -2   3  -8         41.78         38.26         2.64 o
  -1   3  -8        353.47        359.60        18.38 o
   0   3  -8        194.71        186.93         3.56 o
   1   3  -8        121.89        111.67         2.34 o
   2   3  -8         64.06         55.06         6.35 o
   3   3  -8        739.06        752.81        25.06 o
   4   3  -8        465.89        439.06        13.40 o
   5   3  -8         43.73         48.82         3.40 o
   6   3  -8          6.78          2.87         2.89 o
  -8   4  -8          1.70          0.02         8.66 o
  -7   4  -8         38.87         24.45         3.06 o
  -6   4  -8         30.39         35.74         6.34 o
  -5   4  -8         45.69         36.34         2.86 o
  -4   4  -8         21.62         27.90         2.02 o
  -3   4  -8         79.26         86.10         4.93 o
  -2   4  -8        279.43        275.09         6.86 o
  -1   4  -8        102.47        110.56         5.03 o
   0   4  -8         65.41         64.59         3.14 o
   1   4  -8        140.47        134.53        10.42 o
   2   4  -8        193.49        196.88        12.44 o
   3   4  -8         27.48         22.88         7.83 o
   4   4  -8        119.20        120.94        10.60 o
   5   4  -8         21.04         24.69         2.80 o
   6   4  -8         12.24         17.88         4.61 o
  -8   5  -8         31.26         33.40         3.64 o
  -7   5  -8         89.40        103.15         4.86 o
  -6   5  -8         72.30         84.51         5.58 o
  -5   5  -8         50.76         40.24         3.89 o
  -4   5  -8        110.23        112.50         7.27 o
  -3   5  -8          7.44          3.53         3.13 o
  -2   5  -8        420.30        417.56         9.94 o
  -1   5  -8        531.96        523.75        10.25 o
   0   5  -8        201.25        185.82         3.74 o
   1   5  -8          8.13          9.38         1.50 o
   2   5  -8        114.23        102.91         4.99 o
   3   5  -8       1152.63       1208.32        55.48 o
   4   5  -8        165.14        162.97        11.70 o
   5   5  -8         57.02         78.30         8.75 o
   6   5  -8         60.29         65.58         5.99 o
  -8   6  -8         59.75         63.76        16.49 o
  -7   6  -8          0.77         -2.71         2.55 o
  -6   6  -8         18.99         23.90         2.47 o
  -5   6  -8        130.61        130.41         5.73 o
  -4   6  -8          9.78         14.38         3.65 o
  -3   6  -8        293.84        294.56         7.57 o
  -2   6  -8        110.93        114.84         7.78 o
  -1   6  -8        610.38        648.64        14.03 o
   0   6  -8         19.53         17.86         1.21 o
   1   6  -8        146.51        136.27         5.29 o
   2   6  -8         44.17         24.78         2.52 o
   3   6  -8        143.67        142.48         5.21 o
   4   6  -8        113.27        116.03        12.62 o
   5   6  -8         74.03         79.05         8.02 o
  -7   7  -8          4.66         -2.78         3.13 o
  -6   7  -8         27.98         24.07         4.32 o
  -5   7  -8        220.28        227.75        12.17 o
  -4   7  -8        351.79        333.97         9.08 o
  -3   7  -8         21.73         17.45         2.92 o
  -2   7  -8        102.69         97.02         7.58 o
  -1   7  -8        260.78        259.27        18.80 o
   0   7  -8         51.24         44.92         6.27 o
   1   7  -8         74.06         66.21         7.74 o
   2   7  -8          4.75         -1.12         9.49 o
   3   7  -8         83.11         77.19         6.96 o
   4   7  -8          6.46         13.49         3.17 o
   5   7  -8         73.39         78.59         5.13 o
  -6   8  -8          7.66          7.68         2.23 o
  -5   8  -8        119.17        103.44         6.40 o
  -4   8  -8        135.23        130.79         4.89 o
  -3   8  -8        191.54        198.41        15.70 o
  -2   8  -8        118.20        118.05         9.40 o
  -1   8  -8         64.10         72.10         2.41 o
   0   8  -8         19.44         18.15         2.53 o
   1   8  -8         12.82         14.59         4.42 o
   2   8  -8         50.16         56.55        20.27 o
   3   8  -8         63.91         56.25         4.03 o
   4   8  -8         35.46         39.63         8.75 o
  -6   9  -8          6.18         10.50         3.01 o
  -5   9  -8        166.86        148.08         7.19 o
  -4   9  -8        146.60        152.05         8.47 o
  -3   9  -8         96.18        113.10         6.27 o
  -2   9  -8        154.87        181.11         8.78 o
  -1   9  -8        197.91        210.87        12.61 o
   0   9  -8         30.78         38.16         2.79 o
   1   9  -8        234.38        250.31        26.01 o
   2   9  -8          8.41         10.95         9.12 o
   3   9  -8          1.23         -3.89         2.59 o
   4   9  -8         48.94         55.01        10.14 o
  -5  10  -8         39.46         26.12         5.55 o
  -4  10  -8         57.60         45.87         3.65 o
  -3  10  -8          5.64          4.24         3.82 o
  -2  10  -8         36.51         52.28         7.92 o
  -1  10  -8          9.95         17.66        13.55 o
   0  10  -8         14.38          2.68         2.12 o
   1  10  -8         11.30          7.00         5.53 o
   2  10  -8         28.36         38.19         3.65 o
   3  10  -8          2.44         -1.01         2.22 o
  -4  11  -8         68.63         76.78         6.59 o
  -3  11  -8         26.00         24.70         3.74 o
  -2  11  -8         15.89         16.23         3.32 o
  -1  11  -8         92.89        100.09         9.31 o
   0  11  -8         20.90         13.63        14.84 o
   1  11  -8        110.70        123.13         7.06 o
   2  11  -8         28.40         32.74         4.42 o
  -2  12  -8         67.82         73.41         4.82 o
  -1  12  -8         18.38         26.00        11.79 o
  -1 -17  -7         37.91         23.22         5.53 o
   0 -17  -7          1.34          1.84         5.53 o
  -4 -16  -7         29.62         45.33         6.08 o
  -3 -16  -7         18.27         23.22         4.42 o
  -2 -16  -7         65.94         47.55         5.90 o
  -1 -16  -7          5.77         18.61         4.42 o
   1 -16  -7         57.06         54.00         7.19 o
   2 -16  -7         28.83         37.41         6.63 o
  -5 -15  -7         34.31         43.12         6.08 o
  -4 -15  -7         56.67         81.45         6.82 o
  -3 -15  -7        156.01        177.40         8.27 o
  -2 -15  -7         30.15         32.84         5.99 o
  -1 -15  -7          0.52          9.77         3.87 o
   0 -15  -7         64.59         37.96         7.37 o
   1 -15  -7          0.70          6.27         4.24 o
  -5 -14  -7         50.19         45.52         5.90 o
  -4 -14  -7          7.59         -1.47         2.21 o
  -3 -14  -7         44.18         49.88        12.99 o
  -2 -14  -7         50.43         59.65         4.33 o
  -1 -14  -7        285.97        355.31        17.51 o
   0 -14  -7        187.36        200.69        11.61 o
   1 -14  -7          3.83         -4.05         3.50 o
   2 -14  -7         53.92         57.50         5.90 o
   3 -14  -7        283.43        246.21        14.93 o
   4 -14  -7         32.60         45.89         5.71 o
  -6 -13  -7         18.51         39.99         6.08 o
  -5 -13  -7         15.65         15.30         3.69 o
  -4 -13  -7         91.72         79.18         8.75 o
  -3 -13  -7         91.20         97.42         4.82 o
  -2 -13  -7        117.07        105.20         4.85 o
  -1 -13  -7        110.71        110.33         8.66 o
   0 -13  -7        281.81        317.49        40.27 o
   1 -13  -7         52.33         50.49         5.53 o
   2 -13  -7         16.63         14.19         4.24 o
   3 -13  -7         46.70         57.87         7.19 o
   4 -13  -7         47.18         57.13         8.11 o
   5 -13  -7         74.79         81.64         8.66 o
  -6 -12  -7          2.77          5.53         3.87 o
  -5 -12  -7        128.83        115.73         8.48 o
  -4 -12  -7        389.60        372.15        29.30 o
  -3 -12  -7         72.15         71.33         3.96 o
  -2 -12  -7         32.37         40.52         9.77 o
  -1 -12  -7        321.43        306.17        25.62 o
   0 -12  -7          8.05         11.58         4.61 o
   1 -12  -7        549.11        568.90        30.78 o
   2 -12  -7        485.69        452.06        19.90 o
   3 -12  -7         95.04         87.06        14.93 o
   4 -12  -7         13.38         12.90         3.87 o
  -7 -11  -7         64.11         57.68         6.08 o
  -6 -11  -7          5.81         19.35         3.50 o
  -5 -11  -7         25.02         20.27         4.05 o
  -4 -11  -7         36.57         38.70         4.05 o
  -3 -11  -7         24.39         28.75         4.24 o
  -2 -11  -7         19.42         21.00         1.72 o
  -1 -11  -7        799.91        813.25        38.98 o
   0 -11  -7        570.52        572.86        48.38 o
   1 -11  -7         78.90         72.62         8.66 o
   2 -11  -7         52.82         43.93         3.19 o
   3 -11  -7        453.36        420.45        25.16 o
   4 -11  -7          5.85         11.79         4.05 o
   5 -11  -7         54.05         62.84         7.74 o
   6 -11  -7         30.02         24.33         6.27 o
  -8 -10  -7          8.23         -4.24         3.69 o
  -7 -10  -7        105.89        112.60         9.95 o
  -6 -10  -7        184.97        226.49        11.79 o
  -5 -10  -7         67.54         59.39         5.07 o
  -4 -10  -7         21.11         15.71         1.47 o
  -3 -10  -7         29.60         36.52         3.59 o
  -2 -10  -7        154.40        158.85         5.31 o
  -1 -10  -7        401.80        374.46        14.03 o
   0 -10  -7        125.45        129.58        11.04 o
   1 -10  -7        558.45        524.35        14.10 o
   2 -10  -7        968.14        990.75        38.23 o
   3 -10  -7        103.80        113.54         4.91 o
   4 -10  -7         90.43         89.35        14.84 o
   5 -10  -7         98.38        125.50         9.03 o
  -7  -9  -7         12.41         22.77         9.95 o
  -6  -9  -7          1.67         12.16         4.98 o
  -5  -9  -7        249.33        247.97        11.75 o
  -4  -9  -7         91.17         82.80         3.59 o
  -3  -9  -7        424.65        426.68        12.67 o
  -2  -9  -7        534.56        528.71        17.16 o
  -1  -9  -7        282.58        266.88         8.11 o
   0  -9  -7        266.02        279.46         7.98 o
   1  -9  -7        167.61        151.85         4.60 o
   2  -9  -7          4.90          3.42         1.85 o
   3  -9  -7        109.06         93.19         5.81 o
   4  -9  -7        129.65        117.57        15.85 o
   5  -9  -7        384.73        471.41        21.19 o
   6  -9  -7         25.71         22.48         4.24 o
   7  -9  -7          3.06          0.74         2.76 o
  -8  -8  -7        364.26        434.64        12.55 o
  -7  -8  -7        153.87        159.69         6.50 o
  -6  -8  -7        594.49        632.21        24.51 o
  -5  -8  -7       1662.38       1616.95        31.58 o
  -4  -8  -7        612.64        611.07        18.65 o
  -3  -8  -7        490.00        504.26        12.32 o
  -2  -8  -7        110.37        103.33         5.60 o
  -1  -8  -7        244.42        226.97         6.96 o
   0  -8  -7        474.82        468.98        11.01 o
   1  -8  -7        280.38        288.23         6.69 o
   2  -8  -7         50.06         49.21         4.15 o
   3  -8  -7        154.73        148.63         4.39 o
   4  -8  -7        312.79        285.65         7.45 o
   5  -8  -7          7.77         -1.84         2.58 o
   6  -8  -7        182.63        152.59         9.77 o
   7  -8  -7         18.59         16.59         4.79 o
  -9  -7  -7         40.21         37.20         5.08 o
  -8  -7  -7        109.66        115.88         9.94 o
  -7  -7  -7        114.46        123.01         6.38 o
  -6  -7  -7        262.09        276.26        16.12 o
  -5  -7  -7        325.86        321.81         6.99 o
  -4  -7  -7         21.15         25.82         1.73 o
  -3  -7  -7        369.19        390.87        14.44 o
  -2  -7  -7        150.67        152.88         3.99 o
  -1  -7  -7       1093.69       1148.98        22.24 o
   0  -7  -7        205.02        215.57         7.50 o
   1  -7  -7         82.83         96.32        15.30 o
   2  -7  -7        458.02        458.71        20.02 o
   3  -7  -7        149.71        134.44         9.04 o
   4  -7  -7         41.97         35.77         2.53 o
   5  -7  -7          6.86         10.43         2.38 o
   6  -7  -7         57.97         79.98         6.27 o
   7  -7  -7          4.05          3.87         2.76 o
  -9  -6  -7          3.65          8.06         2.71 o
  -8  -6  -7         49.18         40.49         3.88 o
  -7  -6  -7         94.23        101.42         9.41 o
  -6  -6  -7        559.99        567.57        19.24 o
  -5  -6  -7        700.85        681.92        11.13 o
  -4  -6  -7         85.23         84.97         5.19 o
  -3  -6  -7        334.58        330.19        10.05 o
  -2  -6  -7       1464.65       1406.85        46.81 o
  -1  -6  -7       1733.92       1831.70        72.00 o
   0  -6  -7        633.98        651.74        13.79 o
   1  -6  -7         51.32         65.30         3.76 o
   2  -6  -7        163.71        157.76        15.68 o
   3  -6  -7         12.61         13.12         1.20 o
   4  -6  -7         28.95         22.90         1.54 o
   5  -6  -7        115.62        102.47         4.65 o
   6  -6  -7         21.31         16.03         2.95 o
   7  -6  -7         40.79         39.81         4.61 o
  -9  -5  -7         20.46         35.36         8.94 o
  -8  -5  -7          9.74         10.31         2.26 o
  -7  -5  -7         63.24         61.67         7.16 o
  -6  -5  -7        369.34        370.18         9.10 o
  -5  -5  -7        886.17        841.62        11.27 o
  -4  -5  -7        289.91        292.63         4.35 o
  -3  -5  -7          7.50          8.24         1.16 o
  -2  -5  -7         88.88         98.60         3.32 o
  -1  -5  -7       1344.69       1361.12        32.38 o
   0  -5  -7         42.39         41.49         9.68 o
   1  -5  -7         72.93         76.74         8.02 o
   2  -5  -7        647.32        646.82        27.03 o
   3  -5  -7        381.59        425.46        11.58 o
   4  -5  -7        117.34        124.09         5.20 o
   5  -5  -7         44.63         40.62         2.62 o
   6  -5  -7         73.23         80.65         3.72 o
   7  -5  -7         53.37         53.26         5.53 o
  -9  -4  -7         12.06          9.33         2.03 o
  -8  -4  -7         70.47         87.57         5.64 o
  -7  -4  -7         15.31         12.04         2.33 o
  -6  -4  -7        105.44        113.68         5.21 o
  -5  -4  -7        339.41        335.58         8.36 o
  -4  -4  -7         29.91         30.38         2.38 o
  -3  -4  -7         73.61         86.46         3.34 o
  -2  -4  -7       6610.30       7087.43       127.39 o
  -1  -4  -7       2509.39       2713.35        59.92 o
   0  -4  -7        282.37        291.96         5.43 o
   1  -4  -7         41.00         24.86         3.14 o
   2  -4  -7          9.53          9.03         0.93 o
   3  -4  -7        229.65        242.35         6.18 o
   4  -4  -7       1157.23       1144.37        20.35 o
   5  -4  -7         90.45         92.52         3.97 o
   6  -4  -7        102.95         85.10        12.07 o
   7  -4  -7         16.16         22.30         3.32 o
  -9  -3  -7         14.95         15.08         2.58 o
  -8  -3  -7          9.18          9.17         3.28 o
  -7  -3  -7        313.41        308.16        11.31 o
  -6  -3  -7        712.52        701.80        15.28 o
  -5  -3  -7       1125.34       1130.60        15.81 o
  -4  -3  -7        593.10        649.45        10.31 o
  -3  -3  -7       1968.45       2140.10        31.10 o
  -2  -3  -7        763.84        761.86        23.33 o
  -1  -3  -7        213.04        187.50         6.93 o
   0  -3  -7         40.28         35.95         2.52 o
   1  -3  -7        166.67        170.50         4.34 o
   2  -3  -7        317.82        295.50         5.57 o
   3  -3  -7         54.03         43.27         2.70 o
   4  -3  -7        149.85        142.33         6.94 o
   5  -3  -7         12.30          8.56         1.94 o
   6  -3  -7         47.15         43.64         2.83 o
   7  -3  -7         25.29         17.14         3.69 o
  -9  -2  -7         41.84         33.28         3.31 o
  -8  -2  -7        149.56        129.23         6.43 o
  -7  -2  -7         46.29         36.72         4.15 o
  -6  -2  -7         32.27         26.48         1.67 o
  -5  -2  -7        177.21        168.05         6.13 o
  -4  -2  -7        824.31        914.98        15.49 o
  -3  -2  -7       1294.96       1349.68        19.90 o
  -2  -2  -7         42.63         46.57         3.24 o
  -1  -2  -7       1707.69       1671.61        30.99 o
   0  -2  -7        162.96        172.26         5.01 o
   1  -2  -7       1735.54       1829.59        37.29 o
   2  -2  -7         40.40         46.87         2.19 o
   3  -2  -7        238.54        261.06         7.32 o
   4  -2  -7       1340.02       1385.39        30.24 o
   5  -2  -7       1117.31       1112.66        34.53 o
   6  -2  -7        172.02        182.34         5.53 o
   7  -2  -7         76.71         82.46         4.43 o
  -9  -1  -7        106.06        129.68        23.40 o
  -8  -1  -7        111.83         90.15         5.13 o
  -7  -1  -7         16.59         20.62         2.87 o
  -6  -1  -7        285.03        279.66        10.22 o
  -5  -1  -7        225.03        209.39         8.33 o
  -4  -1  -7         51.89         36.25         3.01 o
  -3  -1  -7         27.63         35.03         1.52 o
  -2  -1  -7        421.86        425.78         7.22 o
  -1  -1  -7        251.19        239.10        13.58 o
   0  -1  -7       2525.37       2576.36        70.36 o
   1  -1  -7        821.19        911.97        15.45 o
   2  -1  -7        427.81        430.22         9.34 o
   3  -1  -7        293.36        292.28        20.63 o
   4  -1  -7        190.34        171.75         4.52 o
   5  -1  -7         99.84        107.90         4.73 o
   6  -1  -7          9.98         13.28         3.04 o
   7  -1  -7         65.33         71.49         4.29 o
  -9   0  -7         28.10         23.88         2.83 o
  -8   0  -7        164.38        170.38         6.73 o
  -7   0  -7         23.37         30.96         1.89 o
  -6   0  -7        153.14        134.12         7.44 o
  -5   0  -7        404.14        398.79         7.04 o
  -4   0  -7       1185.53       1244.88        18.86 o
  -3   0  -7        783.70        801.11        14.61 o
  -2   0  -7        441.56        450.04         8.06 o
  -1   0  -7         19.52         20.37         1.63 o
   0   0  -7        106.54        103.21         5.25 o
   1   0  -7         16.03         20.22         1.24 o
   2   0  -7         94.77         81.93         2.49 o
   3   0  -7         40.18         40.91         4.91 o
   4   0  -7        877.61        858.65        35.59 o
   5   0  -7        745.95        762.28        15.91 o
   6   0  -7        133.57        121.05        11.89 o
   7   0  -7         56.44         77.26         6.17 o
  -9   1  -7         24.50         21.03         3.00 o
  -8   1  -7         81.52         81.24         4.77 o
  -7   1  -7         44.87         52.48         4.87 o
  -6   1  -7         13.02         20.92         1.86 o
  -5   1  -7        112.26        114.57         9.29 o
  -4   1  -7        103.04        110.44         3.99 o
  -3   1  -7        581.44        616.98         9.79 o
  -2   1  -7         80.62         83.02         3.93 o
  -1   1  -7         93.33        106.79         6.71 o
   0   1  -7       1585.12       1531.30        35.43 o
   1   1  -7       3047.66       3282.05        52.60 o
   2   1  -7        244.60        262.93         7.66 o
   3   1  -7         49.53         52.49         1.97 o
   4   1  -7        460.16        453.20         8.72 o
   5   1  -7         95.70         83.76         3.96 o
   6   1  -7        107.25        120.59        11.89 o
   7   1  -7         66.70         80.29         7.10 o
  -9   2  -7         29.08         20.55         2.57 o
  -8   2  -7         38.27         43.79        12.35 o
  -7   2  -7        227.23        212.75         6.89 o
  -6   2  -7         56.74         50.66         6.21 o
  -5   2  -7         42.10         38.70         3.04 o
  -4   2  -7         91.22         88.56         2.87 o
  -3   2  -7        111.26        114.06         6.19 o
  -2   2  -7        130.32        134.53         3.76 o
  -1   2  -7        237.91        223.67         4.80 o
   0   2  -7        225.99        208.74         8.02 o
   1   2  -7         12.84         14.47         2.34 o
   2   2  -7          2.26          4.91         1.65 o
   3   2  -7        569.46        567.23        48.28 o
   4   2  -7        230.66        225.42         6.17 o
   5   2  -7        144.93        131.69         4.25 o
   6   2  -7         58.48         53.62         3.51 o
   7   2  -7         71.00         85.13         5.02 o
  -9   3  -7        105.69        108.99         6.78 o
  -8   3  -7         12.62         10.90         4.33 o
  -7   3  -7        123.15        145.66        12.18 o
  -6   3  -7         43.08         48.67         2.99 o
  -5   3  -7        160.09        153.36         6.03 o
  -4   3  -7        405.98        445.78        10.54 o
  -3   3  -7        265.85        252.22        11.03 o
  -2   3  -7        309.90        327.18         5.63 o
  -1   3  -7        189.52        188.02         4.44 o
   0   3  -7        415.68        401.98        12.46 o
   1   3  -7        147.81        136.63         3.65 o
   2   3  -7         88.16         81.37         2.98 o
   3   3  -7         12.37         11.36         1.81 o
   4   3  -7        613.49        616.20        13.72 o
   5   3  -7         28.56         34.25         3.69 o
   6   3  -7         43.90         39.30         7.37 o
   7   3  -7        160.74        188.66        10.87 o
  -8   4  -7          9.11          1.35         2.07 o
  -7   4  -7         26.42         31.72         6.78 o
  -6   4  -7         42.61         39.97         2.73 o
  -5   4  -7          6.37          2.33         2.84 o
  -4   4  -7        168.67        157.49         6.66 o
  -3   4  -7         80.71         71.25         4.02 o
  -2   4  -7        567.85        605.93        13.40 o
  -1   4  -7         23.21         28.59         3.37 o
   0   4  -7        211.31        193.58        11.73 o
   1   4  -7        116.53        116.88         3.66 o
   2   4  -7        241.19        203.58        12.90 o
   3   4  -7        229.96        219.46         6.13 o
   4   4  -7        194.15        179.04        13.45 o
   5   4  -7         54.28         58.69        17.69 o
   6   4  -7         35.70         30.07         2.79 o
   7   4  -7          8.04          7.18         2.62 o
  -8   5  -7         83.65        107.71         9.95 o
  -7   5  -7        124.76        125.43        27.37 o
  -6   5  -7         93.96        107.72         4.33 o
  -5   5  -7          8.75          9.04         5.82 o
  -4   5  -7         89.71        103.22         8.60 o
  -3   5  -7         18.38         27.03         3.23 o
  -2   5  -7        796.86        814.68        15.02 o
  -1   5  -7        521.86        505.77        13.91 o
   0   5  -7          0.22         -0.07         0.80 o
   1   5  -7        109.33        103.14         3.24 o
   2   5  -7        224.16        203.95        13.73 o
   3   5  -7         77.44         81.31         6.09 o
   4   5  -7        387.89        375.04        15.08 o
   5   5  -7         28.24         44.96         7.00 o
   6   5  -7          3.17          2.27         1.66 o
  -8   6  -7         69.22         84.68        25.43 o
  -7   6  -7         12.68         17.20         4.84 o
  -6   6  -7         49.46         50.51         8.73 o
  -5   6  -7         97.45         93.99         4.95 o
  -4   6  -7        743.12        677.28        70.40 o
  -3   6  -7        290.79        247.24        33.36 o
  -2   6  -7        155.58        140.62         5.32 o
  -1   6  -7        521.51        551.34        17.84 o
   0   6  -7         49.53         37.24         1.96 o
   1   6  -7         28.60         30.22         1.66 o
   2   6  -7         84.50         86.91         4.82 o
   3   6  -7         59.05         74.98         4.60 o
   4   6  -7        253.33        259.09         7.85 o
   5   6  -7          7.81          4.94         6.08 o
   6   6  -7         50.55         67.65         6.17 o
  -7   7  -7         34.08         32.39         3.03 o
  -6   7  -7         48.69         56.33         7.79 o
  -5   7  -7        435.42        462.50        11.75 o
  -4   7  -7        258.00        263.68        10.81 o
  -3   7  -7         83.88         66.42         3.54 o
  -2   7  -7        251.04        231.43        11.61 o
  -1   7  -7         14.42         14.21         2.48 o
   0   7  -7          0.91         -0.67         1.08 o
   1   7  -7         94.85         85.83         3.42 o
   2   7  -7          6.36          3.45         1.84 o
   3   7  -7         93.55        101.07         6.97 o
   4   7  -7        345.99        395.65        12.84 o
   5   7  -7         56.97         61.93        18.15 o
   6   7  -7          3.82         12.42         5.34 o
  -7   8  -7         11.15         10.84         2.67 o
  -6   8  -7         16.45          8.62         2.03 o
  -5   8  -7         25.55         18.75         7.29 o
  -4   8  -7        216.67        200.84        10.20 o
  -3   8  -7        168.60        182.16        21.56 o
  -2   8  -7        357.86        329.47         8.68 o
  -1   8  -7         99.68        102.79         3.63 o
   0   8  -7        436.94        470.25        15.03 o
   1   8  -7        192.78        193.58        15.57 o
   2   8  -7        437.04        477.02        14.20 o
   3   8  -7         16.18          5.84         1.57 o
   4   8  -7         72.63         77.48         4.93 o
   5   8  -7          0.12         -3.81         2.54 o
  -6   9  -7          4.49          9.58         4.34 o
  -5   9  -7         27.30         26.73         7.56 o
  -4   9  -7        214.23        215.45        21.01 o
  -3   9  -7         18.38          3.03         2.14 o
  -2   9  -7         12.85          8.34         1.70 o
  -1   9  -7        146.13        143.09        12.07 o
   0   9  -7        149.78        150.81         7.16 o
   1   9  -7         18.85         15.53         3.99 o
   2   9  -7         94.93         99.81        17.51 o
   3   9  -7         31.67         40.16         4.07 o
   4   9  -7         21.86         30.45         3.54 o
  -6  10  -7         27.40         49.30         3.59 o
  -5  10  -7        241.55        210.19        17.87 o
  -4  10  -7         35.82         30.38         3.73 o
  -3  10  -7         79.30         58.44        10.73 o
  -2  10  -7         19.15         30.96         6.34 o
  -1  10  -7        158.88        170.71        17.60 o
   0  10  -7          1.37          2.53         4.09 o
   1  10  -7         47.32         55.02         8.29 o
   2  10  -7         53.56         53.59         6.73 o
   3  10  -7         35.58         41.81        10.78 o
   4  10  -7          8.73         10.50         7.19 o
  -5  11  -7         17.40         23.30         2.80 o
  -4  11  -7        136.00        145.57        17.37 o
  -3  11  -7          5.06          8.31         5.61 o
  -2  11  -7        104.62        125.37         6.03 o
  -1  11  -7         44.49         45.39         5.72 o
   0  11  -7         28.09         37.75         3.69 o
   1  11  -7         15.58         34.46         4.61 o
   2  11  -7          6.33          4.28         3.06 o
   3  11  -7         59.95         52.11         4.29 o
  -3  12  -7          4.25          2.65         1.83 o
  -2  12  -7          6.66          5.61         3.96 o
  -1  12  -7        134.85        133.50         7.28 o
   0  12  -7          8.73         12.53         2.65 o
   1  12  -7         24.10         22.16         4.61 o
  -1 -17  -6          3.30         10.14         5.53 o
   0 -17  -6         18.16         12.90         6.08 o
  -4 -16  -6          0.73          8.48         4.61 o
  -3 -16  -6          1.07         -4.05         3.32 o
  -2 -16  -6         81.94         54.92         7.00 o
  -1 -16  -6         10.95         10.14         5.34 o
   0 -16  -6        123.40        147.43        12.16 o
   1 -16  -6         19.18         20.46         5.34 o
   2 -16  -6         36.03         31.14         6.45 o
  -5 -15  -6         52.15         57.31         7.00 o
  -4 -15  -6         50.17         43.86         5.53 o
  -3 -15  -6         51.48         38.69         3.78 o
  -2 -15  -6         26.72         29.92         2.79 o
  -1 -15  -6         47.95         48.92         9.21 o
   0 -15  -6         57.36         72.61         7.37 o
   1 -15  -6          3.25         19.72         4.24 o
   2 -15  -6         32.80         32.80         5.90 o
   3 -15  -6         33.54         27.27         5.34 o
  -5 -14  -6         99.94         90.85         7.92 o
  -4 -14  -6         27.32         30.96         4.79 o
  -3 -14  -6         20.04         15.32         7.65 o
  -2 -14  -6         91.57         86.59         4.69 o
  -1 -14  -6        107.78        118.54         4.73 o
   0 -14  -6        236.58        207.88        12.16 o
   1 -14  -6         15.56         10.14         4.05 o
   2 -14  -6         11.69         11.43         4.42 o
   3 -14  -6         14.32         32.43         5.34 o
   4 -14  -6         14.41         15.11         6.08 o
  -6 -13  -6         46.91         49.20         6.08 o
  -5 -13  -6          6.73          4.42         3.32 o
  -4 -13  -6         43.21         37.96         3.87 o
  -3 -13  -6         51.11         35.33         5.71 o
  -2 -13  -6         44.40         59.10         3.75 o
  -1 -13  -6         18.47         16.39         2.83 o
   0 -13  -6         24.80         34.83         5.90 o
   1 -13  -6         88.49         93.80         7.19 o
   2 -13  -6         77.03         69.66         7.74 o
   3 -13  -6        206.43        212.30        11.61 o
   4 -13  -6         16.07         22.85         6.27 o
   5 -13  -6         45.24         49.02         6.45 o
  -6 -12  -6         57.55         36.49         5.53 o
  -4 -12  -6         16.43         15.22         4.61 o
  -3 -12  -6         64.20         60.70        12.90 o
  -2 -12  -6         36.56         28.74         2.59 o
  -1 -12  -6         58.33         56.99         2.68 o
   0 -12  -6         68.55         71.28         3.96 o
   1 -12  -6        104.75         96.93         7.92 o
   2 -12  -6         42.52         47.36         5.90 o
   3 -12  -6        299.37        303.71        16.77 o
   4 -12  -6        109.19        121.81         9.40 o
   5 -12  -6          9.75         31.33         5.34 o
   6 -12  -6         17.68          9.21         4.98 o
  -7 -11  -6         63.03         60.26         7.19 o
  -6 -11  -6         30.28         24.33         4.24 o
  -5 -11  -6        143.76        127.23        17.05 o
  -4 -11  -6        661.59        700.14        19.73 o
  -3 -11  -6        491.19        449.56        14.87 o
  -2 -11  -6         13.35         16.04         3.35 o
  -1 -11  -6        117.82        125.00         7.18 o
   0 -11  -6        720.49        724.62        25.25 o
   1 -11  -6        299.23        265.59         8.29 o
   2 -11  -6         40.72         39.43         5.71 o
   3 -11  -6         57.81         68.63        17.78 o
   4 -11  -6         50.09         51.45        15.85 o
   5 -11  -6        179.26        162.73         9.77 o
   6 -11  -6        106.70        104.31         9.40 o
  -8 -10  -6         62.34         62.66         6.82 o
  -7 -10  -6        126.58        132.69        10.50 o
  -6 -10  -6         58.93         45.33         5.34 o
  -5 -10  -6        405.15        409.20        15.44 o
  -4 -10  -6        434.74        461.56        16.52 o
  -3 -10  -6        259.36        252.23         9.49 o
  -2 -10  -6         83.57         75.75         3.01 o
  -1 -10  -6         74.51         83.61         5.61 o
   0 -10  -6         44.52         44.15         2.26 o
   1 -10  -6         14.48         17.68         9.12 o
   2 -10  -6        646.95        621.63        24.88 o
   3 -10  -6        257.02        238.08        13.91 o
   4 -10  -6         55.91         47.76         9.31 o
   5 -10  -6         22.91         33.54         5.53 o
   6 -10  -6         58.05         47.91         6.63 o
  -8  -9  -6          9.86          7.25         2.48 o
  -7  -9  -6         16.07         17.12         2.75 o
  -6  -9  -6         15.97         20.27         5.53 o
  -5  -9  -6       1177.30       1174.69        28.51 o
  -4  -9  -6        110.85         98.01         3.99 o
  -3  -9  -6        607.60        599.71        18.13 o
  -2  -9  -6         54.33         54.92         3.32 o
  -1  -9  -6        104.57         95.42         3.37 o
   0  -9  -6         44.10         40.63         2.34 o
   1  -9  -6        233.70        232.08        12.01 o
   2  -9  -6        384.86        398.09        14.43 o
   3  -9  -6        162.96        161.14         9.63 o
   4  -9  -6          1.27          5.01         1.54 o
   5  -9  -6          2.31         -6.08         4.05 o
   6  -9  -6        126.54        123.47        10.14 o
   7  -9  -6         61.83         62.66         7.19 o
  -8  -8  -6        287.33        308.98         8.82 o
  -7  -8  -6         56.80         55.25         5.51 o
  -6  -8  -6        106.67        107.99         7.74 o
  -5  -8  -6        185.29        195.34         7.56 o
  -4  -8  -6       1004.99       1048.32        18.36 o
  -3  -8  -6        852.37        867.22        15.31 o
  -2  -8  -6        640.44        625.09        10.34 o
  -1  -8  -6         91.20        103.27         7.00 o
   0  -8  -6         27.25         29.14         1.92 o
   1  -8  -6        954.79        983.87        17.39 o
   2  -8  -6        266.46        238.73        13.99 o
   3  -8  -6         54.70         59.37         4.61 o
   4  -8  -6         25.15         18.58         1.56 o
   5  -8  -6         16.02         16.50         2.72 o
   6  -8  -6         24.93         25.06         4.05 o
   7  -8  -6         19.81         23.59         5.34 o
  -9  -7  -6         17.02         21.43        10.14 o
  -8  -7  -6          2.01          6.92         1.61 o
  -7  -7  -6        129.11        130.60         4.04 o
  -6  -7  -6        145.56        154.13        13.45 o
  -5  -7  -6        880.74        891.68        15.45 o
  -4  -7  -6         22.59         21.22         4.52 o
  -3  -7  -6       1190.38       1206.26        20.73 o
  -2  -7  -6        128.12        122.27         4.04 o
  -1  -7  -6        188.90        159.39         6.36 o
   0  -7  -6        466.99        439.85         9.84 o
   1  -7  -6         81.86         80.97         4.68 o
   2  -7  -6        233.61        233.71         6.77 o
   3  -7  -6         51.68         53.86         2.66 o
   4  -7  -6         67.39         57.68         6.91 o
   5  -7  -6         77.80         77.52         2.98 o
   6  -7  -6          0.56         -1.29         3.32 o
   7  -7  -6         12.63         15.11         3.69 o
  -9  -6  -6         29.71         21.02         5.44 o
  -8  -6  -6         58.24         58.07         7.95 o
  -7  -6  -6        575.28        648.60        12.76 o
  -6  -6  -6         58.38         62.44        10.14 o
  -5  -6  -6        288.35        297.10         6.61 o
  -4  -6  -6        138.39        148.70         6.35 o
  -3  -6  -6        376.89        368.70         7.04 o
  -2  -6  -6        202.29        207.15         6.84 o
  -1  -6  -6       1689.98       1670.15        47.57 o
   0  -6  -6         47.23         60.49         4.46 o
   1  -6  -6        117.78        121.81         6.08 o
   2  -6  -6       1495.86       1546.80        50.45 o
   3  -6  -6        856.20        875.92        15.79 o
   4  -6  -6         10.19         12.54         1.14 o
   5  -6  -6        211.69        177.12         7.28 o
   6  -6  -6         16.56         24.40         3.19 o
   7  -6  -6         43.12         52.52         5.16 o
  -9  -5  -6         71.16         90.67         7.91 o
  -8  -5  -6         55.23         59.29         6.81 o
  -7  -5  -6         80.26         72.44         4.61 o
  -6  -5  -6        265.43        274.77         9.84 o
  -5  -5  -6         12.49         15.47         1.43 o
  -4  -5  -6        359.91        351.99         7.49 o
  -3  -5  -6         90.91         97.23         5.67 o
  -2  -5  -6         73.20         91.72         3.23 o
  -1  -5  -6       7836.20       7766.67       171.61 o
   0  -5  -6         23.67         25.02         3.72 o
   1  -5  -6        774.65        791.52        15.53 o
   2  -5  -6        459.80        513.87        20.87 o
   3  -5  -6        120.78        117.66         4.19 o
   4  -5  -6          8.80          7.58         0.98 o
   5  -5  -6         60.41         46.77         3.73 o
   6  -5  -6         97.15         92.47        17.60 o
   7  -5  -6          8.45          0.18         2.95 o
  -9  -4  -6         24.07         28.15         2.35 o
  -8  -4  -6         10.55          8.61         5.49 o
  -7  -4  -6        279.40        323.21         7.42 o
  -6  -4  -6         17.03         13.22         1.91 o
  -5  -4  -6        116.41        106.88         3.08 o
  -4  -4  -6        119.41        136.83         3.77 o
  -3  -4  -6        384.29        402.71        11.02 o
  -2  -4  -6       1361.08       1349.48        30.57 o
  -1  -4  -6       2657.38       2610.01        58.70 o
   0  -4  -6       2676.61       2792.91        51.28 o
   1  -4  -6         11.96          9.19         3.32 o
   2  -4  -6        420.00        461.34        15.21 o
   3  -4  -6       1366.38       1388.28        46.51 o
   4  -4  -6        105.85         98.68         7.21 o
   5  -4  -6        128.87        137.16         9.95 o
   6  -4  -6          9.66         12.11         3.14 o
   7  -4  -6          8.88         -1.47         2.03 o
   8  -4  -6         16.77         13.27         2.95 o
  -9  -3  -6         89.25         98.51         6.97 o
  -8  -3  -6         23.73         26.50         3.77 o
  -7  -3  -6         46.82         58.29         3.70 o
  -6  -3  -6         51.89         67.17         5.11 o
  -5  -3  -6        359.47        386.83         5.16 o
  -4  -3  -6         91.18        101.52         3.81 o
  -3  -3  -6         52.27         52.36         1.85 o
  -2  -3  -6       4745.06       4922.43        89.40 o
  -1  -3  -6         92.72        110.86         4.19 o
   0  -3  -6        220.61        249.19         5.77 o
   1  -3  -6         96.37         92.62         5.00 o
   2  -3  -6        230.59        221.12         8.57 o
   3  -3  -6       1071.67       1131.35        22.62 o
   4  -3  -6        358.06        390.53        10.81 o
   5  -3  -6         61.24         77.40         4.05 o
   6  -3  -6         21.00         19.91         2.56 o
   7  -3  -6          8.19          4.21         3.23 o
   8  -3  -6         20.81         14.56         3.32 o
  -9  -2  -6         11.70          9.91         3.36 o
  -8  -2  -6        120.66        122.63         9.84 o
  -7  -2  -6         15.71         13.47         2.73 o
  -6  -2  -6        178.91        191.53         8.03 o
  -5  -2  -6        315.26        319.57         7.12 o
  -4  -2  -6         97.53        103.82         4.50 o
  -3  -2  -6        603.70        609.25        10.56 o
  -2  -2  -6        306.43        311.67         7.95 o
  -1  -2  -6       1936.27       1885.02        34.86 o
   0  -2  -6        251.06        251.35        12.08 o
   1  -2  -6       3395.82       3616.50       109.27 o
   2  -2  -6       1286.88       1431.10        31.43 o
   3  -2  -6        552.04        561.58        19.47 o
   4  -2  -6        242.29        221.68         8.78 o
   5  -2  -6         85.39         88.72         3.40 o
   6  -2  -6         15.34         12.45         3.32 o
   7  -2  -6          1.77          3.32         2.03 o
   8  -2  -6          0.10          2.21         1.66 o
  -9  -1  -6         43.75         46.10         4.24 o
  -8  -1  -6          5.96          3.19         1.97 o
  -7  -1  -6        201.05        210.35         4.18 o
  -6  -1  -6        232.17        241.45         4.62 o
  -5  -1  -6        487.12        504.70         8.42 o
  -4  -1  -6        356.03        356.59         6.06 o
  -3  -1  -6        491.36        511.90         8.08 o
  -2  -1  -6        544.12        495.72         8.68 o
  -1  -1  -6       2881.18       2938.06        53.69 o
   0  -1  -6       1313.80       1140.98        38.59 o
   1  -1  -6         78.30         91.83         5.20 o
   2  -1  -6        887.58        963.38        16.07 o
   3  -1  -6        768.16        790.35        15.59 o
   4  -1  -6         60.55         54.10         6.36 o
   5  -1  -6       1193.05       1181.33        21.42 o
   6  -1  -6         30.53         20.96         2.15 o
   7  -1  -6         33.79         45.99         9.86 o
   8  -1  -6         15.84         24.14         3.87 o
  -9   0  -6         16.45         25.21         3.19 o
  -8   0  -6         89.67         87.63        13.64 o
  -7   0  -6        101.89        104.55         2.79 o
  -6   0  -6        205.91        227.39         8.13 o
  -5   0  -6         48.54         37.43         4.58 o
  -4   0  -6        117.30        122.40         2.78 o
  -3   0  -6        278.26        321.68         5.60 o
  -2   0  -6        332.84        344.78         6.31 o
  -1   0  -6       3182.71       3353.19        61.46 o
   0   0  -6        423.97        445.27        19.11 o
   1   0  -6         45.08         29.16         2.23 o
   2   0  -6        401.64        402.84         7.79 o
   3   0  -6        488.82        520.14        11.16 o
   4   0  -6        205.87        217.94         7.55 o
   5   0  -6        835.86        850.47        15.42 o
   6   0  -6         31.58         34.80         4.95 o
   7   0  -6         85.40         82.76         5.44 o
   8   0  -6          4.28          3.55         1.33 o
  -9   1  -6         44.52         44.88         4.03 o
  -8   1  -6         28.40         22.00         1.84 o
  -7   1  -6         68.45         77.55         3.36 o
  -6   1  -6        128.98        126.99         9.23 o
  -5   1  -6        162.67        175.87         3.70 o
  -4   1  -6        408.37        430.62         7.23 o
  -3   1  -6        178.09        164.82         4.07 o
  -2   1  -6        684.00        678.95        14.16 o
  -1   1  -6        224.50        201.16         6.31 o
   0   1  -6          4.54          8.85         3.35 o
   1   1  -6         90.93         99.39         5.77 o
   2   1  -6        122.35        116.06         4.28 o
   3   1  -6        277.65        286.02        13.68 o
   4   1  -6       1222.24       1192.72        42.83 o
   5   1  -6        128.39        129.76         9.10 o
   6   1  -6        546.49        560.61        15.99 o
   7   1  -6         71.25         59.23         7.92 o
   8   1  -6         95.40         76.37         5.17 o
  -9   2  -6         31.81         44.82         9.40 o
  -8   2  -6         21.26         15.88         6.91 o
  -7   2  -6          0.97          0.07         1.24 o
  -6   2  -6        294.74        305.01        15.75 o
  -5   2  -6         18.46         22.68         1.97 o
  -4   2  -6         21.45         22.80         2.72 o
  -3   2  -6       1116.59       1243.11        18.48 o
  -2   2  -6       1043.69       1004.44        15.15 o
  -1   2  -6        413.62        366.58         9.01 o
   0   2  -6        549.80        578.14        14.46 o
   1   2  -6        199.69        205.29         5.72 o
   2   2  -6        106.69        101.03         5.33 o
   3   2  -6       1226.90       1217.13       110.76 o
   4   2  -6        708.38        723.32        15.24 o
   5   2  -6        636.71        638.59        28.29 o
   6   2  -6         50.58         52.82         7.00 o
   7   2  -6         21.88          9.40         3.87 o
  -9   3  -6        125.65        147.16        30.32 o
  -8   3  -6         20.78         15.97         6.63 o
  -7   3  -6         23.57         27.92         2.39 o
  -6   3  -6         57.60         54.04         2.81 o
  -5   3  -6         73.94         64.29         4.50 o
  -4   3  -6         66.81         69.11         5.00 o
  -3   3  -6        117.30        140.93         3.72 o
  -2   3  -6        597.22        594.48        10.87 o
  -1   3  -6        727.74        758.51        22.85 o
   0   3  -6         41.40         43.97         1.45 o
   1   3  -6       1098.81       1145.18        15.40 o
   2   3  -6        888.26        860.33        37.87 o
   3   3  -6        596.31        648.19        15.76 o
   4   3  -6       1457.04       1445.16        34.71 o
   5   3  -6         69.96         80.94         3.05 o
   6   3  -6        142.53        136.34         8.85 o
   7   3  -6         42.02         35.15         2.96 o
  -9   4  -6         79.40         69.58         9.86 o
  -8   4  -6         10.94         10.53         2.52 o
  -7   4  -6         56.64         44.20         3.66 o
  -6   4  -6         32.91         27.51         6.24 o
  -5   4  -6         56.28         67.90         7.24 o
  -4   4  -6         11.61         14.60         2.38 o
  -3   4  -6        148.18        129.69         5.64 o
  -2   4  -6       2904.43       3082.42        49.94 o
  -1   4  -6        677.09        771.10        31.04 o
   0   4  -6        729.45        759.12        11.67 o
   1   4  -6         45.37         44.77         2.47 o
   2   4  -6        351.92        337.65        15.94 o
   3   4  -6        131.51        128.98        21.19 o
   4   4  -6        352.92        332.05        15.37 o
   5   4  -6         87.84         75.08         3.71 o
   6   4  -6         99.04        106.45         7.83 o
   7   4  -6         44.57         37.75         5.44 o
  -8   5  -6        140.35        180.96         8.16 o
  -7   5  -6         80.72         65.03         9.55 o
  -6   5  -6         46.73         28.17         4.42 o
  -5   5  -6        120.71        128.48         4.43 o
  -4   5  -6         12.05         14.11         2.07 o
  -3   5  -6        801.42        810.12        14.82 o
  -2   5  -6         44.40         50.20         5.69 o
  -1   5  -6        843.13        847.35        14.89 o
   0   5  -6        133.83        132.35         6.04 o
   1   5  -6        559.84        553.98        10.50 o
   2   5  -6         94.21         93.25         6.27 o
   3   5  -6        140.44        148.70         4.63 o
   4   5  -6         68.43         69.08         5.31 o
   5   5  -6         70.77         67.72         7.19 o
   6   5  -6         35.43         40.71         7.10 o
   7   5  -6        175.17        173.36         8.40 o
  -8   6  -6          5.52         13.05         4.42 o
  -7   6  -6          1.91         -0.67         2.80 o
  -6   6  -6          4.36          4.79         1.72 o
  -5   6  -6         83.52         63.07         4.09 o
  -4   6  -6         21.00         19.92         2.86 o
  -3   6  -6        945.70       1018.05        22.00 o
  -2   6  -6        118.03        108.77         6.81 o
  -1   6  -6        161.11        165.03         4.05 o
   0   6  -6         67.52         64.81         2.29 o
   1   6  -6         30.21         25.41         2.04 o
   2   6  -6        207.87        225.43         6.19 o
   3   6  -6        383.29        393.53        23.17 o
   4   6  -6         30.70         22.37         6.01 o
   5   6  -6        298.89        305.84        10.81 o
   6   6  -6         19.40         23.21         3.19 o
  -8   7  -6         28.18         34.48        10.23 o
  -7   7  -6          9.95          3.70         2.26 o
  -6   7  -6         21.34         37.70         4.80 o
  -5   7  -6          3.23         10.90         6.64 o
  -4   7  -6        768.88        753.91        30.27 o
  -3   7  -6         19.31         16.74         2.75 o
  -2   7  -6         35.40         33.06         2.35 o
  -1   7  -6        481.16        503.10         9.76 o
   0   7  -6        309.50        303.94         7.69 o
   1   7  -6        766.54        729.65        16.69 o
   2   7  -6        233.15        237.68        10.97 o
   3   7  -6        121.51        115.82        19.90 o
   4   7  -6        167.12        172.90         5.22 o
   5   7  -6        132.17        155.62         6.82 o
   6   7  -6         79.21         73.21        18.24 o
  -7   8  -6         28.89         25.28         3.18 o
  -6   8  -6         43.75         43.92         3.26 o
  -5   8  -6         59.91         62.55         5.66 o
  -4   8  -6       1061.57       1056.23        23.09 o
  -3   8  -6        731.14        731.88        23.79 o
  -2   8  -6        303.03        305.79         8.10 o
  -1   8  -6         64.14         63.70         4.23 o
   0   8  -6        240.46        225.51         7.24 o
   1   8  -6        176.69        174.59        10.51 o
   2   8  -6        156.66        132.72        10.94 o
   3   8  -6         28.39         36.46         4.29 o
   4   8  -6         56.95         97.12         7.37 o
   5   8  -6         71.35         83.48        14.47 o
   6   8  -6         39.13         46.54         4.34 o
  -7   9  -6         35.65         38.09         8.85 o
  -6   9  -6         25.66         34.61         2.98 o
  -5   9  -6         39.64         37.10         5.36 o
  -4   9  -6         50.94         54.45         3.43 o
  -3   9  -6          0.98         -1.28         2.76 o
  -2   9  -6         22.23         13.28         1.74 o
  -1   9  -6         26.37         28.40         2.00 o
   0   9  -6        263.69        271.01        10.31 o
   1   9  -6         99.78         95.53         5.24 o
   2   9  -6         58.15         64.13         4.04 o
   3   9  -6         27.73         36.81         2.86 o
   4   9  -6         85.12         87.36         5.02 o
   5   9  -6          0.80         -3.93         2.62 o
  -6  10  -6         23.25         27.09         8.34 o
  -5  10  -6         38.69         31.77         6.15 o
  -4  10  -6         45.64         45.08         4.21 o
  -3  10  -6         23.82         24.21         3.04 o
  -2  10  -6         28.75         25.79         3.35 o
  -1  10  -6          5.18          3.94         2.67 o
   0  10  -6         64.58         67.88         2.23 o
   1  10  -6        139.81        151.36         6.14 o
   2  10  -6         36.00         38.91         5.81 o
   3  10  -6         65.45         73.08         5.04 o
   4  10  -6         14.13         16.35         3.31 o
  -5  11  -6         20.90         14.10         3.15 o
  -4  11  -6          7.98         23.09         9.31 o
  -3  11  -6         27.70         25.81         8.02 o
  -2  11  -6        130.09        135.91        13.01 o
  -1  11  -6          1.11          2.18         4.33 o
   0  11  -6          3.90          3.35         2.63 o
   1  11  -6         40.61         52.74        14.37 o
   2  11  -6         11.77         18.90         3.78 o
   3  11  -6          3.21         11.92         5.34 o
   4  11  -6         25.83         28.56        12.72 o
  -4  12  -6         60.89         61.50         4.53 o
  -3  12  -6         22.50         29.97         4.28 o
  -2  12  -6         52.49         63.09         6.83 o
  -1  12  -6         33.93         31.36         2.23 o
   0  12  -6          5.37         16.71         3.59 o
   1  12  -6         94.50         82.78         5.45 o
   2  12  -6        136.42        138.65        10.04 o
  -2  13  -6         12.89          6.82         4.34 o
  -1  13  -6         55.84         69.39         5.75 o
   0  13  -6          4.72         18.28         7.56 o
   1  13  -6         36.96         11.98         5.16 o
   0 -17  -5          2.57         -5.25         3.50 o
  -3 -16  -5         20.56         25.80         4.24 o
  -2 -16  -5         22.77         27.46         5.53 o
  -1 -16  -5         22.20         44.41         7.00 o
   0 -16  -5          5.82         10.69         5.53 o
   1 -16  -5         33.43         27.27         5.53 o
   2 -16  -5         17.85         20.46         5.16 o
  -5 -15  -5          3.92         -1.66         3.32 o
  -4 -15  -5          1.74          4.05         2.95 o
  -3 -15  -5         51.56         62.97        14.37 o
  -2 -15  -5          2.67          4.35         4.70 o
  -1 -15  -5         58.64         73.59         8.66 o
   1 -15  -5          6.35          9.95         4.05 o
   2 -15  -5         30.82         28.93         5.16 o
   3 -15  -5         21.85         22.67         4.79 o
   4 -15  -5         26.46          2.40         6.08 o
  -5 -14  -5         36.78         32.99         5.16 o
  -4 -14  -5         12.17         28.75         5.16 o
  -3 -14  -5         42.22         31.13         4.24 o
  -2 -14  -5         26.65         27.57         6.82 o
  -1 -14  -5         29.81         45.18         7.74 o
   0 -14  -5         14.22         12.16         4.42 o
   1 -14  -5          1.37          0.55         3.50 o
   2 -14  -5        206.66        223.54        13.82 o
   3 -14  -5        139.30        109.47         9.21 o
   4 -14  -5         39.01         51.97         8.29 o
  -6 -13  -5         39.70         22.48         4.61 o
  -5 -13  -5         46.86         40.54         4.79 o
  -4 -13  -5         23.56         29.47        10.32 o
  -3 -13  -5          2.58          5.71         4.88 o
  -2 -13  -5         22.16         17.47         2.67 o
  -1 -13  -5        348.02        353.84        11.27 o
   0 -13  -5          4.88         14.01         3.50 o
   1 -13  -5        110.23        113.89         8.11 o
   2 -13  -5         15.00         13.64         3.87 o
   3 -13  -5        140.05        151.30        10.50 o
   4 -13  -5        830.06        916.83        47.18 o
   5 -13  -5         18.95         10.69         5.90 o
  -6 -12  -5         23.73         26.35         5.90 o
  -5 -12  -5         61.53         43.86         6.08 o
  -4 -12  -5         44.37         31.51         4.42 o
  -3 -12  -5         87.75         62.77         5.53 o
  -2 -12  -5         53.03         53.07        10.23 o
  -1 -12  -5         41.80         42.15         2.31 o
   0 -12  -5         44.14         57.31         6.27 o
   1 -12  -5         27.28         37.23         5.71 o
   2 -12  -5        360.62        404.14        19.17 o
   3 -12  -5       1106.15       1203.03        45.52 o
   4 -12  -5         61.17         63.03         6.45 o
   5 -12  -5         49.60         42.02         6.27 o
   6 -12  -5          4.39         12.72         4.98 o
  -7 -11  -5          4.98          7.00         4.61 o
  -6 -11  -5        129.73         94.17         7.74 o
  -5 -11  -5         32.06         32.84         3.59 o
  -4 -11  -5         52.72         56.89         7.79 o
  -3 -11  -5        335.68        304.57        10.02 o
  -2 -11  -5        948.14        984.74        18.58 o
  -1 -11  -5        272.24        261.84         6.26 o
   0 -11  -5        840.96        808.13        17.77 o
   1 -11  -5         84.19         89.46         4.33 o
   2 -11  -5         93.91        107.48         5.17 o
   3 -11  -5         14.88         14.16         6.27 o
   4 -11  -5          8.53          7.96         2.31 o
   5 -11  -5         68.49         84.96         7.37 o
   6 -11  -5         70.95         97.12         9.21 o
  -8 -10  -5          8.33         16.07        12.07 o
  -7 -10  -5         26.27         21.19         3.32 o
  -6 -10  -5          9.02          2.76         3.13 o
  -5 -10  -5        174.72        181.71         6.78 o
  -4 -10  -5       1278.39       1297.60        33.41 o
  -3 -10  -5        174.53        188.57         4.86 o
  -2 -10  -5         22.79         16.72         2.30 o
  -1 -10  -5       1218.80       1191.92        19.14 o
   0 -10  -5        553.22        607.62        20.77 o
   1 -10  -5         12.88         10.45         1.71 o
   2 -10  -5        205.65        204.53        16.86 o
   3 -10  -5         24.01         11.08         2.17 o
   4 -10  -5         51.44         45.20         6.91 o
   5 -10  -5          0.22         -0.18         3.50 o
   6 -10  -5         17.84         10.69         5.16 o
   7 -10  -5         35.95         35.75         4.42 o
  -8  -9  -5         53.12         51.37         6.82 o
  -7  -9  -5         17.51         29.57         3.69 o
  -6  -9  -5        154.16        121.63         8.85 o
  -5  -9  -5        387.00        405.87        14.79 o
  -4  -9  -5        543.17        485.17        17.65 o
  -3  -9  -5        340.13        309.79        10.06 o
  -2  -9  -5       1032.67       1050.48        16.48 o
  -1  -9  -5        370.13        397.90         6.88 o
   0  -9  -5        390.24        402.67        10.11 o
   1  -9  -5        279.21        255.49        19.55 o
   2  -9  -5        107.55        112.53         8.43 o
   3  -9  -5        230.90        212.50         5.89 o
   4  -9  -5         17.80          8.11         1.95 o
   5  -9  -5         68.46         52.58         3.10 o
   6  -9  -5        106.56        102.10         7.37 o
   7  -9  -5          3.34          3.87         3.32 o
  -8  -8  -5        122.66        143.62        14.15 o
  -7  -8  -5        228.45        228.14         8.86 o
  -6  -8  -5         42.27         48.31        13.18 o
  -5  -8  -5         48.16         48.17         3.58 o
  -4  -8  -5        169.25        171.50         9.64 o
  -3  -8  -5        240.84        246.11        12.08 o
  -2  -8  -5        170.09        177.78         6.83 o
  -1  -8  -5        430.96        466.40        12.12 o
   0  -8  -5        260.20        221.22         6.25 o
   1  -8  -5        105.80        102.47         7.98 o
   2  -8  -5        115.45        113.76         3.11 o
   3  -8  -5        103.45         98.82         2.97 o
   4  -8  -5         20.95         20.67         2.40 o
   5  -8  -5        254.71        209.54        21.10 o
   6  -8  -5        305.31        292.03        28.84 o
  -9  -7  -5         42.90         41.56         4.80 o
  -8  -7  -5         31.75         30.71         2.56 o
  -7  -7  -5         86.14         95.77         4.59 o
  -6  -7  -5         59.64         63.20        15.39 o
  -5  -7  -5          6.93          2.61         5.99 o
  -4  -7  -5        274.12        274.97         6.36 o
  -3  -7  -5        359.09        350.18        10.24 o
  -2  -7  -5       1079.99       1140.31        17.64 o
  -1  -7  -5       1364.47       1451.51        21.56 o
   0  -7  -5       2310.73       2418.53        39.53 o
   1  -7  -5        211.37        190.83         5.08 o
   2  -7  -5        260.03        262.25         4.72 o
   3  -7  -5        325.49        333.58        15.64 o
   4  -7  -5        116.99        113.48        11.24 o
   5  -7  -5         47.70         43.83         2.08 o
   6  -7  -5         31.84         28.69         8.48 o
   7  -7  -5         15.65         26.35         3.87 o
   8  -7  -5          8.83          2.21         2.95 o
  -9  -6  -5        130.86        148.27         9.32 o
  -8  -6  -5         27.32         24.29         2.87 o
  -7  -6  -5        128.78        140.10        12.65 o
  -6  -6  -5        140.34        141.28         5.71 o
  -5  -6  -5        254.50        248.46         5.75 o
  -4  -6  -5        214.06        231.63         4.81 o
  -3  -6  -5        203.80        175.17         3.78 o
  -2  -6  -5        104.27        120.20         5.49 o
  -1  -6  -5       4587.49       5010.74        93.25 o
   0  -6  -5       1608.02       1642.68        46.28 o
   1  -6  -5        252.60        228.46        15.56 o
   2  -6  -5         79.00         84.21         3.08 o
   3  -6  -5         22.57         19.92         3.22 o
   4  -6  -5         80.29         93.07         6.09 o
   5  -6  -5        105.56        113.03         3.37 o
   6  -6  -5         64.81         62.58         4.88 o
   7  -6  -5         40.68         43.31         4.24 o
   8  -6  -5          2.18          7.00         2.40 o
  -9  -5  -5         25.09         27.34         5.05 o
  -8  -5  -5         16.20         18.62         2.56 o
  -7  -5  -5         78.69         81.80         3.19 o
  -6  -5  -5          9.52         11.26         1.63 o
  -5  -5  -5        283.75        295.66        10.12 o
  -4  -5  -5         49.26         55.23         3.81 o
  -3  -5  -5         87.33         90.30         2.57 o
  -2  -5  -5       2465.50       2633.83        42.33 o
  -1  -5  -5       3011.75       3194.41        71.87 o
   0  -5  -5        909.29        944.68        20.90 o
   1  -5  -5       2733.27       2789.36        52.34 o
   2  -5  -5         82.50         59.94         8.13 o
   3  -5  -5         36.59         29.34         2.28 o
   4  -5  -5         47.92         50.50         1.78 o
   5  -5  -5        350.19        382.46        10.02 o
   6  -5  -5         47.48         42.35         3.26 o
   7  -5  -5         59.65         67.26         5.53 o
  -9  -4  -5          0.22         -0.19         2.39 o
  -8  -4  -5         14.07         15.47         5.64 o
  -7  -4  -5         13.03          9.37         3.74 o
  -6  -4  -5        137.62        135.93         3.83 o
  -5  -4  -5          1.44          0.73         1.18 o
  -4  -4  -5        101.63         90.03         3.31 o
  -3  -4  -5        374.40        368.33         6.37 o
  -2  -4  -5       4257.22       4696.79        85.60 o
  -1  -4  -5       2315.09       2330.83        52.58 o
   0  -4  -5        966.54       1024.99        19.68 o
   1  -4  -5         47.74         53.12         2.66 o
   2  -4  -5        623.30        650.13        17.64 o
   3  -4  -5         75.98         83.10         3.51 o
   4  -4  -5        322.97        328.51         8.22 o
   5  -4  -5        214.25        212.44         9.15 o
   6  -4  -5         24.66         25.76         2.60 o
   7  -4  -5         10.48         14.01         2.40 o
   8  -4  -5          2.38         -2.58         1.84 o
  -9  -3  -5         22.28         19.89         2.21 o
  -8  -3  -5         93.46         89.45         6.38 o
  -7  -3  -5         80.97         75.10         3.43 o
  -6  -3  -5         17.30         24.62         3.14 o
  -5  -3  -5         33.44         35.72         2.16 o
  -4  -3  -5        491.25        497.59         6.66 o
  -3  -3  -5        248.41        244.95        11.68 o
  -2  -3  -5       1615.57       1694.33        24.24 o
  -1  -3  -5       3919.43       4011.54        72.88 o
   0  -3  -5        298.86        286.54         6.65 o
   1  -3  -5        220.90        240.08         5.75 o
   2  -3  -5       5833.58       6108.33        95.31 o
   3  -3  -5        561.73        628.44        12.73 o
   4  -3  -5        186.71        196.64         4.50 o
   5  -3  -5        162.14        165.24         7.26 o
   6  -3  -5        183.12        194.02         8.91 o
   7  -3  -5         88.96         74.73         5.71 o
   8  -3  -5         14.18         22.30         3.13 o
  -9  -2  -5        187.99        169.54         6.87 o
  -8  -2  -5         54.49         58.46         5.92 o
  -7  -2  -5         52.67         64.50         8.11 o
  -6  -2  -5        103.63        112.00         4.01 o
  -5  -2  -5       1187.82       1272.01        16.15 o
  -4  -2  -5        140.09        168.64         6.65 o
  -3  -2  -5       2840.18       2774.59        44.20 o
  -2  -2  -5       1011.60       1074.26        15.49 o
  -1  -2  -5         65.99         47.70         2.43 o
   0  -2  -5        199.71        201.18        10.00 o
   1  -2  -5       1040.24       1007.09        23.65 o
   2  -2  -5       2366.00       2435.92        38.37 o
   3  -2  -5          9.06         11.03         1.33 o
   4  -2  -5        206.21        200.75         8.94 o
   5  -2  -5        401.08        406.01         8.23 o
   6  -2  -5         30.28         30.89         3.25 o
   7  -2  -5          7.22          9.40         1.94 o
   8  -2  -5          4.54          7.92         2.76 o
  -9  -1  -5        182.33        195.24        12.79 o
  -8  -1  -5         56.94         56.31         3.14 o
  -7  -1  -5        328.46        319.63         6.99 o
  -6  -1  -5        258.67        252.72         6.40 o
  -5  -1  -5         44.61         41.80         2.78 o
  -4  -1  -5        951.91        956.68        13.28 o
  -3  -1  -5         74.80         82.33         3.64 o
  -2  -1  -5        933.02        881.83        18.33 o
  -1  -1  -5       4762.80       4764.90        85.93 o
   0  -1  -5       1192.45       1085.95        32.94 o
   1  -1  -5        603.89        547.59         9.40 o
   2  -1  -5        472.26        490.92        11.15 o
   3  -1  -5        164.23        165.95         3.93 o
   4  -1  -5       2121.72       2250.22        41.84 o
   5  -1  -5        277.23        269.01         8.17 o
   6  -1  -5         40.97         41.76         1.78 o
   7  -1  -5         87.33         77.22        11.70 o
   8  -1  -5          7.23          9.95         2.76 o
  -9   0  -5         13.47         -0.96         4.61 o
  -8   0  -5         39.10         40.99        10.40 o
  -7   0  -5        427.38        412.87         9.38 o
  -6   0  -5        285.78        297.09         6.69 o
  -5   0  -5        365.44        370.47         6.33 o
  -4   0  -5        268.91        268.05         7.31 o
  -3   0  -5       7668.04       8018.46       112.03 o
  -2   0  -5        393.83        368.41         9.37 o
  -1   0  -5        912.82        890.99        16.86 o
   0   0  -5        465.34        446.73         9.90 o
   1   0  -5       3872.11       3857.81        60.60 o
   2   0  -5        536.53        501.56        11.17 o
   3   0  -5        556.56        572.61        11.85 o
   4   0  -5        388.80        425.81        15.40 o
   5   0  -5        911.52        891.01        16.22 o
   6   0  -5         50.73         43.89         2.28 o
   7   0  -5         14.84         15.83         8.48 o
   8   0  -5         17.96         12.06         2.11 o
  -9   1  -5         44.06         41.46         4.88 o
  -8   1  -5         31.20         30.63         6.81 o
  -7   1  -5         33.17         24.25         3.33 o
  -6   1  -5        120.02        123.61         6.67 o
  -5   1  -5        163.46        152.86         3.21 o
  -4   1  -5        268.19        265.33         6.41 o
  -3   1  -5        483.18        560.68        18.40 o
  -2   1  -5         15.50         18.46         1.23 o
  -1   1  -5        170.37        161.01         4.73 o
   0   1  -5         24.30         17.89         2.43 o
   1   1  -5       4478.25       4473.56        70.31 o
   2   1  -5       1686.86       1765.23        28.64 o
   3   1  -5        395.82        415.11        10.14 o
   4   1  -5        611.14        604.28        13.38 o
   5   1  -5        852.93        901.31        19.27 o
   6   1  -5         90.25         97.18        13.09 o
   7   1  -5        343.59        344.10        33.82 o
   8   1  -5         72.46         70.08         4.07 o
  -9   2  -5        125.18        159.59        25.25 o
  -8   2  -5         26.52         16.44         4.88 o
  -7   2  -5        328.46        344.71         8.52 o
  -6   2  -5        103.32         94.57         4.76 o
  -5   2  -5        187.99        189.12        10.56 o
  -4   2  -5       1600.90       1651.72        27.71 o
  -3   2  -5         75.28         69.92         2.66 o
  -2   2  -5        185.51        181.37         7.52 o
  -1   2  -5        193.54        189.49         3.86 o
   0   2  -5       1915.51       1994.61        28.82 o
   1   2  -5       2223.45       2254.86        32.07 o
   2   2  -5       1300.44       1400.50        32.99 o
   3   2  -5         61.17         65.84         7.96 o
   4   2  -5        687.44        698.51        15.03 o
   5   2  -5        510.60        469.86        10.79 o
   6   2  -5         59.26         56.74         3.41 o
   7   2  -5         97.81         97.86         5.71 o
   8   2  -5         30.00         31.34         2.83 o
  -9   3  -5          6.10          5.65         3.13 o
  -8   3  -5         32.77         33.53         7.00 o
  -7   3  -5         12.58          9.99         1.37 o
  -6   3  -5        545.55        569.35        12.83 o
  -5   3  -5         28.13         27.05         4.91 o
  -4   3  -5        181.92        174.64         7.24 o
  -3   3  -5        858.24        919.81        15.88 o
  -2   3  -5        673.36        719.23        12.43 o
  -1   3  -5        899.87        915.40        20.48 o
   0   3  -5        363.00        333.49         7.11 o
   1   3  -5        153.23        145.26         6.36 o
   2   3  -5        902.42        963.61        36.95 o
   3   3  -5        320.05        323.68        11.09 o
   4   3  -5        128.33        119.09        10.87 o
   5   3  -5         39.51         40.32         8.65 o
   6   3  -5          2.87         -3.87         2.58 o
   7   3  -5          5.44         10.32         2.76 o
   8   3  -5         24.23         22.53         2.56 o
  -9   4  -5         19.90         18.05         4.05 o
  -8   4  -5         64.81         86.29         4.87 o
  -7   4  -5         13.34         13.74         1.62 o
  -6   4  -5         74.39         81.09         3.15 o
  -5   4  -5         93.75         88.62         3.47 o
  -4   4  -5        276.45        296.19        15.06 o
  -3   4  -5        998.81        957.87        23.74 o
  -2   4  -5        126.94        128.11         5.75 o
  -1   4  -5        113.82        107.76         6.42 o
   0   4  -5        176.08        184.19         4.27 o
   1   4  -5       1411.52       1395.71        23.35 o
   2   4  -5        137.60        134.96        12.62 o
   3   4  -5        198.02        179.27        11.28 o
   4   4  -5        602.84        630.51        42.39 o
   5   4  -5        196.22        212.20         5.99 o
   6   4  -5         96.56        106.92         7.92 o
   7   4  -5         43.74         50.21         8.02 o
  -8   5  -5        105.14        104.79        15.02 o
  -7   5  -5        336.45        336.01        17.46 o
  -6   5  -5         37.02         21.26         1.92 o
  -5   5  -5         99.45         99.99         3.39 o
  -4   5  -5        220.72        236.11         7.42 o
  -3   5  -5        296.64        309.74        12.45 o
  -2   5  -5       1263.27       1261.28        21.73 o
  -1   5  -5       1716.69       1703.11        29.52 o
   0   5  -5        115.09        110.98         4.65 o
   1   5  -5        285.77        292.46         4.42 o
   2   5  -5         59.71         54.40         7.28 o
   3   5  -5         46.79         43.47         3.83 o
   4   5  -5         14.10         17.42         1.97 o
   5   5  -5        130.21        130.95         5.40 o
   6   5  -5          7.86         13.83         5.07 o
   7   5  -5         46.83         41.84         4.70 o
  -8   6  -5         13.75         22.70        10.41 o
  -7   6  -5         18.27         13.99         2.99 o
  -6   6  -5         80.32         70.48        10.69 o
  -5   6  -5        375.69        362.39         9.40 o
  -4   6  -5        359.56        383.04        26.08 o
  -3   6  -5       2655.01       2706.27        45.49 o
  -2   6  -5        240.94        240.63        10.17 o
  -1   6  -5         84.35         99.69         2.86 o
   0   6  -5        190.04        168.10         5.46 o
   1   6  -5         25.33         26.07         0.93 o
   2   6  -5         30.25         27.23         2.71 o
   3   6  -5        652.20        660.68        19.64 o
   4   6  -5        127.58        138.44        23.04 o
   5   6  -5        383.44        388.00        27.09 o
   6   6  -5         17.95         16.59         2.39 o
   7   6  -5         62.23         70.51         4.46 o
  -8   7  -5         16.39          4.79         2.58 o
  -7   7  -5         83.01         89.27         8.97 o
  -6   7  -5        141.72        152.49        11.84 o
  -5   7  -5         42.74         44.48         4.93 o
  -4   7  -5        257.03        250.96         7.61 o
  -3   7  -5       1321.32       1360.56        36.10 o
  -2   7  -5        194.96        189.86        11.81 o
  -1   7  -5        285.65        295.64         8.43 o
   0   7  -5         33.02         28.68         2.79 o
   1   7  -5        172.36        168.59         4.06 o
   2   7  -5         73.34         61.27         5.41 o
   3   7  -5         34.20         27.75         3.01 o
   4   7  -5         88.97         98.06         3.65 o
   5   7  -5        121.89        104.66        19.81 o
   6   7  -5         34.72         50.55         3.65 o
  -7   8  -5          4.50          5.97         2.29 o
  -6   8  -5         89.61         89.63         5.49 o
  -5   8  -5         37.43         43.52         2.82 o
  -4   8  -5        162.43        139.43         8.28 o
  -3   8  -5        200.09        178.58        14.59 o
  -2   8  -5         93.03         81.85         6.44 o
  -1   8  -5        220.42        211.68         5.63 o
   0   8  -5       1266.44       1293.70        26.89 o
   1   8  -5          0.07          2.20         0.95 o
   2   8  -5         60.01         52.09         3.45 o
   3   8  -5         85.36         77.53         7.63 o
   4   8  -5         10.41         21.47         3.04 o
   5   8  -5         27.67         36.81         5.44 o
   6   8  -5         12.78          8.90         2.30 o
  -7   9  -5          3.56          3.67         3.13 o
  -6   9  -5         33.31         36.35         3.44 o
  -5   9  -5         56.40         67.07         4.65 o
  -4   9  -5         68.11         66.60         4.49 o
  -3   9  -5         30.35         22.67         4.24 o
  -2   9  -5        239.99        254.35        18.69 o
  -1   9  -5         22.02         20.75         6.54 o
   0   9  -5        398.87        423.74        18.31 o
   1   9  -5        249.94        279.33         6.33 o
   2   9  -5        102.16         69.22         5.93 o
   3   9  -5         12.52         19.56         3.26 o
   4   9  -5         48.75         46.35         7.46 o
   5   9  -5          0.33         -1.61         2.39 o
   6   9  -5         19.72         15.79         8.11 o
  -6  10  -5         12.43          9.76         5.74 o
  -5  10  -5         76.22         77.45         6.27 o
  -4  10  -5         45.46         56.22         3.24 o
  -3  10  -5         14.70         28.50         6.33 o
  -2  10  -5         53.07         72.27         4.05 o
  -1  10  -5         26.82         31.96         2.94 o
   0  10  -5        392.77        396.76        14.24 o
   1  10  -5         89.06         84.81        10.37 o
   2  10  -5         19.53         23.35         2.29 o
   3  10  -5         11.47         15.30         3.50 o
   4  10  -5         30.50         32.79         3.58 o
   5  10  -5          1.75         -2.69         2.11 o
  -6  11  -5         16.52         12.13         2.64 o
  -5  11  -5         14.80         23.50         4.93 o
  -4  11  -5         24.88         31.75         7.92 o
  -3  11  -5          0.35         -1.43         1.44 o
  -2  11  -5          2.30         -2.02         1.35 o
  -1  11  -5          5.67         15.19         3.67 o
   0  11  -5          2.74          3.17         6.13 o
   1  11  -5         18.10         18.09         4.09 o
   2  11  -5          3.57         -2.06         2.48 o
   3  11  -5         45.41         49.40         5.34 o
   4  11  -5         29.35         29.60         4.03 o
  -5  12  -5          3.96          1.20         2.40 o
  -4  12  -5         12.63          9.21         2.58 o
  -3  12  -5          9.73         14.42         5.50 o
  -2  12  -5          7.62         11.64         4.31 o
  -1  12  -5        105.87         92.13         8.43 o
   0  12  -5         42.16         34.92         8.19 o
   1  12  -5          1.18          5.23         1.85 o
   2  12  -5         27.83         26.68         3.54 o
   3  12  -5          8.63         10.73         6.08 o
  -3  13  -5         44.77         49.53         2.98 o
  -2  13  -5         26.66         27.03         6.76 o
  -1  13  -5         10.06          5.14         3.73 o
   0  13  -5         22.12         10.33         2.67 o
   1  13  -5          1.00          5.77        14.01 o
   2  13  -5         17.99         14.98         8.20 o
   0 -17  -4          1.44         -2.95         5.90 o
  -3 -16  -4         92.65        101.73         7.37 o
  -2 -16  -4          8.23          3.87         4.42 o
  -1 -16  -4          3.50          0.00         4.24 o
   0 -16  -4          7.66         -0.92         3.69 o
   1 -16  -4        135.72        172.68        15.30 o
   2 -16  -4          2.60         12.72         6.82 o
  -4 -15  -4         17.01          7.00         3.13 o
  -3 -15  -4         28.38         26.81        10.87 o
  -2 -15  -4         11.94          8.21         2.30 o
  -1 -15  -4         10.28         10.24         1.90 o
   0 -15  -4         22.94         23.59         6.27 o
   1 -15  -4          2.01         18.98         4.79 o
   2 -15  -4         28.36         18.24         4.24 o
   3 -15  -4        187.05        152.77        11.79 o
   4 -15  -4        110.58        124.95         9.77 o
  -5 -14  -4         35.85         24.88         5.34 o
  -4 -14  -4         16.82         24.51         4.05 o
  -3 -14  -4         29.84         26.02         3.38 o
  -2 -14  -4          4.76         -0.03         2.40 o
  -1 -14  -4         57.67         72.76         4.24 o
   0 -14  -4        124.94        135.66         5.21 o
   1 -14  -4        105.51        103.20         7.92 o
   2 -14  -4        232.58        249.52        15.11 o
   3 -14  -4          4.91         -5.81         3.87 o
   4 -14  -4        469.19        394.37        24.14 o
   5 -14  -4        181.93        189.26        13.82 o
  -6 -13  -4         30.50         32.99         6.63 o
  -5 -13  -4         21.36         23.22         3.87 o
  -4 -13  -4          7.12         16.77         4.24 o
  -3 -13  -4         96.66        102.83         8.48 o
  -2 -13  -4        173.01        178.45        11.24 o
  -1 -13  -4        146.47        174.93         7.08 o
   0 -13  -4        338.13        327.32         9.78 o
   1 -13  -4         19.50         11.61         5.34 o
   3 -13  -4         15.00          4.61         3.69 o
   4 -13  -4        146.93        178.76        14.56 o
   5 -13  -4         24.09         45.52         7.19 o
  -6 -12  -4         22.19         23.40         4.98 o
  -5 -12  -4         20.89         22.73         3.59 o
  -4 -12  -4          9.09         16.20         2.96 o
  -3 -12  -4         82.35         77.40         3.82 o
  -2 -12  -4        158.42        185.07         8.61 o
  -1 -12  -4        137.24        135.47         9.42 o
   0 -12  -4         96.42         99.58         4.32 o
   1 -12  -4         14.40         23.77         5.34 o
   2 -12  -4         72.74         95.09         8.29 o
   3 -12  -4         18.92         27.09         4.98 o
   4 -12  -4         69.01         65.61         7.19 o
   6 -12  -4         22.55         45.52         7.37 o
  -7 -11  -4         78.09        101.91         7.56 o
  -6 -11  -4        238.36        247.87        13.45 o
  -5 -11  -4        261.19        224.07        15.85 o
  -4 -11  -4        618.19        627.08        14.44 o
  -3 -11  -4        185.80        172.74        16.82 o
  -2 -11  -4        149.43        148.23         3.98 o
  -1 -11  -4         96.36         95.80         4.73 o
   0 -11  -4        120.13        140.27         4.06 o
   1 -11  -4        317.53        307.04        10.02 o
   2 -11  -4        113.47        113.31        12.81 o
   3 -11  -4        457.40        426.94        13.54 o
   4 -11  -4          9.01          2.29         1.37 o
   5 -11  -4        116.85         82.74         6.45 o
   6 -11  -4         56.43         68.00         7.56 o
  -7 -10  -4         81.81         82.07         5.25 o
  -6 -10  -4        131.86        126.61         8.66 o
  -5 -10  -4        221.65        219.40         9.15 o
  -4 -10  -4        300.32        293.74        13.03 o
  -3 -10  -4        574.27        543.26        16.97 o
  -2 -10  -4        206.54        181.88         8.48 o
  -1 -10  -4        586.76        611.33        10.35 o
   0 -10  -4         81.26         83.75         5.58 o
   1 -10  -4        322.73        310.24        12.71 o
   2 -10  -4         56.83         56.03        10.60 o
   3 -10  -4        133.63        151.94        12.99 o
   4 -10  -4        394.61        395.99        12.25 o
   5 -10  -4        108.46         86.98         5.53 o
   6 -10  -4         43.38         50.31         5.90 o
   7 -10  -4         24.40         31.33         4.98 o
  -8  -9  -4        160.58        177.08         8.66 o
  -7  -9  -4          3.33          7.87         6.08 o
  -6  -9  -4         31.07         31.70         4.98 o
  -5  -9  -4         15.45         22.70         3.21 o
  -4  -9  -4        253.43        233.13        14.98 o
  -3  -9  -4         45.17         53.95         3.05 o
  -2  -9  -4       1070.03       1057.78        16.97 o
  -1  -9  -4         50.58         59.25         3.20 o
   0  -9  -4       1546.82       1618.20        24.66 o
   1  -9  -4        152.19        150.79         7.97 o
   2  -9  -4        123.56        123.35        11.30 o
   3  -9  -4        281.41        274.97         7.45 o
   4  -9  -4        579.50        559.49        13.86 o
   5  -9  -4          6.27          0.92         3.87 o
   6  -9  -4         26.09         28.56         4.79 o
   7  -9  -4          4.26         -0.92         3.13 o
  -8  -8  -4         72.11         79.29         5.03 o
  -7  -8  -4         95.64        106.88         5.69 o
  -6  -8  -4          5.73          2.70         1.98 o
  -5  -8  -4         21.74         22.76         3.87 o
  -4  -8  -4        297.12        289.21        18.78 o
  -3  -8  -4        225.97        226.19         8.61 o
  -2  -8  -4         61.88         60.03         3.33 o
  -1  -8  -4        370.30        396.47         9.76 o
   0  -8  -4         80.14         83.29         4.94 o
   1  -8  -4        770.82        770.57        18.17 o
   2  -8  -4         93.05         93.99         6.68 o
   3  -8  -4        250.68        237.02         5.31 o
   4  -8  -4        113.91         95.50         3.64 o
   5  -8  -4        145.45        123.27         5.74 o
   6  -8  -4         87.37         80.12        22.48 o
   7  -8  -4         46.61         32.07         4.24 o
  -9  -7  -4         23.16         15.42         4.15 o
  -8  -7  -4          5.71         11.35         3.37 o
  -7  -7  -4        309.93        330.86         9.28 o
  -6  -7  -4        153.82        131.30        16.86 o
  -5  -7  -4         42.22         43.79         3.50 o
  -4  -7  -4        206.05        221.39        11.23 o
  -3  -7  -4         86.02         84.93         2.34 o
  -2  -7  -4        229.74        241.16         5.54 o
  -1  -7  -4       2377.83       2462.26        35.99 o
   0  -7  -4        324.46        295.24         6.30 o
   1  -7  -4         39.15         41.29         1.70 o
   2  -7  -4         44.50         48.93         2.35 o
   3  -7  -4       1228.42       1260.72        22.09 o
   4  -7  -4        107.31        115.62         6.62 o
   5  -7  -4        125.37        117.44         3.98 o
   6  -7  -4        113.55        125.91        14.19 o
   7  -7  -4         65.46         95.28         6.63 o
   8  -7  -4         24.33         33.72         4.98 o
  -9  -6  -4         11.52         13.22         5.72 o
  -8  -6  -4        177.59        187.33         5.49 o
  -7  -6  -4        126.74        134.11         9.91 o
  -6  -6  -4        145.93        121.86         5.08 o
  -5  -6  -4         32.23         36.48         2.72 o
  -4  -6  -4        188.14        188.40         5.19 o
  -3  -6  -4         12.17          9.52         1.33 o
  -2  -6  -4        109.46        102.65         4.47 o
  -1  -6  -4         92.06        105.49         3.60 o
   0  -6  -4         51.44         45.43         2.45 o
   1  -6  -4        192.44        209.05         6.57 o
   2  -6  -4        650.13        684.88        10.59 o
   3  -6  -4        157.80        157.90         3.76 o
   4  -6  -4        144.15        153.96         5.72 o
   5  -6  -4         10.68          6.96         1.09 o
   6  -6  -4        155.96        129.15        10.55 o
   7  -6  -4         68.22         80.72         5.90 o
   8  -6  -4          0.74          5.16         3.32 o
  -9  -5  -4        174.27        183.03         6.76 o
  -8  -5  -4         34.21         21.86         4.63 o
  -7  -5  -4        134.04        120.06         5.48 o
  -6  -5  -4        265.85        277.76         7.10 o
  -5  -5  -4        269.65        261.16         8.62 o
  -4  -5  -4        114.98        107.02         3.99 o
  -3  -5  -4        232.24        257.82         5.95 o
  -2  -5  -4        155.45        157.94         4.47 o
  -1  -5  -4        764.58        785.66        11.85 o
   0  -5  -4        420.63        419.24        12.37 o
   1  -5  -4       1572.39       1641.92        31.00 o
   2  -5  -4         24.00         24.48         2.00 o
   3  -5  -4       2128.27       2279.38        51.52 o
   4  -5  -4        125.62        116.80         4.12 o
   5  -5  -4        249.23        239.57         7.21 o
   6  -5  -4        205.53        207.43         7.92 o
   7  -5  -4         92.20         75.74         5.53 o
   8  -5  -4          8.29         11.79         2.58 o
  -9  -4  -4         30.69         25.50         2.15 o
  -8  -4  -4         46.39         48.79         3.54 o
  -7  -4  -4        433.68        397.38         8.82 o
  -6  -4  -4        189.98        176.53         8.72 o
  -5  -4  -4         42.49         49.71         3.01 o
  -4  -4  -4          3.99          3.15         1.46 o
  -3  -4  -4         83.10         94.25         5.11 o
  -2  -4  -4       2003.93       1898.78        30.88 o
  -1  -4  -4        307.68        344.85         7.06 o
   0  -4  -4       5329.64       5164.18        93.34 o
   1  -4  -4       1392.88       1380.47        46.65 o
   2  -4  -4         82.50         89.69         2.55 o
   3  -4  -4       1390.49       1490.81        24.19 o
   4  -4  -4         45.53         45.85         3.61 o
   5  -4  -4         82.70         83.77         3.30 o
   6  -4  -4        277.26        294.00        22.85 o
   7  -4  -4         90.03        107.62         6.45 o
   8  -4  -4         94.71         85.69         6.45 o
  -9  -3  -4          1.91          0.16         2.85 o
  -8  -3  -4        371.09        346.65        15.85 o
  -7  -3  -4          3.28         -2.15         2.76 o
  -6  -3  -4         32.10         35.57         3.72 o
  -5  -3  -4        556.15        584.32        10.20 o
  -4  -3  -4       1426.49       1488.57        22.37 o
  -3  -3  -4       1204.88       1182.91        14.72 o
  -2  -3  -4       3922.68       3970.09        62.28 o
  -1  -3  -4       4059.46       3870.18        85.81 o
   0  -3  -4        310.96        276.31         5.91 o
   1  -3  -4        224.22        224.67        13.24 o
   2  -3  -4        760.12        745.99        34.62 o
   3  -3  -4       1311.15       1493.52        24.59 o
   4  -3  -4        809.09        830.35        15.88 o
   5  -3  -4        276.09        299.32         6.13 o
   6  -3  -4        295.33        300.92         6.60 o
   7  -3  -4        149.30        160.88         7.56 o
  -9  -2  -4         19.89         16.21         5.47 o
  -8  -2  -4         18.89         23.95         2.38 o
  -7  -2  -4        366.21        361.02        10.29 o
  -6  -2  -4        242.56        234.08         5.29 o
  -5  -2  -4         95.20         95.52         4.43 o
  -4  -2  -4        115.34        129.19         2.64 o
  -3  -2  -4        243.67        253.32        10.00 o
  -2  -2  -4        295.04        279.39         7.18 o
  -1  -2  -4        330.51        297.16        12.36 o
   0  -2  -4       6953.70       6670.87       146.98 o
   1  -2  -4        739.18        727.52        13.79 o
   2  -2  -4       3379.91       3285.14       118.57 o
   3  -2  -4       2162.46       2207.58        41.10 o
   4  -2  -4        121.92        115.37         3.94 o
   5  -2  -4         44.57         40.65         2.37 o
   6  -2  -4        448.53        446.62        14.50 o
   7  -2  -4         25.08         22.62         2.76 o
   8  -2  -4         18.69         21.75         2.95 o
  -9  -1  -4         91.96         97.69         8.86 o
  -8  -1  -4        109.36        105.63         7.39 o
  -7  -1  -4        186.99        188.65         5.14 o
  -6  -1  -4        118.17        116.77         4.01 o
  -5  -1  -4        155.76        153.88         3.91 o
  -4  -1  -4        847.38        863.12        11.15 o
  -3  -1  -4        325.70        320.19         9.04 o
  -2  -1  -4        413.72        382.40         6.92 o
  -1  -1  -4        369.27        361.63         6.92 o
   0  -1  -4        180.64        173.46        10.83 o
   1  -1  -4       1123.48       1041.29        31.50 o
   2  -1  -4       2121.95       2212.38        87.27 o
   3  -1  -4        426.66        377.59         7.34 o
   4  -1  -4        358.81        364.55         7.10 o
   5  -1  -4        463.94        475.66        13.17 o
   6  -1  -4         17.83         19.00         2.05 o
   7  -1  -4        130.35        135.57         5.15 o
   8  -1  -4         27.61         15.66         2.58 o
  -9   0  -4         67.48         79.91        11.02 o
  -8   0  -4         15.06         16.80         1.95 o
  -7   0  -4          4.56          6.91         1.98 o
  -6   0  -4        319.39        341.28         5.65 o
  -5   0  -4        594.11        614.62        12.48 o
  -4   0  -4        722.96        731.41        14.18 o
  -3   0  -4        317.98        357.39         5.73 o
  -2   0  -4        105.62         93.23         2.31 o
  -1   0  -4       1041.22       1002.54        18.86 o
   0   0  -4       2022.65       1939.25        35.75 o
   1   0  -4          2.60          1.45         0.56 o
   2   0  -4        858.27        940.69        24.78 o
   3   0  -4         69.54         70.09         4.17 o
   4   0  -4        327.31        307.20         5.94 o
   5   0  -4       1246.91       1220.37        21.68 o
   6   0  -4         83.32         92.73         3.34 o
   7   0  -4         47.78         42.39         4.98 o
   8   0  -4         97.90         92.40         4.47 o
  -9   1  -4         36.96         32.42         7.90 o
  -8   1  -4         24.74         25.35         2.96 o
  -7   1  -4          0.97          5.86         1.51 o
  -6   1  -4        187.51        204.18         4.92 o
  -5   1  -4        295.81        299.87         4.93 o
  -4   1  -4       2652.98       2773.26        44.73 o
  -3   1  -4        835.65        947.37        15.85 o
  -2   1  -4       2390.72       2318.98        59.34 o
  -1   1  -4        430.16        385.67         7.23 o
   0   1  -4         24.43         25.86         2.53 o
   1   1  -4         96.89        102.18         4.98 o
   2   1  -4       2214.20       2310.49        42.58 o
   3   1  -4       1196.49       1136.19        34.44 o
   4   1  -4        384.07        375.49         8.59 o
   5   1  -4        690.42        736.55        16.54 o
   6   1  -4        219.33        220.13         7.71 o
   7   1  -4        170.12        156.08         6.09 o
   8   1  -4        127.66        135.14         6.42 o
  -9   2  -4         25.90         23.06         9.03 o
  -8   2  -4         71.20         66.18         5.35 o
  -7   2  -4         81.26         63.33         3.69 o
  -6   2  -4        470.41        481.60         9.83 o
  -5   2  -4        305.37        338.37         7.26 o
  -4   2  -4        613.83        603.99        16.62 o
  -3   2  -4         53.70         59.76         1.93 o
  -2   2  -4       6254.74       6705.40       104.14 o
  -1   2  -4       1182.93       1203.38        19.53 o
   0   2  -4         86.62         82.56         3.78 o
   1   2  -4        882.93        893.20        17.33 o
   2   2  -4        144.52        151.75         4.48 o
   3   2  -4        498.04        517.17        12.37 o
   4   2  -4         45.27         54.13         4.64 o
   5   2  -4        857.30        866.11        17.51 o
   6   2  -4          1.78          0.66         1.50 o
   7   2  -4          6.63         15.19         2.11 o
   8   2  -4         45.31         43.94         5.16 o
  -9   3  -4         52.57         67.01        14.10 o
  -8   3  -4         35.31         35.46         3.01 o
  -7   3  -4          0.21         -3.15         2.10 o
  -6   3  -4        371.93        382.80         6.84 o
  -5   3  -4        590.36        609.72        11.38 o
  -4   3  -4          8.68         21.14         1.69 o
  -3   3  -4       1021.75       1122.25        22.17 o
  -2   3  -4       2742.31       2958.98        59.40 o
  -1   3  -4        276.13        303.06         7.24 o
   0   3  -4        138.71        130.16         5.19 o
   1   3  -4        579.59        604.81        12.61 o
   2   3  -4         23.18         22.29         1.94 o
   3   3  -4        492.06        499.79        10.45 o
   4   3  -4        147.83        164.25         4.54 o
   5   3  -4        161.40        154.94         4.24 o
   6   3  -4        210.97        197.22        11.43 o
   7   3  -4         10.43          7.44         2.49 o
   8   3  -4        202.98        206.89         8.58 o
  -9   4  -4         60.51         56.53         4.25 o
  -8   4  -4         84.00         83.49        11.52 o
  -7   4  -4          3.87          5.77         3.20 o
  -6   4  -4         37.11         36.73         4.00 o
  -5   4  -4        379.78        359.84        17.77 o
  -4   4  -4         55.92         56.64         5.32 o
  -3   4  -4        990.32       1008.29        17.24 o
  -2   4  -4       2267.36       2386.71        38.61 o
  -1   4  -4       2129.08       2136.91        34.54 o
   0   4  -4        185.53        179.37         5.60 o
   1   4  -4        129.33        126.57         5.41 o
   2   4  -4        926.24        893.91        22.34 o
   3   4  -4         67.85         61.82         8.02 o
   4   4  -4         75.97         75.56         5.34 o
   5   4  -4         68.67         60.68         2.37 o
   6   4  -4         16.06         17.28         8.94 o
   7   4  -4         55.12         43.84         5.16 o
   8   4  -4         14.53         37.78         5.53 o
  -9   5  -4          1.79          7.92         5.16 o
  -8   5  -4         78.69         74.35         9.68 o
  -7   5  -4         76.34         68.94         2.66 o
  -6   5  -4         16.66         17.31         1.95 o
  -5   5  -4        352.10        297.32         8.76 o
  -4   5  -4        201.24        203.88         4.84 o
  -3   5  -4        818.67        875.62        15.32 o
  -2   5  -4        867.43        898.75        15.42 o
  -1   5  -4         41.01         41.38         4.20 o
   0   5  -4        454.83        490.48         8.79 o
   1   5  -4        918.88        909.88        22.63 o
   2   5  -4        191.16        191.80         5.14 o
   3   5  -4         39.60         40.20         5.22 o
   4   5  -4         65.49         65.15         5.15 o
   5   5  -4         20.25         15.17         2.10 o
   6   5  -4        122.00        117.65         8.29 o
   7   5  -4         23.57         18.21         3.13 o
  -8   6  -4        100.46        112.08        22.67 o
  -7   6  -4         21.22         24.56         9.74 o
  -6   6  -4         31.91         33.49         4.75 o
  -5   6  -4        329.02        309.11        25.38 o
  -4   6  -4        231.82        214.21         5.85 o
  -3   6  -4         14.36          7.39         1.54 o
  -2   6  -4        413.64        433.01        20.32 o
  -1   6  -4        889.94        885.46        19.88 o
   0   6  -4         10.82         11.79         2.18 o
   1   6  -4        174.81        199.26         3.67 o
   2   6  -4         35.34         40.67         2.07 o
   3   6  -4        177.44        168.93         4.84 o
   4   6  -4        190.45        186.63         5.24 o
   5   6  -4        185.10        178.98         5.10 o
   6   6  -4         39.43         34.80         8.29 o
   7   6  -4         64.08         67.66         8.57 o
  -8   7  -4          4.27          6.77         5.53 o
  -7   7  -4         22.64         28.07         5.88 o
  -6   7  -4         23.17         24.92         3.61 o
  -5   7  -4        444.77        430.35        10.24 o
  -4   7  -4        352.92        355.33         8.79 o
  -3   7  -4        296.83        283.37         7.01 o
  -2   7  -4         96.44         92.73         5.42 o
  -1   7  -4        115.76        107.58         6.20 o
   0   7  -4         36.69         41.89         6.18 o
   1   7  -4       3377.19       3628.43        48.06 o
   2   7  -4        452.31        419.26        14.32 o
   3   7  -4         25.76         16.61         2.44 o
   4   7  -4          0.13          2.49         4.42 o
   5   7  -4         57.91         69.66         5.34 o
   6   7  -4         11.43          2.89         2.11 o
   7   7  -4         63.53         66.22         5.62 o
  -8   8  -4         42.29         41.84        10.32 o
  -7   8  -4          4.43          3.13         6.34 o
  -6   8  -4          1.87          1.25         2.42 o
  -5   8  -4         56.13         52.11         5.90 o
  -4   8  -4        146.89        150.89         6.01 o
  -3   8  -4         78.71         69.13         6.25 o
  -2   8  -4        157.26        165.11         9.78 o
  -1   8  -4         28.36         34.35         4.72 o
   0   8  -4          4.01         10.88         4.52 o
   1   8  -4        789.76        759.74        15.01 o
   2   8  -4        941.80       1019.67        21.56 o
   3   8  -4         34.36         33.08         3.99 o
   4   8  -4         55.92         53.29         8.39 o
   5   8  -4         37.06         33.13        10.32 o
   6   8  -4          6.30          5.32         1.73 o
  -7   9  -4         12.31         15.72         2.45 o
  -6   9  -4         31.58         37.38         6.60 o
  -5   9  -4         95.75         84.12         8.97 o
  -4   9  -4         11.54          6.25         3.90 o
  -3   9  -4         79.66         78.95         8.53 o
  -2   9  -4        388.21        372.80         9.07 o
  -1   9  -4         56.85         62.13         3.50 o
   0   9  -4         21.56         26.04         3.47 o
   1   9  -4        226.07        197.30         7.71 o
   2   9  -4        473.76        535.07        10.58 o
   3   9  -4        330.21        337.28        12.00 o
   4   9  -4         70.99         80.41        10.60 o
   5   9  -4         32.65         23.57         9.58 o
   6   9  -4         25.96         19.84         7.28 o
  -7  10  -4         14.50         12.29         3.04 o
  -6  10  -4          5.54         18.21         5.29 o
  -5  10  -4        130.81        131.22         5.03 o
  -4  10  -4         50.42         62.05         7.28 o
  -3  10  -4        134.01        121.98         8.86 o
  -2  10  -4         62.08         62.60         5.94 o
  -1  10  -4        279.74        278.31        14.76 o
   0  10  -4        213.03        197.56        12.55 o
   1  10  -4        122.87        131.87         4.70 o
   2  10  -4        165.71        176.45        10.45 o
   3  10  -4        356.37        336.12         8.19 o
   4  10  -4         18.15          7.37         2.86 o
   5  10  -4         88.05         74.38         5.17 o
  -6  11  -4          4.34         19.74         3.31 o
  -5  11  -4         17.10         39.06        17.32 o
  -4  11  -4          3.11          6.50         3.88 o
  -3  11  -4         34.74         35.60        13.45 o
  -2  11  -4         16.02         12.58         1.73 o
  -1  11  -4         29.63         30.99         7.18 o
   0  11  -4         44.15         42.85         3.37 o
   1  11  -4        303.11        303.22        21.18 o
   2  11  -4        117.58        122.96         5.85 o
   3  11  -4         57.65         72.40         6.04 o
   4  11  -4         52.52         58.23         7.00 o
   5  11  -4          8.73         23.21         3.64 o
  -5  12  -4         18.22         -2.76         3.50 o
  -4  12  -4          0.60          3.90         4.52 o
  -3  12  -4         22.12         27.52         5.53 o
  -2  12  -4        193.33        193.42         6.41 o
  -1  12  -4         14.41         15.39         3.04 o
   0  12  -4         82.58         84.25         3.54 o
   1  12  -4        102.10        118.94         9.54 o
   2  12  -4         22.37         25.14         2.19 o
   3  12  -4         31.38         27.88        14.10 o
   4  12  -4        179.82        180.79        14.47 o
  -4  13  -4          4.75          5.23         4.05 o
  -3  13  -4          0.71          5.24         4.02 o
  -2  13  -4         11.92         18.68         5.20 o
  -1  13  -4         23.87         26.79         2.29 o
   0  13  -4         31.07         34.83         7.07 o
   1  13  -4        170.20        159.34        11.74 o
   2  13  -4         15.81         12.67         3.14 o
   3  13  -4          6.86          5.79         6.08 o
  -2  14  -4         20.49         26.97         2.62 o
  -1  14  -4          9.81         11.21         2.90 o
   0  14  -4         86.19         90.74         6.15 o
   1  14  -4         34.44         49.81         4.36 o
  -3 -16  -3         47.54         37.23         5.53 o
  -2 -16  -3          9.12         11.06         4.05 o
  -1 -16  -3          5.51         15.85         4.61 o
   0 -16  -3          5.42         18.61         4.61 o
   1 -16  -3         44.46         41.46         6.63 o
   2 -16  -3         14.58         21.75         5.16 o
  -4 -15  -3         13.77         15.66         4.24 o
  -3 -15  -3          3.89         20.75         5.62 o
  -2 -15  -3         12.94         18.75         3.06 o
  -1 -15  -3         42.82         44.34         9.58 o
   0 -15  -3         20.70          8.29         5.53 o
   1 -15  -3         39.47         40.17         7.74 o
   2 -15  -3         10.88         14.37         6.45 o
   3 -15  -3         16.50         22.11         7.19 o
   4 -15  -3         34.88         44.97         7.19 o
  -5 -14  -3         14.81         20.09         4.98 o
  -4 -14  -3          6.20          7.92         3.32 o
  -3 -14  -3         20.53         14.12         2.47 o
  -1 -14  -3         22.64         25.81         6.27 o
   0 -14  -3         44.01         39.02         4.42 o
   1 -14  -3        157.37        164.38        11.43 o
   2 -14  -3          3.96         -6.27         4.24 o
   3 -14  -3         10.13          0.00         5.53 o
   4 -14  -3        337.76        330.43        22.11 o
   5 -14  -3         63.79         57.87         7.92 o
  -5 -13  -3          1.45          1.84         2.76 o
  -4 -13  -3          7.53          0.18         3.50 o
  -3 -13  -3          9.75          2.12         4.79 o
  -2 -13  -3        143.02        118.71         6.36 o
  -1 -13  -3         46.00         46.56         6.36 o
   0 -13  -3         23.16         30.92         2.65 o
   1 -13  -3         51.10         52.82         4.70 o
   2 -13  -3         18.28         13.45         6.27 o
   3 -13  -3          2.70         13.08         4.79 o
   4 -13  -3         10.29          4.98         4.79 o
   5 -13  -3          4.19         -2.03         4.05 o
  -6 -12  -3         93.33         99.88        10.32 o
  -5 -12  -3         12.51         23.96         5.16 o
  -4 -12  -3          6.23          9.57         2.03 o
  -3 -12  -3        364.48        343.25        12.53 o
  -2 -12  -3        518.56        538.33        15.97 o
  -1 -12  -3        290.71        302.28         8.07 o
   0 -12  -3        157.57        127.32         9.95 o
   1 -12  -3         58.54         54.96         2.54 o
   2 -12  -3         57.81         51.05         6.63 o
   3 -12  -3         36.74         16.59         3.87 o
   4 -12  -3         81.60         98.96         7.92 o
   5 -12  -3         14.64         17.51         4.79 o
   6 -12  -3         13.02         22.85         4.61 o
  -6 -11  -3         31.59         36.86         6.27 o
  -5 -11  -3         25.95         25.25         3.13 o
  -4 -11  -3        324.56        325.57        10.28 o
  -3 -11  -3       2512.37       2531.42       102.19 o
  -2 -11  -3        843.23        865.85        29.39 o
  -1 -11  -3        160.72        148.23        15.57 o
   0 -11  -3        225.34        226.29         9.16 o
   1 -11  -3        402.69        367.61        17.32 o
   2 -11  -3        662.04        570.18        24.33 o
   3 -11  -3       1309.25       1355.06        50.86 o
   4 -11  -3         85.93         74.64         6.45 o
   5 -11  -3         24.53         14.74         4.61 o
   6 -11  -3          5.93         15.11         6.45 o
  -7 -10  -3        166.88        175.03         8.53 o
  -6 -10  -3         55.91         51.78         5.90 o
  -5 -10  -3        130.26        124.49         4.67 o
  -4 -10  -3        731.81        718.40        17.15 o
  -3 -10  -3        633.63        627.06        14.50 o
  -2 -10  -3         17.40         13.01         2.07 o
  -1 -10  -3        223.90        224.48        13.51 o
   0 -10  -3          5.79          2.39         1.46 o
   1 -10  -3        190.65        197.67         6.02 o
   2 -10  -3        101.99         89.80         6.17 o
   3 -10  -3        201.62        158.02        10.04 o
   4 -10  -3         52.83         40.72         3.13 o
   5 -10  -3         35.03         30.48        11.98 o
   6 -10  -3         84.81         97.86         7.74 o
   7 -10  -3         58.04         51.42         7.74 o
  -8  -9  -3         40.78         43.12         4.79 o
  -7  -9  -3         20.88         17.07        10.14 o
  -6  -9  -3         14.00         14.74         2.22 o
  -5  -9  -3        239.39        238.35         7.55 o
  -4  -9  -3        142.52        133.84         5.96 o
  -3  -9  -3        949.50        978.16        20.27 o
  -2  -9  -3       1270.80       1227.88        31.41 o
  -1  -9  -3        280.59        271.55         7.58 o
   0  -9  -3          1.24          1.85         1.07 o
   1  -9  -3          3.89          8.04         4.00 o
   2  -9  -3        271.18        256.82        11.65 o
   3  -9  -3        927.22        920.44        20.09 o
   4  -9  -3        687.73        675.05        29.28 o
   5  -9  -3         73.06         91.49         6.15 o
   6  -9  -3         79.55         85.32         7.74 o
   7  -9  -3         32.31         35.38         6.45 o
  -8  -8  -3         55.51         47.73         5.13 o
  -7  -8  -3        111.56        116.68         9.40 o
  -6  -8  -3         55.61         68.37         7.37 o
  -5  -8  -3        130.33        137.36         4.29 o
  -4  -8  -3         39.70         37.39         3.47 o
  -3  -8  -3        178.98        187.75         8.64 o
  -2  -8  -3        251.69        226.06         5.23 o
  -1  -8  -3         89.05         83.65         2.46 o
   0  -8  -3        789.78        834.60        13.10 o
   1  -8  -3         21.34         20.19         3.22 o
   2  -8  -3        497.74        518.99        27.40 o
   3  -8  -3         75.22         80.97         2.67 o
   4  -8  -3         86.34         82.41         6.05 o
   5  -8  -3        382.70        364.70        28.54 o
   6  -8  -3         19.40         19.32         8.20 o
   7  -8  -3          1.25         -3.32         2.21 o
   8  -8  -3          9.88         13.45         3.50 o
  -8  -7  -3         41.31         45.03         3.19 o
  -7  -7  -3          7.41         -1.11         5.53 o
  -6  -7  -3        200.80        214.71         7.10 o
  -5  -7  -3          2.07          3.77         3.69 o
  -4  -7  -3        282.49        287.92        10.50 o
  -3  -7  -3         87.63         89.17         7.69 o
  -2  -7  -3        145.10        137.25         3.51 o
  -1  -7  -3        137.20        147.43         3.83 o
   0  -7  -3         62.86         72.02         1.84 o
   1  -7  -3         63.85         69.72         2.76 o
   2  -7  -3       1131.06       1116.36        22.76 o
   3  -7  -3        671.40        697.22        12.82 o
   4  -7  -3        133.90        122.19         3.51 o
   5  -7  -3         27.60         33.54         3.69 o
   6  -7  -3          6.19          7.00         5.34 o
   7  -7  -3         25.65         30.96         4.42 o
   8  -7  -3         23.71         25.43         4.98 o
  -9  -6  -3         44.12         46.71         4.79 o
  -8  -6  -3         33.57         40.83         6.66 o
  -7  -6  -3        160.17        128.22         3.99 o
  -6  -6  -3         51.53         46.78         5.94 o
  -5  -6  -3         20.69         18.57         1.77 o
  -4  -6  -3        250.83        234.68         4.25 o
  -3  -6  -3         95.12        115.10         3.06 o
  -2  -6  -3        172.98        163.77         7.62 o
  -1  -6  -3       2197.64       2307.36        33.17 o
   0  -6  -3        487.02        507.08         7.90 o
   1  -6  -3        982.87       1060.12        20.00 o
   2  -6  -3         52.63         48.21         3.00 o
   3  -6  -3        908.10        946.52        16.57 o
   4  -6  -3        179.61        179.30         4.16 o
   5  -6  -3        171.87        135.22         9.31 o
   6  -6  -3        260.36        268.28         7.19 o
   7  -6  -3         61.35         55.84         5.16 o
   8  -6  -3         21.39         23.77         4.05 o
  -9  -5  -3        134.43        133.01         4.98 o
  -8  -5  -3         45.55         38.32         3.35 o
  -7  -5  -3        257.39        266.25         8.54 o
  -6  -5  -3        144.70        143.14         5.10 o
  -5  -5  -3        167.29        164.41         4.16 o
  -4  -5  -3       1356.59       1340.11        18.24 o
  -3  -5  -3       2012.18       2089.21        27.74 o
  -2  -5  -3        304.04        300.05        10.53 o
  -1  -5  -3       2301.29       2223.92        31.79 o
   0  -5  -3        982.76        951.66        14.15 o
   1  -5  -3       1751.21       1621.33        36.04 o
   2  -5  -3         76.19         64.05         1.96 o
   3  -5  -3       1670.74       1828.48        30.28 o
   4  -5  -3        128.58        123.07         8.17 o
   5  -5  -3        134.54        137.97         7.39 o
   6  -5  -3        148.49        139.71         5.73 o
   7  -5  -3         91.89         85.51         6.45 o
  -9  -4  -3         59.15         56.54         8.33 o
  -8  -4  -3          2.75          4.39         5.86 o
  -7  -4  -3        253.99        236.96         5.77 o
  -6  -4  -3        104.67        109.27         4.79 o
  -5  -4  -3         73.07         62.26         2.60 o
  -4  -4  -3        622.16        631.36        11.52 o
  -3  -4  -3        263.38        268.38         5.25 o
  -2  -4  -3        146.11        144.57         5.04 o
  -1  -4  -3       1612.39       1607.92        27.10 o
   0  -4  -3        477.52        475.35         8.17 o
   1  -4  -3         12.10         19.89         1.48 o
   2  -4  -3         23.34         26.71         3.56 o
   3  -4  -3          5.65          5.40         1.75 o
   4  -4  -3        252.46        257.59         5.13 o
   5  -4  -3        153.03        153.14         5.61 o
   6  -4  -3        539.07        541.45        19.81 o
   8  -4  -3         21.98         14.37         3.32 o
  -9  -3  -3          0.53          3.63         1.76 o
  -8  -3  -3        213.36        206.10         8.41 o
  -7  -3  -3          7.79          6.55         2.76 o
  -6  -3  -3         55.34         54.39         5.53 o
  -5  -3  -3        124.07        124.48         3.83 o
  -4  -3  -3        786.76        811.17        17.40 o
  -3  -3  -3       1219.38       1145.76        15.28 o
  -2  -3  -3       1628.16       1606.48        21.00 o
  -1  -3  -3       1829.89       1721.83        31.81 o
   0  -3  -3       2863.79       2708.81        50.12 o
   1  -3  -3       4420.97       4301.65        98.60 o
   2  -3  -3       1012.83       1069.55        19.76 o
   3  -3  -3        319.03        359.38         7.48 o
   4  -3  -3        268.06        277.05         6.12 o
   5  -3  -3         86.71         91.29         4.60 o
   6  -3  -3        217.19        205.69         6.60 o
   7  -3  -3         33.22         38.52         3.69 o
   8  -3  -3          5.88          7.19         1.84 o
  -9  -2  -3         21.52          9.62         6.18 o
  -8  -2  -3        202.31        195.41         6.11 o
  -7  -2  -3         61.24         54.03         4.31 o
  -6  -2  -3         75.65         78.92         4.76 o
  -5  -2  -3        262.82        289.27         5.38 o
  -4  -2  -3         14.29         14.81         2.77 o
  -3  -2  -3         20.25         19.47         1.15 o
  -2  -2  -3       1752.15       1717.44        22.31 o
  -1  -2  -3       1359.95       1346.53        30.56 o
   0  -2  -3        174.34        178.61         6.57 o
   1  -2  -3         31.24         28.77         1.56 o
   2  -2  -3        521.81        578.37        14.14 o
   3  -2  -3        158.30        147.96         3.12 o
   4  -2  -3        144.54        135.14         6.50 o
   5  -2  -3        164.13        187.10         5.59 o
   6  -2  -3        961.67        984.18        25.35 o
   7  -2  -3        170.07        159.59         7.56 o
   8  -2  -3         29.12         31.70         2.95 o
  -9  -1  -3          6.83         19.11         2.44 o
  -8  -1  -3        100.27         92.38         4.01 o
  -7  -1  -3        187.39        198.13        11.04 o
  -6  -1  -3        306.32        292.38         7.93 o
  -5  -1  -3        573.82        632.95        11.90 o
  -4  -1  -3        761.64        799.98        10.37 o
  -3  -1  -3        300.96        282.45         6.28 o
  -2  -1  -3       2229.28       2118.40        30.10 o
  -1  -1  -3        115.50        119.82         2.58 o
   0  -1  -3       1246.10       1108.18        20.60 o
   1  -1  -3        143.31        137.27         4.18 o
   2  -1  -3        160.66        156.85         6.51 o
   3  -1  -3       2138.39       2275.53        42.31 o
   4  -1  -3        247.50        249.90         7.85 o
   5  -1  -3        111.19        120.56         4.75 o
   6  -1  -3       1725.10       1703.69        29.61 o
   7  -1  -3        187.34        191.55         6.35 o
   8  -1  -3          8.52          4.61         1.84 o
  -9   0  -3          4.42         11.72         4.50 o
  -8   0  -3         12.25         10.23         1.63 o
  -7   0  -3        330.84        314.41         5.26 o
  -6   0  -3        817.58        834.97        12.59 o
  -5   0  -3        101.34        108.35         2.55 o
  -4   0  -3        713.03        767.96        10.04 o
  -3   0  -3         39.15         38.39         1.81 o
  -2   0  -3        593.20        589.42         8.88 o
  -1   0  -3        468.75        453.04         7.97 o
   0   0  -3        728.77        685.93        15.70 o
   1   0  -3        547.31        603.37        11.25 o
   2   0  -3       2735.26       2665.32        96.57 o
   3   0  -3        486.09        514.67         8.95 o
   4   0  -3        604.13        573.04        10.29 o
   5   0  -3       1189.03       1154.32        20.09 o
   6   0  -3        636.46        636.73        12.23 o
   7   0  -3        118.98        105.59        17.23 o
   8   0  -3         13.98         12.34         2.67 o
  -9   1  -3         17.60         16.94         4.88 o
  -8   1  -3         36.85         40.15         4.70 o
  -7   1  -3         13.99         11.31         2.72 o
  -6   1  -3        648.85        669.26        19.04 o
  -5   1  -3        281.14        312.46         5.77 o
  -4   1  -3       1276.81       1408.20        20.60 o
  -3   1  -3       1269.44       1233.95        21.03 o
  -2   1  -3        250.22        262.71         7.84 o
  -1   1  -3       1976.30       1952.14        35.78 o
   0   1  -3       5624.08       5074.69       110.25 o
   1   1  -3       1292.46       1274.72        20.49 o
   2   1  -3         81.22         90.71         2.26 o
   3   1  -3        682.98        683.12        11.67 o
   4   1  -3        144.98        132.60         2.91 o
   5   1  -3         92.29         91.46         3.03 o
   6   1  -3        326.37        313.31         9.82 o
   7   1  -3        127.98        122.39        11.89 o
   8   1  -3         68.11         68.35         9.86 o
  -9   2  -3        134.74        143.89         6.01 o
  -8   2  -3         28.62         23.31         3.84 o
  -7   2  -3         67.67         58.12         2.69 o
  -6   2  -3       1161.71       1180.57        24.63 o
  -5   2  -3        608.82        648.18        12.33 o
  -4   2  -3        181.60        171.12         3.76 o
  -3   2  -3        866.90        867.74        14.60 o
  -2   2  -3       1950.79       2039.47        32.50 o
  -1   2  -3        167.23        164.21         3.81 o
   0   2  -3         51.41         60.14         2.42 o
   1   2  -3       1556.63       1498.07        23.86 o
   2   2  -3       2673.94       2729.85        61.11 o
   3   2  -3        451.25        457.07        11.33 o
   4   2  -3        119.07        127.60         4.62 o
   5   2  -3         40.86         34.86         5.55 o
   6   2  -3        143.92        146.87         4.33 o
   7   2  -3         54.47         51.11         2.69 o
   8   2  -3          2.15          0.00         1.47 o
  -9   3  -3         29.31         42.20         5.34 o
  -8   3  -3         64.56         70.62         6.91 o
  -7   3  -3         67.86         59.75         2.90 o
  -6   3  -3       1323.99       1347.55        26.22 o
  -5   3  -3        450.42        460.42         8.32 o
  -4   3  -3        197.10        197.34         5.40 o
  -3   3  -3        445.13        502.25        11.41 o
  -2   3  -3         12.86          5.81         3.13 o
  -1   3  -3       4465.30       4699.45        73.46 o
   0   3  -3       3531.52       3619.45        57.19 o
   1   3  -3       6885.40       6960.94        96.77 o
   2   3  -3         18.57         20.89         2.11 o
   3   3  -3        751.47        766.35        28.95 o
   4   3  -3        479.24        480.68        21.39 o
   5   3  -3        316.10        300.82        11.92 o
   6   3  -3        228.47        247.71         6.42 o
   7   3  -3         88.02         93.35         6.54 o
   8   3  -3         30.43         35.25         2.30 o
  -9   4  -3         73.93         91.59         7.92 o
  -8   4  -3        255.28        251.36        15.48 o
  -7   4  -3          6.60          7.52         2.26 o
  -6   4  -3        189.86        191.78         8.02 o
  -5   4  -3        554.26        566.28        12.85 o
  -4   4  -3        108.29        110.85         3.12 o
  -3   4  -3        102.65        132.27         4.92 o
  -2   4  -3        811.20        878.20        19.74 o
  -1   4  -3        190.42        168.44         6.44 o
   0   4  -3        294.81        319.21         9.13 o
   1   4  -3         64.31         67.71         1.70 o
   2   4  -3         78.51         67.57         2.02 o
   3   4  -3          6.93          5.16         2.03 o
   4   4  -3         55.32         45.79         4.15 o
   5   4  -3          1.09         -0.20         2.03 o
   6   4  -3         38.17         33.15         3.65 o
   7   4  -3         39.97         43.65         3.00 o
   8   4  -3         68.90         80.72         7.56 o
  -9   5  -3         19.38         27.27         6.27 o
  -8   5  -3        100.25         93.17         5.12 o
  -7   5  -3          8.05          4.75         1.99 o
  -6   5  -3         59.17         61.18         5.80 o
  -5   5  -3        137.55        122.24         9.61 o
  -4   5  -3        860.94        916.61        15.85 o
  -3   5  -3         46.74         48.18         2.39 o
  -2   5  -3       3099.50       2999.70        55.88 o
  -1   5  -3         57.90         62.20         4.18 o
   0   5  -3       1127.53       1109.64        18.37 o
   1   5  -3        311.38        305.45        14.90 o
   2   5  -3       1590.32       1704.09        30.79 o
   3   5  -3        411.68        394.52         8.90 o
   4   5  -3         58.99         72.43         5.52 o
   5   5  -3          4.88         10.14         1.67 o
   6   5  -3        161.18        167.55         6.26 o
   7   5  -3          1.34          0.24         1.38 o
   8   5  -3         16.42         20.09         4.05 o
  -8   6  -3         78.54         77.80         7.28 o
  -7   6  -3         40.69         34.73         6.10 o
  -6   6  -3         41.76         35.49         4.28 o
  -5   6  -3        122.27        139.28         8.78 o
  -4   6  -3        884.15        871.27        18.00 o
  -3   6  -3         36.90         31.80         2.26 o
  -2   6  -3         86.72         91.68         2.83 o
  -1   6  -3        113.03        112.58         6.14 o
   0   6  -3        391.77        421.39        11.94 o
   1   6  -3        328.15        371.93         5.59 o
   2   6  -3       1453.05       1538.10        28.99 o
   3   6  -3         47.17         54.65         3.01 o
   4   6  -3        121.35        107.48         6.74 o
   5   6  -3        110.15        115.26         9.62 o
   6   6  -3         10.22         16.95         2.30 o
   7   6  -3         20.34         18.90         4.52 o
   8   6  -3         38.76         52.52         6.45 o
  -8   7  -3         17.86         39.99         6.45 o
  -7   7  -3        131.86        137.34        14.61 o
  -6   7  -3        332.29        335.55         7.33 o
  -5   7  -3        430.72        416.04        23.13 o
  -4   7  -3        272.04        251.90        11.25 o
  -3   7  -3         37.46         29.44         4.63 o
  -2   7  -3        191.83        216.08        13.96 o
  -1   7  -3        268.72        271.51        14.18 o
   0   7  -3        296.51        292.13        13.34 o
   1   7  -3         18.13         16.51         2.13 o
   2   7  -3        380.27        392.24         7.75 o
   3   7  -3        185.59        187.65         6.41 o
   4   7  -3         88.25         99.21         3.78 o
   5   7  -3        483.10        472.38        15.26 o
   6   7  -3         88.24         96.93         4.77 o
   7   7  -3          1.33          5.77         1.94 o
  -8   8  -3         13.01         10.89         3.78 o
  -7   8  -3         50.81         32.95         2.85 o
  -6   8  -3        198.45        201.14         6.63 o
  -5   8  -3        287.85        286.49         8.03 o
  -4   8  -3          5.61          7.17         1.96 o
  -3   8  -3         52.41         50.17         2.75 o
  -2   8  -3        287.44        277.36         6.24 o
  -1   8  -3         75.67         55.58         2.96 o
   0   8  -3         72.34         79.11         2.44 o
   1   8  -3       1527.06       1635.02        24.97 o
   2   8  -3        493.66        494.16         8.69 o
   3   8  -3         52.17         59.31         3.40 o
   4   8  -3         42.64         43.30         7.16 o
   5   8  -3        126.78        109.72         8.11 o
   6   8  -3         73.30         81.02         4.67 o
   7   8  -3          0.74          3.40         2.30 o
  -7   9  -3          6.35         -0.56         3.82 o
  -6   9  -3        113.78        113.36        10.47 o
  -5   9  -3         44.60         58.36         7.75 o
  -4   9  -3        118.49        116.59         4.44 o
  -3   9  -3         18.26         31.76         2.57 o
  -2   9  -3          8.61         12.74         1.88 o
  -1   9  -3        380.32        349.29        19.48 o
   0   9  -3         44.88         50.56         6.27 o
   1   9  -3        647.53        613.84        13.84 o
   2   9  -3        299.34        322.43        16.39 o
   3   9  -3         51.35         40.06         3.90 o
   4   9  -3        707.94        718.79        17.52 o
   5   9  -3          6.39          1.29         3.13 o
   6   9  -3         23.35         12.19         2.25 o
  -7  10  -3          1.50          1.07         5.09 o
  -6  10  -3         70.62         78.69         7.47 o
  -5  10  -3        184.01        198.89         5.96 o
  -4  10  -3        190.48        193.51         4.97 o
  -3  10  -3        679.41        771.08        17.14 o
  -2  10  -3         88.19         95.38         8.84 o
  -1  10  -3        231.06        219.55        14.31 o
   0  10  -3         85.52         80.76         2.77 o
   1  10  -3         42.12         38.77         4.55 o
   2  10  -3        102.88        112.02         3.65 o
   3  10  -3         63.19         58.08         2.76 o
   4  10  -3         79.80         71.46         6.55 o
   5  10  -3         89.28         96.82        16.31 o
   6  10  -3         19.50         15.87         4.70 o
  -6  11  -3          9.73         -0.10         5.25 o
  -5  11  -3         42.09         43.12         3.88 o
  -4  11  -3          9.94         14.06         2.30 o
  -3  11  -3         43.39         40.00         3.65 o
  -2  11  -3          4.62         11.89         4.58 o
  -1  11  -3        122.03        109.07         4.22 o
   0  11  -3         57.31         50.63         4.16 o
   1  11  -3         64.67         57.64         6.33 o
   2  11  -3         72.70         60.83         6.94 o
   3  11  -3          5.84         10.77         4.24 o
   4  11  -3         62.63         66.25         3.60 o
   5  11  -3          7.72         17.18         3.10 o
  -5  12  -3         89.46         76.25         8.85 o
  -4  12  -3          1.68          1.90         4.79 o
  -3  12  -3          2.93          4.34         6.15 o
  -2  12  -3         77.95         69.77         5.41 o
  -1  12  -3         23.74         23.22         3.17 o
   0  12  -3         16.61         17.11         4.26 o
   1  12  -3        152.64        147.43         6.11 o
   2  12  -3         89.07         81.29         7.39 o
   3  12  -3        106.80        108.53         7.77 o
   4  12  -3         17.90         29.58         3.41 o
  -4  13  -3          2.94         13.57         2.45 o
  -3  13  -3        115.19        114.79        11.33 o
  -2  13  -3         12.14         17.65         3.73 o
  -1  13  -3         29.19         27.48         9.86 o
   0  13  -3          9.78         14.67         4.75 o
   1  13  -3         15.70          8.50         1.92 o
   2  13  -3          0.12          5.23         1.73 o
   3  13  -3         26.64         22.72         5.76 o
   4  13  -3         20.43         16.81         3.04 o
  -3  14  -3         33.50         28.70         7.19 o
  -2  14  -3         24.98         23.34         3.29 o
  -1  14  -3          0.04          4.84         2.95 o
   0  14  -3          6.39          5.16         3.52 o
   1  14  -3        201.01        219.99        16.39 o
   2  14  -3         25.00         38.59        11.98 o
  -2 -16  -2         76.08         77.22         8.29 o
  -1 -16  -2          3.64         -1.47         3.69 o
   0 -16  -2          0.51         -8.57         5.71 o
   2 -16  -2         17.73         18.80         5.34 o
  -2 -15  -2        124.49        100.25         9.58 o
  -1 -15  -2         11.70         13.09         2.19 o
   0 -15  -2         18.93         19.90         4.98 o
   1 -15  -2         12.71          4.42         6.08 o
   2 -15  -2          2.49         23.59         7.92 o
   3 -15  -2         39.83         43.49         6.08 o
   4 -15  -2         10.98         11.79         6.08 o
  -3 -14  -2        216.42        239.20        15.48 o
  -2 -14  -2         72.48         51.97         7.19 o
  -1 -14  -2         54.77         42.94         6.45 o
   0 -14  -2         46.53         55.50         7.37 o
   1 -14  -2         14.06          7.56         4.79 o
   2 -14  -2          9.21         14.37         5.16 o
   3 -14  -2         40.17         45.70         7.37 o
   4 -14  -2         59.72         71.87         6.63 o
   5 -14  -2         22.72         20.82         4.98 o
  -4 -13  -2         50.13         58.05         4.79 o
  -3 -13  -2        358.09        347.77        11.60 o
  -2 -13  -2         27.72         29.66        13.55 o
  -1 -13  -2         31.45         51.05         6.27 o
   0 -13  -2        165.54        172.86        11.98 o
   1 -13  -2         48.95         43.28         2.60 o
   2 -13  -2        173.41        177.10        11.43 o
   3 -13  -2        150.64        135.08        10.50 o
   4 -13  -2         11.10          8.29         4.05 o
   5 -13  -2          0.08          1.11         4.05 o
  -4 -12  -2          6.90          4.99         3.23 o
  -3 -12  -2         28.46         29.27         2.56 o
  -2 -12  -2       1659.32       1696.24        43.65 o
  -1 -12  -2        146.81        143.93        18.80 o
   0 -12  -2         87.60         81.35         4.46 o
   1 -12  -2         54.88         49.21         5.71 o
   2 -12  -2         98.04         89.01         8.66 o
   3 -12  -2         33.20         17.69         4.79 o
   4 -12  -2        118.31         98.23         7.92 o
   5 -12  -2         50.62         49.20         6.82 o
  -6 -11  -2        111.33        119.79         7.19 o
  -5 -11  -2         33.15         37.78         3.32 o
  -4 -11  -2         52.42         41.95         4.05 o
  -3 -11  -2        878.34        859.46        23.00 o
  -2 -11  -2         27.21         22.94         9.03 o
  -1 -11  -2         49.18         41.15         7.10 o
   0 -11  -2        196.49        185.59         6.99 o
   1 -11  -2          4.23          6.98         2.69 o
   2 -11  -2        127.90         96.38         7.56 o
   3 -11  -2          5.10         -2.21         3.50 o
   4 -11  -2        167.53        181.89        11.06 o
   5 -11  -2        164.88        206.59        13.27 o
   6 -11  -2         34.48         55.10         7.37 o
  -7 -10  -2         45.31         25.25         4.79 o
  -6 -10  -2         80.02         62.10         5.71 o
  -5 -10  -2         57.88         48.17         9.86 o
  -4 -10  -2        134.84        122.85         4.59 o
  -3 -10  -2        389.35        401.29        11.43 o
  -2 -10  -2        147.55        153.19         8.18 o
  -1 -10  -2         85.32         76.94         4.79 o
   0 -10  -2        226.00        223.19         7.50 o
   1 -10  -2         77.77         72.11         6.88 o
   2 -10  -2        397.22        404.63        11.45 o
   3 -10  -2         69.12         69.82         4.88 o
   4 -10  -2        165.54        168.93        26.45 o
   5 -10  -2         11.80         11.12         5.44 o
   6 -10  -2         12.46         12.72         4.42 o
   7 -10  -2         70.97         68.00         8.29 o
  -7  -9  -2         64.07         59.20         3.85 o
  -6  -9  -2         97.67        117.58         6.27 o
  -5  -9  -2         22.78         23.10         1.89 o
  -4  -9  -2        107.00        103.46         7.15 o
  -3  -9  -2         22.88         27.70         3.40 o
  -2  -9  -2        276.15        274.48         5.91 o
  -1  -9  -2         77.54         67.98         4.73 o
   0  -9  -2         55.97         57.36         6.06 o
   1  -9  -2        157.54        152.07         5.35 o
   2  -9  -2        143.15        139.99         6.73 o
   3  -9  -2         95.03         80.74         5.30 o
   4  -9  -2          9.15          9.38         3.17 o
   5  -9  -2        191.89        189.69        19.30 o
   6  -9  -2         48.10         54.55         6.63 o
   7  -9  -2          7.07         10.50         4.61 o
  -8  -8  -2         53.47         52.18         3.09 o
  -7  -8  -2         65.70         64.10         5.18 o
  -6  -8  -2          9.70          7.73         2.12 o
  -5  -8  -2        228.13        224.17         7.03 o
  -4  -8  -2         13.65          8.70         2.03 o
  -3  -8  -2        111.52        110.55         3.83 o
  -2  -8  -2       1691.89       1638.03        28.33 o
  -1  -8  -2        854.40        819.43        18.94 o
   0  -8  -2         13.64         16.17         1.88 o
   1  -8  -2       1025.91       1022.42        15.90 o
   2  -8  -2       1081.50       1098.49        34.10 o
   3  -8  -2        176.97        171.29        10.00 o
   4  -8  -2        408.33        416.87        23.68 o
   5  -8  -2        182.74        172.63        10.24 o
   6  -8  -2         77.89         73.20         5.51 o
   7  -8  -2         25.59         35.57         5.16 o
   8  -8  -2         39.64         40.73         5.71 o
  -8  -7  -2         87.58         94.44         4.28 o
  -7  -7  -2         74.71         67.66         5.42 o
  -6  -7  -2        203.52        219.02        15.57 o
  -5  -7  -2        199.00        194.92         7.26 o
  -4  -7  -2         17.61         19.20         1.96 o
  -3  -7  -2        916.73        933.70        19.00 o
  -2  -7  -2         59.46         55.03         2.15 o
  -1  -7  -2       1426.51       1548.98        29.23 o
   0  -7  -2       1702.62       1871.89        30.67 o
   1  -7  -2        517.76        476.67        10.58 o
   2  -7  -2        218.71        228.32         6.81 o
   3  -7  -2         37.96         31.24         4.41 o
   4  -7  -2        461.74        494.09        13.86 o
   5  -7  -2         12.97         12.87         4.08 o
   6  -7  -2         59.93         68.44         8.66 o
   7  -7  -2        118.06        128.82         7.56 o
   8  -7  -2          1.47          0.37         3.13 o
  -9  -6  -2         22.54         17.88         3.87 o
  -8  -6  -2         18.47         16.80         3.46 o
  -7  -6  -2         52.05         45.03         2.70 o
  -6  -6  -2         18.70         17.91         2.40 o
  -5  -6  -2        643.12        646.89         9.74 o
  -4  -6  -2        121.85        115.67         6.31 o
  -3  -6  -2        524.14        535.39        24.88 o
  -2  -6  -2         62.44         59.10         2.87 o
  -1  -6  -2       1181.07       1254.36        20.77 o
   0  -6  -2         85.86         95.10         6.68 o
   1  -6  -2        313.74        325.28         8.59 o
   2  -6  -2        549.23        571.78        10.34 o
   3  -6  -2         98.36         87.05         6.15 o
   4  -6  -2         44.89         24.88         2.00 o
   5  -6  -2         31.32         30.58         2.52 o
   6  -6  -2         31.45         18.12         2.84 o
   7  -6  -2        103.33        119.05         7.92 o
   8  -6  -2         39.55         51.05         5.53 o
  -9  -5  -2        138.34        126.01        10.69 o
  -8  -5  -2         21.00         15.37         4.46 o
  -7  -5  -2          4.44          2.67         2.12 o
  -6  -5  -2        229.29        234.50         7.28 o
  -5  -5  -2        432.13        438.76         8.66 o
  -4  -5  -2        106.03         95.98         2.83 o
  -3  -5  -2       1536.92       1558.42        25.49 o
  -2  -5  -2        297.03        322.10        12.98 o
  -1  -5  -2       1816.61       1731.94        36.57 o
   0  -5  -2       1147.38       1156.72        18.95 o
   1  -5  -2        943.10        959.26        14.51 o
   2  -5  -2         32.56         32.71         1.40 o
   3  -5  -2         84.97         94.89         2.49 o
   4  -5  -2         84.71         79.29         5.80 o
   5  -5  -2         82.40         83.93         6.67 o
   6  -5  -2        212.16        193.62         5.72 o
   7  -5  -2        101.71        104.86         7.74 o
   8  -5  -2         32.08         33.54         4.05 o
  -9  -4  -2         21.83         23.94         2.29 o
  -8  -4  -2         41.91         44.04         6.14 o
  -7  -4  -2        179.51        153.31         8.68 o
  -6  -4  -2         24.12         23.43         2.76 o
  -5  -4  -2        205.03        215.45         4.70 o
  -4  -4  -2        475.44        463.38        10.49 o
  -3  -4  -2         92.24         95.97         2.11 o
  -2  -4  -2        122.82        110.80         4.28 o
  -1  -4  -2        200.87        183.78         3.56 o
   0  -4  -2       3475.45       3302.89        46.52 o
   1  -4  -2        119.21         89.94         3.49 o
   2  -4  -2        600.60        637.88        13.25 o
   3  -4  -2       3420.34       3547.17        56.64 o
   4  -4  -2        300.82        309.59         9.60 o
   5  -4  -2        557.28        597.90        11.62 o
   6  -4  -2          7.45          8.00         1.77 o
   7  -4  -2        288.48        295.78        12.90 o
   8  -4  -2         54.58         48.10         4.79 o
  -9  -3  -2          0.36          6.84         2.88 o
  -8  -3  -2         93.55         89.62         3.60 o
  -7  -3  -2        365.53        353.43        18.17 o
  -6  -3  -2        323.60        308.32        13.14 o
  -5  -3  -2        121.84        130.95         3.66 o
  -4  -3  -2        162.86        173.94         3.72 o
  -3  -3  -2       2833.94       2788.86        51.67 o
  -2  -3  -2       1826.00       1812.65        25.84 o
  -1  -3  -2       8832.29       8636.99       133.56 o
   0  -3  -2       7421.06       7076.29        97.80 o
   1  -3  -2        616.31        587.96        11.60 o
   2  -3  -2         52.93         53.81         4.04 o
   3  -3  -2       1030.79       1076.16        15.94 o
   4  -3  -2         50.82         43.76         5.32 o
   5  -3  -2        528.37        561.30        22.51 o
   6  -3  -2         25.98         35.57         3.69 o
   7  -3  -2        130.37        140.23        18.43 o
   8  -3  -2         62.31         70.03         5.16 o
   9  -3  -2         77.05         72.79         5.71 o
  -9  -2  -2         57.85         53.07         5.34 o
  -8  -2  -2         15.43          9.35         6.37 o
  -7  -2  -2         24.64         23.17         1.86 o
  -6  -2  -2        254.17        248.97         7.77 o
  -5  -2  -2         33.65         32.55         1.67 o
  -4  -2  -2       2644.78       2814.61        41.08 o
  -3  -2  -2       1419.50       1461.03        27.77 o
  -2  -2  -2        301.62        274.71         3.88 o
  -1  -2  -2        102.26        117.20         3.09 o
   0  -2  -2       2203.88       2001.56        62.41 o
   1  -2  -2      14446.63      13680.21       377.14 o
   2  -2  -2       1199.35       1132.62        20.57 o
   3  -2  -2       8255.30       8407.08       116.91 o
   4  -2  -2       1864.68       1928.27        31.76 o
   5  -2  -2        462.10        482.54        11.31 o
   6  -2  -2        816.93        829.94        48.67 o
   7  -2  -2        624.91        597.91        25.98 o
   9  -2  -2         44.31         37.96         3.69 o
  -9  -1  -2         10.41          6.05         3.78 o
  -8  -1  -2        485.81        474.44        12.27 o
  -7  -1  -2        185.18        185.85         4.51 o
  -6  -1  -2        130.89        128.37         4.43 o
  -5  -1  -2        338.73        345.99         8.58 o
  -4  -1  -2          6.80          6.35         0.72 o
  -3  -1  -2        405.11        438.35         5.71 o
  -2  -1  -2        953.42        911.18        12.11 o
  -1  -1  -2       7462.12       7275.42       129.94 o
   1  -1  -2       9729.97       9415.56       167.72 o
   2  -1  -2       1791.49       1746.50        27.87 o
   3  -1  -2        316.88        334.07        10.50 o
   4  -1  -2       1964.17       2044.05        66.23 o
   5  -1  -2        270.59        272.67         6.92 o
   6  -1  -2        528.00        526.52        12.00 o
   7  -1  -2         14.76         11.24         1.75 o
  -9   0  -2         29.30         32.82         6.73 o
  -8   0  -2        104.76         84.43         3.55 o
  -7   0  -2         81.87         84.33         3.39 o
  -6   0  -2         12.43         17.38         2.14 o
  -5   0  -2        426.66        452.93         6.35 o
  -4   0  -2         63.91         64.89         3.20 o
  -3   0  -2       1283.56       1241.20        16.46 o
  -2   0  -2       1392.10       1372.52        21.79 o
  -1   0  -2       4030.13       3754.69        58.39 o
   0   0  -2       3395.52       2974.17       113.84 o
   1   0  -2       7123.09       6319.32       531.48 o
   2   0  -2         21.05         20.04         3.35 o
   3   0  -2        459.33        487.33        16.07 o
   4   0  -2         97.48        109.08         5.29 o
   5   0  -2         46.82         48.46         4.20 o
   6   0  -2         26.07         20.83         2.53 o
   7   0  -2        129.27        110.66         8.06 o
  -9   1  -2         17.52         27.24         5.53 o
  -8   1  -2        102.44         99.06         5.96 o
  -7   1  -2         10.62          8.94         1.85 o
  -6   1  -2        325.55        345.87         6.17 o
  -5   1  -2         45.55         43.67         3.72 o
  -4   1  -2       3587.64       3756.02        48.95 o
  -3   1  -2       1420.76       1416.04        22.63 o
  -2   1  -2       1191.77       1170.97        20.96 o
  -1   1  -2       8314.94       7656.62       225.23 o
   0   1  -2        757.59        706.55        11.61 o
   1   1  -2       3445.72       3344.12        60.47 o
   2   1  -2        409.42        394.26         7.73 o
   3   1  -2       1447.26       1430.21        32.65 o
   4   1  -2         56.71         48.82         2.69 o
   5   1  -2        760.24        719.92        14.51 o
   6   1  -2        431.43        423.92         9.49 o
   7   1  -2        117.29        137.11         7.74 o
   8   1  -2         50.86         54.36         3.13 o
  -9   2  -2         11.57          4.38         3.32 o
  -8   2  -2         59.20         68.79         3.46 o
  -7   2  -2         79.10         76.63         2.16 o
  -6   2  -2         63.36         59.45         3.41 o
  -5   2  -2        433.38        434.07         7.02 o
  -4   2  -2        229.60        232.54         4.44 o
  -3   2  -2        797.69        812.88        20.80 o
  -2   2  -2       2040.57       2095.14        55.01 o
  -1   2  -2      24415.74      22939.50       700.48 o
   0   2  -2         62.00         69.45         3.91 o
   1   2  -2       1113.79       1116.83        17.94 o
   2   2  -2        681.69        674.01        13.58 o
   3   2  -2        765.00        799.96        15.70 o
   4   2  -2        154.63        159.50         6.62 o
   5   2  -2         40.50         51.03         1.91 o
   6   2  -2         91.46         95.57        13.27 o
   7   2  -2         31.28         33.22         2.21 o
   8   2  -2         53.95         48.08         2.67 o
  -9   3  -2          0.91         -0.55         2.40 o
  -8   3  -2         59.79         61.06         2.92 o
  -7   3  -2         39.93         42.79         1.62 o
  -6   3  -2        266.79        267.84         7.18 o
  -5   3  -2        644.46        656.06         9.67 o
  -4   3  -2       1955.18       1999.43        50.75 o
  -3   3  -2       1120.02       1217.50        20.20 o
  -2   3  -2        328.96        397.50        13.27 o
  -1   3  -2        199.49        180.36         7.87 o
   0   3  -2        135.36        128.35         3.96 o
   1   3  -2       2038.54       1921.78        34.94 o
   2   3  -2       1607.58       1665.71        27.01 o
   3   3  -2        228.46        199.40         5.91 o
   4   3  -2        301.07        287.10         6.47 o
   5   3  -2        378.49        397.21        11.14 o
   6   3  -2        123.07        121.01         4.59 o
   7   3  -2         10.35         10.87         2.76 o
  -9   4  -2         70.66         67.63         6.63 o
  -8   4  -2        205.67        204.77        17.88 o
  -7   4  -2         14.46         11.72         2.96 o
  -6   4  -2        136.76        147.08         7.69 o
  -5   4  -2        249.13        288.96         5.20 o
  -4   4  -2         11.33         11.18         4.72 o
  -3   4  -2        102.33        114.21         5.75 o
  -2   4  -2        699.56        679.49        21.39 o
  -1   4  -2       7131.44       7375.78       114.62 o
   0   4  -2       1398.49       1432.25        23.67 o
   1   4  -2        683.08        757.12        14.75 o
   2   4  -2        669.93        698.05        10.58 o
   3   4  -2         68.46         60.37         3.23 o
   4   4  -2        170.53        171.53         4.40 o
   5   4  -2        121.54        131.07         3.77 o
   6   4  -2        126.87        133.49        18.80 o
   7   4  -2         41.66         38.88         2.51 o
   8   4  -2        203.42        203.08        13.27 o
  -9   5  -2        140.09        128.45        10.14 o
  -8   5  -2         30.79         24.60         3.87 o
  -7   5  -2        147.09        139.80         3.84 o
  -6   5  -2         57.12         42.45         4.38 o
  -5   5  -2          8.67          9.42         1.36 o
  -4   5  -2        206.44        216.56         5.59 o
  -3   5  -2         65.91         62.83         3.85 o
  -2   5  -2        147.76        141.10        13.39 o
  -1   5  -2        472.06        498.21        16.92 o
   0   5  -2        458.91        464.37        16.06 o
   1   5  -2       2804.67       3064.56        45.44 o
   2   5  -2       1894.95       2076.08        30.00 o
   3   5  -2        926.09        971.90        16.44 o
   4   5  -2        487.88        499.43        17.29 o
   5   5  -2        282.29        280.60         9.96 o
   6   5  -2        164.81        166.91         5.71 o
   7   5  -2          1.00          2.47         1.57 o
   8   5  -2         20.38         28.20         5.71 o
  -8   6  -2         83.46         82.19         6.08 o
  -7   6  -2         34.93         41.13         9.52 o
  -6   6  -2        216.05        202.06         4.81 o
  -5   6  -2        135.77        150.20         9.73 o
  -4   6  -2         49.23         45.94         3.40 o
  -3   6  -2        112.66        112.60         7.00 o
  -2   6  -2       3979.95       4095.84       129.65 o
  -1   6  -2       1612.95       1577.76        26.31 o
   0   6  -2        748.94        843.91        25.08 o
   1   6  -2        103.47        102.96         6.74 o
   2   6  -2        248.36        231.54         4.26 o
   3   6  -2         90.11         80.26         3.97 o
   4   6  -2         77.21         88.78         2.95 o
   5   6  -2         42.69         46.18         3.19 o
   6   6  -2        173.07        174.71         4.49 o
   7   6  -2         47.92         48.65         6.82 o
   8   6  -2          1.85          0.00         3.50 o
  -8   7  -2         12.29         13.45         4.79 o
  -7   7  -2          0.46         -3.32         2.21 o
  -6   7  -2         61.92         68.07         3.51 o
  -5   7  -2        161.20        139.48         4.70 o
  -4   7  -2        379.77        359.23        10.74 o
  -3   7  -2         27.48         28.67         5.19 o
  -2   7  -2          3.83          5.26         1.44 o
  -1   7  -2         13.74         18.64         3.59 o
   0   7  -2        660.91        671.95        14.07 o
   1   7  -2        259.63        283.50         6.31 o
   2   7  -2        165.21        173.39         5.23 o
   3   7  -2        115.84        113.60         3.02 o
   4   7  -2         35.64         37.19         5.61 o
   5   7  -2         22.50         18.77         4.81 o
   6   7  -2        104.74         91.58         9.12 o
   7   7  -2         55.70         64.68         7.19 o
  -8   8  -2         11.30         14.66         2.47 o
  -7   8  -2          2.57          1.68         5.34 o
  -6   8  -2         22.68         21.43         2.03 o
  -5   8  -2        435.03        436.19        11.14 o
  -4   8  -2        687.74        674.22        14.83 o
  -3   8  -2        293.56        282.50        19.50 o
  -2   8  -2         86.96         78.69         3.59 o
  -1   8  -2        181.68        168.25         5.91 o
   0   8  -2       1221.88       1241.26        22.42 o
   1   8  -2        727.89        693.75        13.70 o
   2   8  -2        529.67        519.39         8.89 o
   3   8  -2          2.27          0.80         2.20 o
   4   8  -2        153.02        135.97         7.65 o
   5   8  -2        178.43        161.71        12.23 o
   6   8  -2         70.29         61.21        10.41 o
   7   8  -2         26.05         23.81         3.04 o
  -7   9  -2         52.76         49.31         7.54 o
  -6   9  -2        489.18        500.36        20.72 o
  -5   9  -2         73.43         80.35         6.92 o
  -4   9  -2         18.06         31.95         5.28 o
  -3   9  -2         32.86         29.66         3.80 o
  -2   9  -2        167.34        161.81         4.84 o
  -1   9  -2        180.67        154.82         7.91 o
   0   9  -2        235.74        256.05         9.66 o
   1   9  -2         65.49         63.89         8.98 o
   2   9  -2         49.02         50.19         3.01 o
   3   9  -2         10.77         12.54         2.69 o
   4   9  -2        472.60        499.85        10.78 o
   5   9  -2         10.19          2.19         5.81 o
   6   9  -2         63.15         58.71         3.78 o
   7   9  -2          6.33          5.91         4.05 o
  -7  10  -2          9.25         10.98         2.65 o
  -6  10  -2          6.44          6.42         4.70 o
  -5  10  -2         14.81         19.17         2.13 o
  -4  10  -2        318.66        317.09        12.09 o
  -3  10  -2         58.62         55.82         2.92 o
  -2  10  -2        287.89        292.39         7.18 o
  -1  10  -2        341.07        311.82        21.03 o
   0  10  -2        113.29         97.06         7.05 o
   1  10  -2        275.69        254.38         6.79 o
   2  10  -2        552.53        584.39        11.57 o
   3  10  -2         71.13         62.92         4.07 o
   4  10  -2         19.50         23.54         3.49 o
   5  10  -2         26.12         26.63         3.23 o
   6  10  -2          7.73         11.70         6.73 o
  -6  11  -2         76.78         59.89         4.67 o
  -5  11  -2         14.99         13.11         4.52 o
  -4  11  -2         18.37         14.10         3.02 o
  -3  11  -2        108.33        128.78         5.35 o
  -2  11  -2        451.98        441.81        15.31 o
  -1  11  -2         56.60         57.97         2.89 o
   0  11  -2        650.39        624.73        13.89 o
   1  11  -2         11.83          4.67         4.05 o
   2  11  -2         65.50         60.30         6.30 o
   3  11  -2         24.02         23.61         4.15 o
   4  11  -2         40.66         49.88         3.03 o
   5  11  -2        175.59        171.74         7.88 o
   6  11  -2         52.71         51.91         4.42 o
  -6  12  -2          6.43         20.20        11.79 o
  -5  12  -2          9.06          5.49         2.93 o
  -4  12  -2        117.94        115.25        16.95 o
  -3  12  -2        192.71        211.80        13.74 o
  -2  12  -2         39.88         33.53         5.82 o
  -1  12  -2        117.88        112.90         7.01 o
   0  12  -2         16.78         16.86         3.45 o
   1  12  -2        109.74        121.61         4.39 o
   2  12  -2        114.52        110.59         3.77 o
   3  12  -2         34.14         41.42         4.88 o
   4  12  -2         54.08         53.57         9.89 o
   5  12  -2         10.76          2.56         1.98 o
  -5  13  -2         18.06          2.40         5.53 o
  -4  13  -2          4.61          2.95         5.90 o
  -3  13  -2         25.43         31.20         5.85 o
  -2  13  -2        166.55        142.13         9.65 o
  -1  13  -2        121.23        111.22        12.62 o
   0  13  -2         22.13         26.62         7.02 o
   1  13  -2          8.32         12.07         4.06 o
   2  13  -2        126.80        118.53         4.85 o
   3  13  -2         14.67         14.27         3.19 o
   4  13  -2         20.79         17.88         4.34 o
  -4  14  -2         42.19         25.17         6.36 o
  -3  14  -2         12.68          1.93         2.53 o
  -2  14  -2         46.90         50.26         9.81 o
  -1  14  -2         50.41         60.75         4.05 o
   0  14  -2         87.59         84.31         5.04 o
   1  14  -2         77.25         64.80         5.12 o
   2  14  -2          1.11          2.39         2.39 o
   3  14  -2         50.69         53.89         3.58 o
  -2  15  -2         16.82          9.40         4.05 o
  -1  15  -2        111.92        125.42        13.75 o
   0  15  -2         73.37         72.52         7.84 o
   1  15  -2         13.64         23.07         5.31 o
  -2 -16  -1        202.92        300.57        21.19 o
  -1 -16  -1         36.14         40.73         7.56 o
   0 -16  -1         14.34         16.22         5.53 o
   1 -16  -1         24.09         20.64         5.71 o
   2 -16  -1         12.83         -6.63         4.42 o
  -2 -15  -1        163.18        179.31        13.45 o
  -1 -15  -1        155.19        141.35        11.61 o
   0 -15  -1         13.95         15.48         6.27 o
   1 -15  -1         10.57          0.55         4.05 o
   2 -15  -1         44.27         40.54         7.56 o
   3 -15  -1         31.50         68.55         9.21 o
  -2 -14  -1        119.02        119.23        10.32 o
  -1 -14  -1          6.85         -5.25         3.50 o
   0 -14  -1          0.27         -8.29         5.53 o
   2 -14  -1         27.43         15.30         6.45 o
   3 -14  -1        176.49        187.97        12.53 o
   4 -14  -1         35.63         50.68         7.37 o
  -3 -13  -1         86.50         89.75         7.74 o
  -2 -13  -1        483.00        515.90        38.70 o
  -1 -13  -1        317.64        312.96        31.24 o
   0 -13  -1        136.76        111.49        10.87 o
   1 -13  -1         42.60         39.62         7.56 o
   2 -13  -1         38.91         35.01         5.90 o
   3 -13  -1         78.47         75.19         8.66 o
   4 -13  -1         36.77         43.86         5.71 o
   5 -13  -1         25.59         14.19         4.79 o
  -4 -12  -1         25.28         25.62         4.42 o
  -3 -12  -1          8.83         12.97         1.90 o
  -2 -12  -1        325.16        341.68        11.07 o
  -1 -12  -1        172.12        163.55         8.75 o
   0 -12  -1          3.65          9.35         2.04 o
   1 -12  -1         34.13         33.54         5.16 o
   2 -12  -1         71.50         65.79         8.29 o
   3 -12  -1         51.82         38.52         5.53 o
   4 -12  -1         70.59        100.07         8.48 o
   5 -12  -1         26.08         14.01         5.53 o
   6 -12  -1         29.52         39.81         6.82 o
  -4 -11  -1        191.06        193.54        22.11 o
  -3 -11  -1         18.59         12.69         1.81 o
  -2 -11  -1        476.50        505.86        20.36 o
  -1 -11  -1         22.16         27.79        12.44 o
   0 -11  -1         24.11         35.55        10.87 o
   1 -11  -1         18.76         21.55         3.23 o
   2 -11  -1         23.92         25.62         4.61 o
   3 -11  -1         17.15         17.14         4.05 o
   4 -11  -1        331.98        401.19        18.80 o
   5 -11  -1         36.33         37.41         5.34 o
   7 -11  -1         12.77         23.04         5.16 o
  -5 -10  -1        154.57        153.66         6.17 o
  -4 -10  -1        137.25        133.85         6.17 o
  -3 -10  -1         76.63         71.57         4.52 o
  -2 -10  -1        993.47       1036.24        26.38 o
  -1 -10  -1        223.41        214.28         7.34 o
   0 -10  -1         13.57         14.90         1.90 o
   1 -10  -1        338.01        350.09        20.86 o
   2 -10  -1        169.61        166.06        17.51 o
   3 -10  -1         31.04         34.25         8.20 o
   4 -10  -1         14.69         18.06         4.79 o
   5 -10  -1          3.74         -1.66         3.69 o
   6 -10  -1         28.92         34.09         5.90 o
   7 -10  -1         15.47         15.48         5.34 o
  -6  -9  -1         30.44         23.63         6.91 o
  -5  -9  -1          8.87          5.61         3.28 o
  -4  -9  -1        196.32        174.23         4.81 o
  -3  -9  -1         13.13         12.63         1.45 o
  -2  -9  -1        466.34        505.73        11.17 o
  -1  -9  -1        235.03        247.93         7.39 o
   0  -9  -1        703.67        738.49        14.70 o
   1  -9  -1         62.73         62.08         2.46 o
   2  -9  -1         73.65         68.66         6.01 o
   3  -9  -1          6.99          4.10         1.28 o
   4  -9  -1        537.57        582.30        17.67 o
   5  -9  -1          2.33          0.00         4.61 o
   6  -9  -1        195.54        179.57         7.28 o
  -8  -8  -1        198.90        232.56        40.73 o
  -7  -8  -1        164.88        173.14        26.17 o
  -6  -8  -1          3.69          3.14         4.05 o
  -5  -8  -1         35.34         24.50         2.76 o
  -4  -8  -1        484.81        464.34        13.71 o
  -3  -8  -1        555.58        572.82        14.42 o
  -2  -8  -1        672.78        684.38        14.67 o
  -1  -8  -1        614.39        592.10        14.47 o
   0  -8  -1        235.86        243.72        14.01 o
   1  -8  -1        298.48        302.79         6.36 o
   2  -8  -1          6.29         10.72         5.61 o
   3  -8  -1        435.64        420.62        22.05 o
   4  -8  -1         97.81         85.85         3.34 o
   5  -8  -1         60.29         43.64         6.42 o
   6  -8  -1         93.46         92.31        14.59 o
   7  -8  -1          1.14         -3.13         2.76 o
   8  -8  -1          6.86         20.46         4.61 o
  -8  -7  -1         84.70         83.32         3.92 o
  -7  -7  -1         22.63         31.54         5.44 o
  -6  -7  -1        202.02        191.66         4.23 o
  -5  -7  -1        131.07        133.03         6.13 o
  -4  -7  -1         62.44         67.38         4.46 o
  -3  -7  -1        226.66        222.43         8.35 o
  -2  -7  -1         71.29         62.43         1.99 o
  -1  -7  -1        303.28        327.58        11.19 o
   0  -7  -1       4488.06       4463.68        83.98 o
   1  -7  -1        564.15        586.41        10.73 o
   2  -7  -1        491.65        504.82        11.89 o
   3  -7  -1        173.42        192.80         5.64 o
   4  -7  -1         40.19         44.76         3.51 o
   5  -7  -1         19.59         36.24         6.27 o
   6  -7  -1          5.52          7.63         1.38 o
   7  -7  -1          9.08          9.58         4.05 o
   8  -7  -1        157.64        162.73        10.50 o
  -8  -6  -1        160.80        187.74         6.48 o
  -7  -6  -1        453.15        468.53        27.60 o
  -6  -6  -1         20.65         19.25         2.20 o
  -5  -6  -1        152.03        153.65         6.58 o
  -4  -6  -1        557.79        565.94         9.42 o
  -3  -6  -1        482.57        500.50        17.80 o
  -2  -6  -1         20.02         15.91         1.28 o
  -1  -6  -1        407.25        452.97        12.08 o
   0  -6  -1       1714.13       1775.68        32.27 o
   1  -6  -1        788.43        860.57        14.68 o
   2  -6  -1        306.07        316.77         8.23 o
   3  -6  -1        125.86        131.30         6.20 o
   4  -6  -1        216.95        205.88         8.18 o
   5  -6  -1        276.63        267.21        13.21 o
   6  -6  -1        469.55        441.15        10.95 o
   7  -6  -1        234.11        257.63        12.53 o
   8  -6  -1         59.97         95.46         7.56 o
  -9  -5  -1         16.04         19.83         3.78 o
  -8  -5  -1        119.89        120.31         3.91 o
  -7  -5  -1        134.25        132.76         7.24 o
  -6  -5  -1         55.90         53.53         2.93 o
  -5  -5  -1        146.74        147.72         3.84 o
  -4  -5  -1        142.26        134.46         3.20 o
  -3  -5  -1       3045.49       3186.18        48.42 o
  -2  -5  -1       4222.77       4271.30        78.20 o
  -1  -5  -1        635.17        626.10        10.74 o
   0  -5  -1       1477.22       1570.78        25.57 o
   1  -5  -1        561.70        520.00        12.08 o
   2  -5  -1        100.34        104.59         6.57 o
   3  -5  -1        232.31        249.26         6.59 o
   4  -5  -1        376.60        374.21         7.40 o
   5  -5  -1        116.25        114.80         6.49 o
   6  -5  -1        553.15        513.00        18.79 o
   7  -5  -1        263.15        279.38        12.53 o
   8  -5  -1         78.21         90.85         6.08 o
  -9  -4  -1          2.15         -0.92         3.69 o
  -8  -4  -1         21.02         15.45         3.67 o
  -7  -4  -1        104.52         66.31         5.78 o
  -6  -4  -1         66.25         61.23         2.56 o
  -5  -4  -1         36.07         32.37         3.62 o
  -4  -4  -1        863.98        885.04        12.23 o
  -3  -4  -1       1510.77       1617.95        23.67 o
  -2  -4  -1        448.92        464.38         9.52 o
  -1  -4  -1        599.70        585.72        10.03 o
   0  -4  -1       1203.52       1193.38        21.68 o
   1  -4  -1        266.37        269.25         4.96 o
   2  -4  -1        223.31        210.80         5.19 o
   3  -4  -1        220.72        205.06         6.96 o
   4  -4  -1        258.51        251.04         5.13 o
   5  -4  -1         65.67         58.63         2.08 o
   6  -4  -1        328.85        340.27         8.29 o
   7  -4  -1         72.35         64.85         7.56 o
   9  -4  -1         41.73         54.92         4.24 o
  -9  -3  -1         18.24         23.24         4.88 o
  -8  -3  -1         55.85         46.71         2.52 o
  -7  -3  -1         34.51         27.80         1.80 o
  -6  -3  -1        146.47        155.62         7.95 o
  -5  -3  -1        200.44        189.58         5.79 o
  -4  -3  -1         37.96         47.60         2.00 o
  -3  -3  -1         73.67         78.86         2.58 o
  -2  -3  -1        996.57        981.88        16.55 o
  -1  -3  -1       2786.76       2690.26        49.47 o
   0  -3  -1        835.08        760.55        14.50 o
   1  -3  -1       1068.64       1071.52        33.36 o
   2  -3  -1       1107.73       1082.01        17.98 o
   3  -3  -1        288.71        274.86         5.11 o
   4  -3  -1        243.67        267.08         6.28 o
   5  -3  -1        457.82        498.07        18.53 o
   6  -3  -1         34.39         42.36         7.65 o
   7  -3  -1        511.44        505.67        15.37 o
   8  -3  -1        155.38        166.41         9.03 o
   9  -3  -1         39.39         34.09         3.69 o
  -9  -2  -1         27.31         39.00         3.62 o
  -8  -2  -1         33.64         33.37         1.95 o
  -7  -2  -1         24.81         28.08         2.11 o
  -6  -2  -1        117.72        124.84         6.04 o
  -5  -2  -1         22.44         23.49         1.44 o
  -4  -2  -1        257.04        247.27         4.80 o
  -3  -2  -1       1136.54       1201.95        17.24 o
  -2  -2  -1       1142.50       1133.27        16.36 o
  -1  -2  -1       3310.27       3062.58        42.97 o
   0  -2  -1        578.40        568.14         8.34 o
   1  -2  -1       1698.42       1597.31        25.48 o
   2  -2  -1       4415.02       4348.39        60.68 o
   3  -2  -1       1776.69       1867.19        27.09 o
   4  -2  -1        290.11        301.99         5.74 o
   5  -2  -1        113.59        129.38         3.78 o
   6  -2  -1         30.19         27.88         4.18 o
   7  -2  -1        237.05        267.95        11.61 o
   8  -2  -1         55.70         57.50         4.05 o
   9  -2  -1         29.05         38.33         3.32 o
  -9  -1  -1         13.74          9.79         2.41 o
  -8  -1  -1         43.60         34.53         2.88 o
  -7  -1  -1         28.70         23.23         1.70 o
  -6  -1  -1         70.00         58.78         3.53 o
  -5  -1  -1        150.64        146.86         4.23 o
  -4  -1  -1        339.27        363.46         5.78 o
  -3  -1  -1        753.52        765.81        10.39 o
  -2  -1  -1       4816.64       4678.47        72.92 o
  -1  -1  -1        279.39        268.29         3.68 o
   1  -1  -1       1178.89       1040.00        16.68 o
   2  -1  -1        945.72        974.20        14.07 o
   3  -1  -1        940.23        975.62        16.33 o
   4  -1  -1        208.97        232.15         4.68 o
   5  -1  -1         70.89         67.84         1.94 o
   6  -1  -1        270.83        262.47        11.57 o
   7  -1  -1         91.96         76.08         6.63 o
  -9   0  -1          4.26         -2.63         8.75 o
  -8   0  -1         55.84         55.98         5.70 o
  -7   0  -1        115.93        109.91         5.08 o
  -6   0  -1        111.94        113.36         2.34 o
  -5   0  -1        193.15        208.70         5.73 o
  -4   0  -1        812.09        869.95        15.30 o
  -3   0  -1       1009.95       1027.50        13.78 o
  -2   0  -1       1546.58       1507.88        19.78 o
   1   0  -1         13.00          8.58         0.66 o
   2   0  -1       2441.93       2276.74        41.53 o
   3   0  -1        384.75        375.73         6.59 o
   4   0  -1        805.85        859.71        17.64 o
   5   0  -1          3.11          1.87         0.73 o
   6   0  -1        506.20        482.58        32.07 o
   8   0  -1        106.61        111.13         5.71 o
  -8   1  -1          3.06          4.42         1.77 o
  -7   1  -1        242.96        244.18         4.61 o
  -6   1  -1         99.44        103.38         3.30 o
  -5   1  -1        333.71        353.81         8.06 o
  -4   1  -1       1142.41       1134.85        20.23 o
  -3   1  -1        825.50        822.53        11.23 o
  -2   1  -1        250.24        238.31         5.67 o
   1   1  -1       5712.65       5410.39        96.79 o
   2   1  -1       9253.68       9132.75       140.93 o
   3   1  -1        711.52        704.68        13.64 o
   4   1  -1       1362.92       1377.86        31.98 o
   5   1  -1        620.79        642.82        15.82 o
   6   1  -1        551.96        514.35        20.46 o
   7   1  -1        128.86        124.04         4.28 o
   8   1  -1         35.52         33.54         2.21 o
  -9   2  -1         98.23         97.75        20.64 o
  -8   2  -1         17.65         18.24         3.04 o
  -7   2  -1        173.10        176.63         4.78 o
  -6   2  -1        170.30        181.90         6.58 o
  -5   2  -1         34.74         30.58         1.99 o
  -4   2  -1        317.13        312.23         9.19 o
  -3   2  -1       4844.02       4876.29        62.67 o
  -2   2  -1          6.68         20.35         1.12 o
  -1   2  -1        747.68        760.57        12.41 o
   0   2  -1       4481.72       4268.53        91.77 o
   1   2  -1       7165.03       6891.20        95.22 o
   2   2  -1       2094.58       1958.27        35.92 o
   3   2  -1       1274.81       1354.88        25.49 o
   4   2  -1        705.11        711.05        17.25 o
   5   2  -1        485.76        509.38        13.07 o
   6   2  -1        131.11        113.87         7.19 o
   7   2  -1        553.13        538.55        14.97 o
  -9   3  -1         27.73         18.98         8.75 o
  -8   3  -1          0.07          6.47         1.90 o
  -7   3  -1         84.78         75.50         3.31 o
  -6   3  -1        548.38        521.72         8.17 o
  -5   3  -1         48.59         45.69         2.83 o
  -4   3  -1        226.08        213.84         4.50 o
  -3   3  -1        361.78        355.76        10.24 o
  -2   3  -1       1155.92       1189.15        19.77 o
  -1   3  -1       6089.25       6095.92       146.64 o
   0   3  -1       3821.81       3680.71        57.61 o
   1   3  -1        153.88        144.69         2.64 o
   2   3  -1        418.80        418.10         7.13 o
   3   3  -1        522.70        546.29        10.95 o
   4   3  -1        350.87        346.68         9.26 o
   5   3  -1        405.79        417.10        11.06 o
   6   3  -1        449.08        431.18         9.25 o
   7   3  -1        268.25        278.59         7.96 o
   8   3  -1          8.88          7.19         3.32 o
  -9   4  -1         84.18         98.59         8.66 o
  -8   4  -1         15.72         13.75         4.72 o
  -7   4  -1         19.68         16.65         1.14 o
  -6   4  -1         11.42         11.05         2.12 o
  -5   4  -1         28.74         30.15         1.98 o
  -4   4  -1          1.83          2.42         0.79 o
  -3   4  -1       2317.11       2333.92        38.17 o
  -2   4  -1        995.16       1011.43        17.04 o
  -1   4  -1         28.12         27.97         2.29 o
   0   4  -1       1203.10       1156.66        29.35 o
   1   4  -1        459.87        493.19         8.55 o
   2   4  -1       1854.15       1920.58        27.57 o
   3   4  -1       1334.38       1280.88        21.00 o
   4   4  -1        395.35        384.10        10.31 o
   5   4  -1        181.47        172.19        10.32 o
   6   4  -1         27.71         22.87         4.26 o
   7   4  -1        137.72        141.24        10.01 o
   8   4  -1        110.73        119.05         8.66 o
  -9   5  -1        104.55         96.20         8.29 o
  -8   5  -1        139.02        151.54        15.57 o
  -7   5  -1        355.75        353.07        14.46 o
  -6   5  -1        172.57        165.01         4.02 o
  -5   5  -1        128.51        126.13         3.05 o
  -4   5  -1        394.13        391.00        14.34 o
  -3   5  -1        161.88        168.32         4.72 o
  -2   5  -1        347.73        349.25        10.64 o
  -1   5  -1       2626.40       2641.08        42.62 o
   0   5  -1        433.30        445.73        15.84 o
   1   5  -1         24.71         22.32         2.92 o
   2   5  -1         99.25         89.39         4.58 o
   3   5  -1        197.02        218.25         4.92 o
   4   5  -1         26.52         19.68         1.77 o
   5   5  -1        211.50        213.08         6.87 o
   6   5  -1          3.16          4.97         1.09 o
   7   5  -1        164.04        155.82        10.53 o
   8   5  -1         62.63         46.07         5.16 o
  -8   6  -1          3.02         14.93         4.33 o
  -7   6  -1        110.10        123.67         9.69 o
  -6   6  -1         81.91         79.48         5.95 o
  -5   6  -1         10.28          5.40         4.57 o
  -4   6  -1         62.28         71.22         5.16 o
  -3   6  -1         68.84         58.38         2.79 o
  -2   6  -1        632.03        625.64        19.89 o
  -1   6  -1        430.49        445.90        24.48 o
   0   6  -1         45.10         46.78         1.65 o
   1   6  -1       1644.09       1639.01        26.79 o
   2   6  -1       1084.85       1185.18        17.66 o
   3   6  -1        158.62        156.71         5.12 o
   4   6  -1         28.26         24.51         1.49 o
   5   6  -1         84.65         77.44         3.44 o
   6   6  -1        249.89        215.40         6.68 o
   7   6  -1         46.29         48.23         2.31 o
   8   6  -1         57.98         77.22         7.74 o
  -8   7  -1         17.66         10.90         4.33 o
  -7   7  -1         20.69         19.19         2.61 o
  -6   7  -1         70.60         69.33         5.31 o
  -5   7  -1        250.35        256.77         6.17 o
  -4   7  -1        372.95        374.98         9.20 o
  -3   7  -1        442.04        431.98         8.63 o
  -2   7  -1        298.99        310.09        16.94 o
  -1   7  -1       1852.57       1866.68        31.07 o
   0   7  -1        117.10        127.71         4.66 o
   1   7  -1         29.91         31.15         2.35 o
   2   7  -1        541.92        560.60         9.18 o
   3   7  -1        156.81        150.93         3.58 o
   4   7  -1          7.37          5.28         1.08 o
   5   7  -1         14.43         12.56         1.27 o
   6   7  -1         67.48         51.57         3.15 o
   7   7  -1         43.19         52.71         6.08 o
   8   7  -1         64.76         89.38         7.37 o
  -8   8  -1         15.89         13.27         3.69 o
  -7   8  -1         29.64         29.32         5.22 o
  -6   8  -1         49.68         46.62         2.88 o
  -5   8  -1       1147.99       1157.66        17.96 o
  -4   8  -1        129.59        119.74         7.71 o
  -3   8  -1         42.90         51.16         8.80 o
  -2   8  -1         17.15         17.62         2.26 o
  -1   8  -1        274.20        281.73         9.67 o
   0   8  -1        331.61        359.85         7.87 o
   1   8  -1        110.29        104.13         4.03 o
   2   8  -1        151.20        162.01         4.14 o
   3   8  -1        204.13        187.83         4.33 o
   4   8  -1        124.73        119.07         3.26 o
   5   8  -1        319.83        285.58        13.91 o
   6   8  -1        271.60        275.09        19.26 o
   7   8  -1          7.10         28.20         5.90 o
  -7   9  -1         29.09         27.94         6.73 o
  -6   9  -1         80.36         87.08        10.69 o
  -5   9  -1         50.80         54.08         6.08 o
  -4   9  -1         56.01         51.05         2.29 o
  -3   9  -1         53.96         53.13         7.31 o
  -2   9  -1         15.14         14.79         3.02 o
  -1   9  -1        598.19        638.35        12.93 o
   0   9  -1        107.92        105.81         5.42 o
   1   9  -1        551.61        576.06        25.15 o
   2   9  -1         70.39         81.01         6.31 o
   3   9  -1        113.09         99.62         4.63 o
   4   9  -1         85.57         72.33         4.18 o
   5   9  -1         50.63         49.39         3.63 o
   6   9  -1         16.77         17.08         7.37 o
   7   9  -1         42.24         37.41         6.63 o
  -7  10  -1          4.07          3.42         7.83 o
  -6  10  -1         63.12         43.42         4.09 o
  -5  10  -1        240.56        251.80        19.81 o
  -4  10  -1         76.21         88.04         4.09 o
  -3  10  -1         18.69         23.96         1.80 o
  -2  10  -1         90.00         93.28         6.42 o
  -1  10  -1        181.61        201.70         9.95 o
   0  10  -1        242.83        242.95         8.24 o
   1  10  -1        288.91        277.68        12.79 o
   2  10  -1         80.61         73.99         3.63 o
   3  10  -1         21.43         28.90         4.12 o
   4  10  -1         46.16         45.98         2.74 o
   5  10  -1          9.09         12.48         2.46 o
   6  10  -1         14.77         14.37         3.50 o
   7  10  -1         14.08         12.53         4.42 o
  -6  11  -1         22.08         19.98         3.31 o
  -5  11  -1         30.96         41.88         5.16 o
  -4  11  -1        215.52        226.05        14.48 o
  -3  11  -1        193.45        169.48         6.73 o
  -2  11  -1          4.32          3.22         3.04 o
  -1  11  -1         16.52         17.70         2.13 o
   0  11  -1        488.63        466.20        21.13 o
   1  11  -1         96.49        107.42         6.86 o
   2  11  -1        202.64        191.00        13.43 o
   3  11  -1         33.55         38.17         3.49 o
   4  11  -1         13.24         12.71         3.34 o
   5  11  -1         76.53         86.51         8.92 o
   6  11  -1         25.34         21.60         3.23 o
  -6  12  -1          8.43         16.29         3.59 o
  -5  12  -1         12.38         25.55         4.98 o
  -4  12  -1         42.42         35.97         6.27 o
  -3  12  -1         55.47         68.95         8.13 o
  -2  12  -1        156.92        148.90         9.99 o
  -1  12  -1        122.48        113.76         6.63 o
   0  12  -1         47.25         48.64         4.52 o
   1  12  -1         28.86         33.61         6.14 o
   2  12  -1        259.74        242.77        22.65 o
   3  12  -1         70.51         81.98         8.00 o
   4  12  -1         53.89         68.89         4.57 o
   5  12  -1          3.35          8.50         2.87 o
  -5  13  -1          9.46          4.69         2.56 o
  -4  13  -1         71.19         94.49         5.44 o
  -3  13  -1         44.94         39.78         2.75 o
  -2  13  -1        127.72        142.35        10.62 o
  -1  13  -1         55.33         42.91         3.42 o
   0  13  -1        108.88         97.28         8.12 o
   1  13  -1        361.74        342.06        22.21 o
   2  13  -1         62.96         58.52         3.85 o
   3  13  -1        117.12        117.14        12.22 o
   4  13  -1          9.66         12.25         3.11 o
   5  13  -1         59.69         63.58         4.87 o
  -4  14  -1         13.15         15.61        14.19 o
  -3  14  -1        105.24        111.74        25.06 o
  -2  14  -1         53.73         39.78         3.84 o
  -1  14  -1         26.43         25.59         3.57 o
   0  14  -1         52.75         63.95         5.71 o
   1  14  -1         27.95         27.11         3.34 o
   2  14  -1         49.10         44.40         6.38 o
   3  14  -1         39.89         51.56         4.34 o
   4  14  -1         24.07         13.38         2.41 o
  -3  15  -1          9.02          4.07         4.24 o
  -2  15  -1         14.57         22.91         5.44 o
  -1  15  -1         16.03          6.97         5.53 o
   0  15  -1          7.38         14.28         5.25 o
   1  15  -1        479.24        540.44        20.70 o
   2  15  -1         40.90         45.30         7.22 o
   0 -16   0         35.96         35.57         6.08 o
   1 -16   0         53.63         86.98        10.87 o
  -2 -15   0         93.06        127.71        11.24 o
  -1 -15   0         66.61         83.67         9.58 o
   0 -15   0          9.60          8.48         4.42 o
   1 -15   0         34.71         58.05         9.21 o
   2 -15   0          0.48         -0.18         6.08 o
   3 -15   0          3.38          5.90         4.98 o
  -3 -14   0        192.05        189.26        12.90 o
  -1 -14   0        289.29        262.06        15.85 o
   0 -14   0         14.68         25.98         4.98 o
   1 -14   0         17.21         14.56         5.16 o
   2 -14   0         23.44         25.06         5.71 o
   3 -14   0         81.45        101.91        11.24 o
   4 -14   0         28.55         26.72         5.34 o
  -3 -13   0          1.41          4.05         3.13 o
  -2 -13   0         29.92         23.96         4.79 o
  -1 -13   0         13.55         16.36         2.95 o
   0 -13   0         85.86        119.42         9.21 o
   1 -13   0         18.68         10.50         4.61 o
   2 -13   0        423.30        440.26        21.38 o
   3 -13   0        454.24        437.87        21.56 o
   4 -13   0         38.05         39.81         7.00 o
   5 -13   0         19.32         22.85         7.19 o
  -4 -12   0         76.68         77.58         6.82 o
  -3 -12   0         50.96         40.85         7.83 o
  -2 -12   0        501.39        507.11        16.86 o
  -1 -12   0         17.66         13.04         6.27 o
   0 -12   0         80.58         65.97         5.71 o
   1 -12   0         63.96         61.74         7.19 o
   2 -12   0         32.97         39.62         7.00 o
   3 -12   0         57.88         60.08         6.82 o
   4 -12   0        173.44        181.15        12.35 o
   5 -12   0          7.49         14.19         6.08 o
   6 -12   0         17.52         11.61         6.63 o
  -4 -11   0         10.22          8.34         2.12 o
  -3 -11   0        225.41        224.65        10.14 o
  -2 -11   0         61.05         57.42         9.58 o
  -1 -11   0         48.13         35.83         2.87 o
   0 -11   0         13.86          7.01         5.34 o
   1 -11   0        464.91        434.22        18.15 o
   2 -11   0        245.07        271.45        13.45 o
   3 -11   0        114.79         93.06         7.37 o
   4 -11   0        157.99        183.92        11.43 o
   5 -11   0         18.68          6.08         4.05 o
   6 -11   0         13.59         -6.08         5.16 o
  -5 -10   0          0.89          2.76         1.40 o
  -4 -10   0        140.77        131.28         4.56 o
  -3 -10   0          2.31          3.86         1.29 o
  -2 -10   0        105.67         92.95         4.23 o
  -1 -10   0         33.39         41.28         4.98 o
   0 -10   0         32.21         33.70         7.10 o
   1 -10   0         94.03         99.51        23.87 o
   2 -10   0        886.99        851.02        23.78 o
   3 -10   0         29.61         48.10         7.00 o
   4 -10   0         24.76          9.03         5.34 o
   5 -10   0        332.90        375.21        18.61 o
   6 -10   0         19.24         36.49         4.98 o
   7 -10   0         10.84         -2.95         4.61 o
  -6  -9   0         81.60         72.42         4.05 o
  -5  -9   0         22.64         26.79         1.68 o
  -4  -9   0         41.98         40.17         2.25 o
  -3  -9   0        242.19        251.66         5.59 o
  -2  -9   0          4.78          5.48         2.64 o
  -1  -9   0       1035.46       1010.89        18.45 o
   0  -9   0        797.01        811.85        19.17 o
   1  -9   0       1110.51       1185.71        21.79 o
   2  -9   0         50.50         50.55         2.17 o
   3  -9   0         21.22         12.08         2.15 o
   4  -9   0          4.98          6.22         3.90 o
   5  -9   0         50.25         37.05         5.52 o
   6  -9   0        130.36        111.86         8.66 o
  -8  -8   0         61.70         74.45         7.19 o
  -6  -8   0        192.37        185.77         9.49 o
  -5  -8   0         89.55         74.03         3.83 o
  -4  -8   0        298.38        286.09        10.62 o
  -3  -8   0        869.41        820.25        15.06 o
  -2  -8   0        234.61        230.28         7.58 o
  -1  -8   0        622.29        577.26        16.70 o
   0  -8   0        106.80        109.87         6.16 o
   1  -8   0         97.00         98.55         9.79 o
   2  -8   0         54.55         55.20         4.26 o
   3  -8   0          7.42          8.77         3.09 o
   4  -8   0        256.59        276.78         7.62 o
   5  -8   0        121.07        112.74         6.25 o
   6  -8   0          3.81          0.72         5.04 o
   7  -8   0          4.84          4.42         3.13 o
   8  -8   0         35.36         30.59         5.16 o
  -8  -7   0          3.78          9.36         3.23 o
  -7  -7   0         85.14         83.25         8.29 o
  -6  -7   0        193.58        136.75         5.04 o
  -5  -7   0         99.17         96.77         5.60 o
  -4  -7   0         40.55         40.85         2.42 o
  -3  -7   0        316.65        316.05         7.24 o
  -2  -7   0        318.84        309.25        16.94 o
  -1  -7   0        282.45        264.43         8.62 o
   0  -7   0       1732.55       1839.52        50.27 o
   1  -7   0        433.19        443.87        10.43 o
   2  -7   0        182.53        186.24         4.39 o
   3  -7   0        460.78        470.78         9.44 o
   4  -7   0         80.26         84.97         3.88 o
   5  -7   0        221.00        237.24         7.79 o
   6  -7   0         51.70         63.12         8.94 o
   7  -7   0        121.25        125.13         7.56 o
   8  -7   0        130.55        103.57         8.66 o
  -8  -6   0         39.91         23.14         2.20 o
  -7  -6   0         54.20         46.58         8.75 o
  -6  -6   0         79.15         64.98         4.42 o
  -5  -6   0        649.74        641.41        12.19 o
  -4  -6   0        653.38        674.88        11.12 o
  -3  -6   0         69.58         93.45         9.95 o
  -2  -6   0        298.62        256.99         9.97 o
  -1  -6   0       1844.43       1834.51        46.34 o
   0  -6   0         12.51         17.69         3.30 o
   1  -6   0        962.93        990.59        29.15 o
   2  -6   0         22.36         26.74         2.87 o
   3  -6   0        185.22        180.52         4.59 o
   4  -6   0        115.35        108.07         6.59 o
   5  -6   0        125.97        111.46         6.00 o
   6  -6   0        356.18        329.19         8.54 o
   7  -6   0         68.12         86.06         6.45 o
   8  -6   0        195.31        195.34        12.35 o
  -8  -5   0          0.37          3.11         2.70 o
  -7  -5   0         87.39         74.67         2.93 o
  -6  -5   0         21.15         25.59         4.49 o
  -5  -5   0        224.45        204.48        11.12 o
  -4  -5   0        139.74        132.65         5.56 o
  -3  -5   0          7.32          6.97         1.04 o
  -2  -5   0       2568.77       2617.92        42.12 o
  -1  -5   0        432.26        403.11         9.92 o
   0  -5   0       1162.85       1158.00        20.67 o
   1  -5   0       1217.58       1183.36        22.37 o
   2  -5   0        120.89        123.28         4.48 o
   3  -5   0        191.12        164.49         5.72 o
   4  -5   0         56.25         64.03         6.84 o
   5  -5   0         42.92         37.20         4.09 o
   6  -5   0        178.87        195.23         5.88 o
   7  -5   0        415.93        436.18        12.93 o
   8  -5   0         19.08         10.50         2.95 o
   9  -5   0         26.86         32.80         4.42 o
  -9  -4   0          0.29         -3.18         2.12 o
  -8  -4   0          7.92         10.22         2.15 o
  -7  -4   0        133.14        121.71         4.59 o
  -6  -4   0         22.68         17.97         1.14 o
  -5  -4   0        215.41        206.48         3.53 o
  -4  -4   0         37.78         39.41         2.07 o
  -3  -4   0        349.10        379.68         8.64 o
  -2  -4   0        251.84        253.03         7.74 o
  -1  -4   0       1749.51       1653.08        26.76 o
   0  -4   0        932.89        875.59        14.69 o
   1  -4   0       1235.67       1308.45        21.50 o
   2  -4   0        241.94        249.29         5.72 o
   3  -4   0        112.68        113.44         3.83 o
   4  -4   0         36.76         30.32         1.38 o
   5  -4   0        128.78        128.98         9.20 o
   6  -4   0          5.78          9.15         1.27 o
   7  -4   0        432.56        456.17        20.18 o
   8  -4   0        231.25        250.26        12.53 o
   9  -4   0          5.83          6.08         2.03 o
  -9  -3   0         70.64         67.49         4.87 o
  -8  -3   0         10.87         14.93         5.83 o
  -7  -3   0          8.02          8.52         3.90 o
  -6  -3   0        156.22        154.38         2.69 o
  -5  -3   0        292.42        268.05         4.27 o
  -4  -3   0        139.55        164.80         3.80 o
  -3  -3   0       3461.23       3719.71        48.16 o
  -2  -3   0       3722.87       3603.30        50.60 o
  -1  -3   0         74.77         58.57         1.52 o
   0  -3   0       4570.27       4563.50        71.06 o
   1  -3   0       1088.50       1000.10        26.13 o
   2  -3   0        202.52        197.30         4.55 o
   3  -3   0         72.52         75.42         2.04 o
   4  -3   0        309.51        310.02         8.42 o
   5  -3   0        257.73        266.77         8.24 o
   6  -3   0         50.48         45.60         4.15 o
   7  -3   0        223.87        222.09         7.42 o
   8  -3   0         19.83         14.19         2.40 o
   9  -3   0          7.97          1.66         1.66 o
  -9  -2   0          9.50          9.05         4.31 o
  -8  -2   0        111.80        135.67         6.29 o
  -7  -2   0        201.81        183.03         7.56 o
  -6  -2   0        113.68        117.50         2.93 o
  -5  -2   0        344.49        328.15         5.14 o
  -4  -2   0        309.55        288.11         4.72 o
  -3  -2   0        456.82        471.74        11.90 o
  -2  -2   0        222.18        194.11         4.11 o
  -1  -2   0       5332.60       5149.03        71.35 o
   0  -2   0         60.81         52.61         1.62 o
   1  -2   0       9373.42       8782.09       156.83 o
   2  -2   0        979.23        914.06        21.71 o
   3  -2   0        391.65        385.88         7.01 o
   4  -2   0        115.28        116.88         6.94 o
   5  -2   0        163.87        165.44         3.60 o
   6  -2   0        126.59        130.08         3.79 o
   7  -2   0        382.70        400.52        11.11 o
   8  -2   0         44.11         33.91         3.50 o
   9  -2   0         10.25         11.43         1.84 o
  -9  -1   0         21.13         12.15         2.39 o
  -8  -1   0          6.37          6.72         3.80 o
  -7  -1   0        231.64        203.88         3.71 o
  -6  -1   0        126.89        125.22         4.10 o
  -5  -1   0        157.74        164.80         2.91 o
  -4  -1   0         49.93         45.82         1.40 o
  -3  -1   0        126.78        150.00         3.06 o
  -2  -1   0       1454.61       1360.21        21.74 o
  -1  -1   0       3512.51       3381.99        46.97 o
   1  -1   0         66.22         62.66         2.39 o
   2  -1   0       4308.02       4216.91        66.11 o
   3  -1   0        271.55        276.25         5.01 o
   4  -1   0        733.63        680.18        13.71 o
   5  -1   0         71.07         67.09         2.83 o
   6  -1   0          5.40          7.21         1.12 o
   7  -1   0        160.11        148.54         6.82 o
   8  -1   0         97.99         85.14         4.79 o
  -9   0   0          2.59          4.32         5.16 o
  -8   0   0          2.75          9.52         4.11 o
  -7   0   0         72.90         70.67         2.87 o
  -6   0   0        436.54        442.31        11.76 o
  -5   0   0        182.93        194.18         3.56 o
  -4   0   0        103.60        100.34         3.56 o
  -3   0   0         85.41         84.23         1.73 o
  -2   0   0       5964.98       5614.41        77.93 o
   2   0   0       5967.68       5626.88       100.97 o
   3   0   0         85.08         84.02         2.27 o
   4   0   0        103.81        102.46         3.23 o
   5   0   0        183.03        193.47         4.69 o
   7   0   0         72.55         71.50         3.87 o
   8   0   0          2.74          1.11         0.92 o
  -9   1   0         18.43         24.57         4.70 o
  -8   1   0         97.83         83.27         4.25 o
  -7   1   0        159.45        154.69         5.77 o
  -6   1   0          5.36          8.04         0.87 o
  -5   1   0         71.09         63.72         3.25 o
  -4   1   0        732.84        741.74        11.32 o
  -3   1   0        271.20        280.78         4.53 o
  -2   1   0       4309.93       4254.29        59.48 o
  -1   1   0         65.66         62.20         2.39 o
   1   1   0       3516.30       3314.73        59.69 o
   2   1   0       1455.58       1360.29        30.55 o
   3   1   0        125.57        150.47        10.14 o
   4   1   0         49.44         57.13         2.58 o
   5   1   0        157.73        150.78         4.56 o
   6   1   0        127.34        139.33         3.52 o
   7   1   0        231.22        214.96         5.80 o
  -9   2   0         10.37         10.69         3.13 o
  -8   2   0         43.88         44.86         2.20 o
  -7   2   0        383.25        388.63        13.69 o
  -6   2   0        126.14        119.47         5.76 o
  -5   2   0        164.70        169.86         4.90 o
  -4   2   0        116.22        125.70         6.70 o
  -3   2   0        390.44        378.64         7.41 o
  -2   2   0        979.74        963.65        12.86 o
  -1   2   0       9369.47       8697.52       134.66 o
   0   2   0         61.31         53.07         2.47 o
   1   2   0       5334.71       5087.92        70.66 o
   2   2   0        221.38        190.07         5.53 o
   3   2   0        456.88        450.00        12.53 o
   4   2   0        309.66        272.58        10.04 o
   5   2   0        344.72        318.68         6.66 o
   6   2   0        114.14        114.62         2.91 o
  -9   3   0          8.05         10.05         1.95 o
  -8   3   0         19.64         22.03         5.11 o
  -7   3   0        225.15        214.11         7.39 o
  -6   3   0         50.37         43.73         3.06 o
  -5   3   0        257.93        256.61         7.47 o
  -4   3   0        308.71        321.15         5.41 o
  -3   3   0         72.77         74.11         2.83 o
  -2   3   0        201.71        205.56        10.61 o
  -1   3   0       1088.54        981.77        29.69 o
   0   3   0       4570.46       4631.22        72.56 o
   1   3   0         75.26         66.98         1.45 o
   2   3   0       3724.12       3533.94        55.41 o
   3   3   0       3462.34       3717.88        67.77 o
   4   3   0        139.10        160.41        11.70 o
   5   3   0        292.10        283.31         6.02 o
   6   3   0        156.77        160.24         5.06 o
   7   3   0          8.06         11.43         2.58 o
  -9   4   0          5.87          9.21         2.95 o
  -8   4   0        230.81        259.95         8.99 o
  -7   4   0        432.83        448.46         9.63 o
  -6   4   0          5.76          6.06         2.05 o
  -5   4   0        129.00        139.07         3.31 o
  -4   4   0         36.88         29.89         2.34 o
  -3   4   0        113.20        122.61         2.59 o
  -2   4   0        241.63        251.20         4.93 o
  -1   4   0       1235.87       1288.20        22.17 o
   0   4   0        933.12        882.58        20.30 o
   1   4   0       1750.34       1624.73        26.35 o
   2   4   0        251.71        240.00         6.28 o
   3   4   0        348.57        363.62         6.50 o
   4   4   0         37.66         32.73         3.59 o
   5   4   0        214.67        216.98         8.53 o
   6   4   0         22.92         14.00         3.47 o
   7   4   0        133.37        105.04         6.82 o
   8   4   0          7.94         -3.87         2.76 o
  -9   5   0         26.80         16.22         3.50 o
  -8   5   0         19.23         35.38         5.71 o
  -7   5   0        415.83        431.60         9.48 o
  -6   5   0        179.23        176.60         5.88 o
  -5   5   0         42.76         38.23         2.04 o
  -4   5   0         56.13         56.03         1.81 o
  -3   5   0        190.38        154.04         4.44 o
  -2   5   0        120.34        118.02         3.30 o
  -1   5   0       1216.86       1219.96        20.32 o
   0   5   0       1162.75       1137.92        18.61 o
   1   5   0        432.60        412.93        22.95 o
   2   5   0       2568.17       2630.85        37.46 o
   3   5   0          7.47          2.76         0.86 o
   4   5   0        139.14        139.85         7.74 o
   5   5   0        225.20        205.09         6.15 o
   6   5   0         21.37         27.21         3.11 o
   7   5   0         87.56         77.40         6.27 o
   8   5   0          0.38          2.03         3.69 o
  -8   6   0        195.67        159.59        11.24 o
  -7   6   0         68.30         71.42         3.05 o
  -6   6   0        356.08        370.84         8.99 o
  -5   6   0        126.09        124.31         8.75 o
  -4   6   0        115.20        114.96         8.27 o
  -3   6   0        185.81        180.66         4.57 o
  -2   6   0         22.48         25.84         2.07 o
  -1   6   0        962.33       1016.93        17.58 o
   0   6   0         12.42         14.57         1.20 o
   1   6   0       1844.81       1844.14        50.48 o
   2   6   0        298.64        278.15         5.53 o
   3   6   0         69.78        102.97         2.84 o
   4   6   0        653.34        663.64        11.98 o
   5   6   0        649.74        648.83        16.64 o
   6   6   0         78.97         61.90         7.12 o
   7   6   0         54.26         57.31         5.71 o
   8   6   0         39.72         36.49         5.71 o
  -8   7   0        130.62         83.85         7.56 o
  -7   7   0        121.06        123.08         6.91 o
  -6   7   0         51.83         56.78         6.42 o
  -5   7   0        221.11        219.69         9.46 o
  -4   7   0         80.42         84.60         6.36 o
  -3   7   0        459.91        479.06        10.94 o
  -2   7   0        182.44        190.81         4.81 o
  -1   7   0        433.11        444.51         9.57 o
   0   7   0       1733.09       1807.69        38.67 o
   1   7   0        281.83        277.38         9.47 o
   2   7   0        319.25        318.22        10.09 o
   3   7   0        316.58        343.21         6.44 o
   4   7   0         40.59         43.08         2.61 o
   5   7   0         99.09        109.97         5.07 o
   6   7   0        193.57        162.82         4.23 o
   7   7   0         85.27         56.58         5.71 o
  -8   8   0         35.22         33.36         5.34 o
  -7   8   0          4.72         -0.15         2.20 o
  -6   8   0          3.83          1.92         4.79 o
  -5   8   0        121.01         99.62         5.06 o
  -4   8   0        256.54        269.80        16.03 o
  -3   8   0          7.57         10.10         2.61 o
  -2   8   0         54.58         51.37         3.29 o
  -1   8   0         96.91         98.42         3.03 o
   0   8   0        106.79        108.52         7.74 o
   1   8   0        623.00        620.67        13.22 o
   2   8   0        234.71        207.95         4.82 o
   3   8   0        869.70        847.01        13.57 o
   4   8   0        298.16        318.01        11.34 o
   5   8   0         89.53         80.11         2.60 o
   6   8   0        191.94        191.82        24.23 o
   7   8   0         34.60         31.33         4.61 o
   8   8   0         61.50         61.00         7.00 o
  -6   9   0        130.35        139.21        22.85 o
  -5   9   0         50.25         44.44         5.99 o
  -4   9   0          4.99          5.13         0.83 o
  -3   9   0         21.31         21.67         4.11 o
  -2   9   0         50.33         59.05         5.02 o
  -1   9   0       1110.38       1203.33        26.72 o
   0   9   0        796.50        791.45        19.57 o
   1   9   0       1035.90       1008.77        31.53 o
   2   9   0          4.75          0.36         2.40 o
   3   9   0        241.93        245.19         8.16 o
   4   9   0         42.00         37.64         1.89 o
   5   9   0         22.49         27.46         3.26 o
   6   9   0         81.59         80.73        15.39 o
   7   9   0        117.39         82.38         7.56 o
  -7  10   0         10.88         16.08         9.21 o
  -6  10   0         19.03         27.12         3.04 o
  -5  10   0        332.78        341.49        23.40 o
  -4  10   0         24.78         23.25         1.16 o
  -3  10   0         29.67         36.08         3.25 o
  -2  10   0        887.19        894.01        19.09 o
  -1  10   0         93.99         97.56         6.94 o
   0  10   0         32.20         37.08         4.73 o
   1  10   0         33.43         39.39         2.57 o
   2  10   0        105.05        102.44         5.76 o
   3  10   0          2.36          2.79         3.54 o
   4  10   0        141.24        136.25        10.35 o
   5  10   0          0.89          4.15         1.72 o
   6  10   0         31.76         26.04         5.90 o
   7  10   0          6.92          6.45         3.50 o
  -6  11   0         13.77          8.33         4.88 o
  -5  11   0         18.85         20.26         3.04 o
  -4  11   0        158.07        168.44        13.18 o
  -3  11   0        114.73        111.41         3.74 o
  -2  11   0        245.18        272.27         8.84 o
  -1  11   0        464.49        414.46        12.12 o
   0  11   0         13.95         17.17         2.86 o
   1  11   0         48.13         39.94         4.92 o
   2  11   0         60.89         62.53         8.25 o
   3  11   0        224.79        243.14         7.45 o
   4  11   0         10.46         10.59         4.76 o
   5  11   0         21.95         21.26         7.96 o
   6  11   0          6.30          4.34         2.67 o
  -6  12   0         17.54         29.39         6.73 o
  -5  12   0          7.49         19.70        10.32 o
  -4  12   0        173.14        181.72        33.63 o
  -3  12   0         58.04         51.24         2.46 o
  -2  12   0         33.35         35.05         2.27 o
  -1  12   0         63.74         53.89         2.63 o
   0  12   0         80.72         59.91         5.39 o
   1  12   0         17.83         15.85         2.09 o
   2  12   0        501.38        469.15        15.04 o
   3  12   0         50.95         52.43         5.19 o
   4  12   0         76.66         98.12         8.88 o
   5  12   0         24.96         20.73         2.23 o
   6  12   0         72.18         64.77         4.38 o
  -5  13   0         19.23         23.32         3.88 o
  -4  13   0         38.20         42.72         4.38 o
  -3  13   0        453.97        448.96        11.28 o
  -2  13   0        423.22        427.66        20.65 o
  -1  13   0         19.04         20.65         5.26 o
   0  13   0         85.84         79.67         5.66 o
   1  13   0         13.65         18.16         6.58 o
   2  13   0         29.74         33.96         3.70 o
   3  13   0          1.40          2.56         2.60 o
   4  13   0        107.11        116.02         5.19 o
   5  13   0         30.87         38.79         2.93 o
  -4  14   0         28.68         27.05         3.69 o
  -3  14   0         81.34         83.16         5.86 o
  -2  14   0         23.44         21.47         2.31 o
  -1  14   0         17.21         20.81         2.33 o
   0  14   0         14.74         19.56         8.57 o
   1  14   0        288.99        281.37        10.00 o
   2  14   0         48.65         51.18         7.89 o
   3  14   0        192.06        193.86         9.10 o
   4  14   0         17.61         18.41         5.47 o
  -3  15   0          3.39          3.73         2.80 o
  -2  15   0          0.49          7.18         3.17 o
  -1  15   0         34.74         26.54         2.56 o
   0  15   0          9.59         17.51         2.96 o
   1  15   0         66.92         71.31         3.85 o
   2  15   0         92.88        103.87         5.18 o
   3  15   0          9.33          2.10         3.69 o
  -1  16   0         53.76         62.72        13.91 o
   0  16   0         36.16         38.75         8.20 o
  -1 -15   1        479.90        497.94        31.51 o
   0 -15   1          7.55         10.14         6.45 o
   1 -15   1         16.09         16.95         5.53 o
   2 -15   1         14.54         41.83         8.85 o
   3 -15   1          8.90          6.82         7.00 o
  -3 -14   1         39.92         18.43         5.53 o
  -2 -14   1         49.22         72.06         8.85 o
  -1 -14   1         27.97         58.23         8.29 o
   0 -14   1         52.77         56.21         8.11 o
   1 -14   1         26.46         34.83         5.71 o
   2 -14   1         53.81         65.61         9.58 o
   3 -14   1        104.81        100.99         9.40 o
   4 -14   1         13.07         38.52         8.11 o
  -3 -13   1        117.00        105.78         9.58 o
  -2 -13   1         63.42         42.20         6.63 o
  -1 -13   1        361.44        333.27        18.24 o
   0 -13   1        108.74         98.45         6.82 o
   1 -13   1         55.50         55.29         8.29 o
   2 -13   1        128.15        150.56        11.06 o
   3 -13   1         44.78         48.47         6.63 o
   4 -13   1         71.56         82.74         8.85 o
   5 -13   1          9.43         32.25         5.90 o
  -4 -12   1         53.87         40.54         5.53 o
  -3 -12   1         70.68         55.47         5.71 o
  -2 -12   1        259.60        230.56         9.86 o
  -1 -12   1         29.03         24.44         6.82 o
   0 -12   1         47.37         39.16        11.52 o
   1 -12   1        122.29        100.07        10.32 o
   2 -12   1        156.76        204.74        12.35 o
   3 -12   1         55.45         50.31         7.92 o
   4 -12   1         42.51         37.78         7.74 o
   5 -12   1         12.35          6.08         6.08 o
   6 -12   1          8.39          2.40         4.42 o
  -4 -11   1         13.34         22.11         3.50 o
  -3 -11   1         33.46         21.08         1.89 o
  -2 -11   1        202.92        179.32        28.29 o
  -1 -11   1         96.86         98.60        11.24 o
   0 -11   1        489.03        481.65        40.73 o
   1 -11   1         16.40          7.47         5.07 o
   2 -11   1          4.48         12.16         4.79 o
   3 -11   1        193.15        186.09        35.84 o
   4 -11   1        215.30        226.49        13.27 o
   5 -11   1         30.86         25.06         6.63 o
   6 -11   1         22.22         37.41         5.53 o
  -5 -10   1          9.15         19.53         4.42 o
  -4 -10   1         46.31         48.77         9.86 o
  -3 -10   1         21.42         26.76         1.94 o
  -2 -10   1         81.01         71.81         3.30 o
  -1 -10   1        288.98        266.32         8.98 o
   0 -10   1        242.59        261.15         8.48 o
   1 -10   1        181.97        185.39        11.61 o
   2 -10   1         89.80         68.24         4.61 o
   3 -10   1         18.92         19.71        10.69 o
   4 -10   1         75.98         75.74         8.29 o
   5 -10   1        240.94        227.41        14.37 o
   6 -10   1         63.26         75.74         7.92 o
   7 -10   1          4.17         12.35         4.05 o
  -5  -9   1         50.72         36.97         3.59 o
  -4  -9   1         85.45         76.76         5.81 o
  -3  -9   1        112.90        112.64        16.49 o
  -2  -9   1         70.11         73.72         9.25 o
  -1  -9   1        552.85        556.68        19.90 o
   0  -9   1        107.82        105.98         5.77 o
   1  -9   1        598.28        656.18        20.17 o
   2  -9   1         15.12         18.10         3.14 o
   3  -9   1         53.92         50.63         4.02 o
   4  -9   1         55.97         46.00         6.73 o
   5  -9   1         50.59         51.77        12.62 o
   6  -9   1         80.65         72.06         7.00 o
   7  -9   1         29.14         27.64         5.53 o
  -6  -8   1        271.27        240.86         9.77 o
  -5  -8   1        319.18        290.37         7.10 o
  -4  -8   1        124.66        114.04         6.76 o
  -3  -8   1        204.07        196.94         7.31 o
  -2  -8   1        151.30        157.04         8.62 o
  -1  -8   1        109.58        115.79         3.44 o
   0  -8   1        331.89        364.97        10.82 o
   1  -8   1        274.31        274.05         6.78 o
   2  -8   1         17.14         19.77         4.27 o
   3  -8   1         42.64         46.75         3.21 o
   4  -8   1        129.15        123.01         8.15 o
   5  -8   1       1146.58       1146.88        28.21 o
   6  -8   1         49.73         50.09         8.39 o
   7  -8   1         29.69         49.20         6.08 o
   8  -8   1         15.78         23.22         4.61 o
  -8  -7   1         64.69         76.66         7.19 o
  -7  -7   1         43.32         58.23         6.08 o
  -6  -7   1         67.73         58.32         2.28 o
  -5  -7   1         14.22         16.27         2.12 o
  -4  -7   1          7.38          4.04         2.40 o
  -3  -7   1        157.23        156.65         6.15 o
  -2  -7   1        542.88        580.78        10.74 o
  -1  -7   1         30.03         39.30         2.75 o
   0  -7   1        117.09        120.19         5.24 o
   1  -7   1       1852.10       1845.85        31.49 o
   2  -7   1        299.08        316.16         6.55 o
   3  -7   1        441.69        437.78        12.34 o
   4  -7   1        372.77        376.77        12.95 o
   5  -7   1        250.01        231.03        11.37 o
   6  -7   1         70.51         67.51         5.81 o
   7  -7   1         20.57         22.85         4.79 o
   8  -7   1         17.67         23.40         4.05 o
  -8  -6   1         57.75         51.78         5.71 o
  -7  -6   1         46.56         48.84         4.24 o
  -6  -6   1        250.11        231.14         5.00 o
  -5  -6   1         84.59         80.32         4.11 o
  -4  -6   1         27.98         25.28         1.89 o
  -3  -6   1        159.43        159.84         7.05 o
  -2  -6   1       1085.20       1206.45        20.28 o
  -1  -6   1       1643.61       1656.03        27.42 o
   0  -6   1         44.96         42.93         2.40 o
   1  -6   1        431.16        426.16        10.77 o
   2  -6   1        631.78        642.81        11.71 o
   3  -6   1         68.77         63.93         4.18 o
   4  -6   1         62.28         69.31         3.10 o
   5  -6   1         10.36          6.15         1.72 o
   6  -6   1         81.88         87.69         4.05 o
   7  -6   1        109.85        110.69        21.10 o
   8  -6   1          2.99         -3.50         3.32 o
  -8  -5   1         62.54         47.91         5.16 o
  -7  -5   1        163.92        166.52        12.44 o
  -6  -5   1          3.07          2.42         2.53 o
  -5  -5   1        211.60        193.30         6.10 o
  -4  -5   1         26.34         20.46         1.55 o
  -3  -5   1        196.71        226.45         7.13 o
  -2  -5   1         99.13         88.63         3.91 o
  -1  -5   1         25.03         26.58         2.47 o
   0  -5   1        433.57        417.03        10.77 o
   1  -5   1       2627.13       2667.72        43.41 o
   2  -5   1        347.62        348.77         6.65 o
   3  -5   1        161.23        171.44         3.61 o
   4  -5   1        393.47        392.07         7.88 o
   5  -5   1        128.64        135.15        12.58 o
   6  -5   1        172.79        179.82         6.59 o
   7  -5   1        355.80        362.52        20.27 o
   8  -5   1        139.06        172.31        10.32 o
   9  -5   1        104.67        113.89         7.92 o
  -8  -4   1        110.36         99.90         8.85 o
  -7  -4   1        137.68        136.98         8.02 o
  -6  -4   1         27.99         27.61         1.24 o
  -5  -4   1        181.68        170.38         3.44 o
  -4  -4   1        394.97        391.90         7.34 o
  -3  -4   1       1334.37       1283.87        18.99 o
  -2  -4   1       1854.14       1991.31        39.73 o
  -1  -4   1        460.61        511.64        13.67 o
   0  -4   1       1203.38       1151.61        32.11 o
   1  -4   1         28.14         23.73         2.20 o
   2  -4   1        994.56       1000.10        17.68 o
   3  -4   1       2317.13       2325.05        34.01 o
   4  -4   1          1.83          0.84         1.59 o
   5  -4   1         28.78         37.44         3.25 o
   6  -4   1         11.47         10.29         1.38 o
   7  -4   1         19.71         20.23         2.83 o
   8  -4   1         15.56         13.82         2.40 o
   9  -4   1         84.44        103.75         7.92 o
  -9  -3   1         22.58         23.04         4.79 o
  -8  -3   1          8.86          5.90         3.59 o
  -7  -3   1        268.45        289.44        12.91 o
  -6  -3   1        448.63        423.82         9.55 o
  -5  -3   1        406.47        415.25        10.49 o
  -4  -3   1        351.00        343.53         5.63 o
  -3  -3   1        523.77        557.43         8.65 o
  -2  -3   1        419.07        425.23         7.44 o
  -1  -3   1        154.04        152.59         2.97 o
   0  -3   1       3822.24       3710.85        58.40 o
   1  -3   1       6087.88       6041.67       100.01 o
   2  -3   1       1156.63       1177.63        17.64 o
   3  -3   1        361.63        352.29         7.17 o
   4  -3   1        225.71        220.38        11.38 o
   5  -3   1         48.75         43.87         1.74 o
   6  -3   1        548.34        528.16        15.68 o
   7  -3   1         85.03         79.06         4.98 o
   9  -3   1         27.62         29.49         3.13 o
  -9  -2   1          8.03          8.67         4.17 o
  -8  -2   1          9.75         16.03         2.76 o
  -7  -2   1        554.13        511.01        15.29 o
  -6  -2   1        130.74        121.44         6.69 o
  -5  -2   1        485.71        509.63        10.75 o
  -4  -2   1        705.26        706.48        11.68 o
  -3  -2   1       1275.64       1375.90        19.93 o
  -2  -2   1       2094.14       1970.72        28.07 o
  -1  -2   1       7167.77       6965.22       107.80 o
   0  -2   1       4482.12       4199.62        65.50 o
   1  -2   1        748.57        718.36        11.93 o
   2  -2   1          6.68         20.83         1.06 o
   3  -2   1       4842.54       4824.95        76.33 o
   4  -2   1        317.13        324.90         7.85 o
   5  -2   1         34.88         28.68         2.87 o
   6  -2   1        170.18        153.59         4.20 o
   7  -2   1        173.12        172.02         7.10 o
   8  -2   1         17.71          7.00         1.84 o
   9  -2   1         98.55         88.64         5.53 o
  -9  -1   1          3.04         -0.82         2.95 o
  -8  -1   1         35.57         23.50         3.96 o
  -7  -1   1        128.85        117.53         3.36 o
  -6  -1   1        552.24        565.72        12.00 o
  -5  -1   1        621.85        637.48         9.93 o
  -4  -1   1       1362.86       1374.22        18.52 o
  -3  -1   1        713.00        718.90        12.11 o
  -2  -1   1       9254.11       9171.57       163.42 o
  -1  -1   1       5709.87       5285.24        81.82 o
   2  -1   1        248.46        224.90         7.92 o
   3  -1   1        824.38        818.43        14.84 o
   4  -1   1       1142.24       1113.00        18.69 o
   5  -1   1        334.15        348.07        11.00 o
   6  -1   1         99.80        100.14         3.44 o
   7  -1   1        242.64        230.73         9.03 o
   8  -1   1          3.12          3.69         1.11 o
  -9   0   1         22.86         23.75         2.78 o
  -8   0   1        106.41         93.26         4.87 o
  -7   0   1        122.06        106.75         4.08 o
  -6   0   1        506.19        496.42        16.82 o
  -5   0   1          3.10          3.97         0.74 o
  -4   0   1        805.34        854.66        12.84 o
  -3   0   1        384.57        380.00         6.76 o
  -2   0   1       2441.77       2360.75        33.34 o
  -1   0   1         12.98          8.96         2.49 o
   2   0   1       1545.26       1496.44        27.91 o
   3   0   1       1009.34       1022.82        28.66 o
   4   0   1        810.48        845.35        27.92 o
   5   0   1        192.78        202.53         7.19 o
   6   0   1        111.62        119.79         5.16 o
  -9   1   1         39.44         28.30         3.57 o
  -8   1   1         74.94         77.85         4.15 o
  -7   1   1         91.98         84.77         2.81 o
  -6   1   1        272.33        280.74         7.47 o
  -5   1   1         70.33         70.37         4.44 o
  -4   1   1        208.77        235.14         4.70 o
  -3   1   1        941.13        997.10        14.75 o
  -2   1   1        948.76       1000.46        17.78 o
  -1   1   1       1180.44       1006.65        16.16 o
   1   1   1        279.28        268.92         5.23 o
   2   1   1       4817.25       4591.70       142.64 o
   3   1   1        752.87        765.79        14.41 o
   4   1   1        339.62        367.81         7.24 o
   5   1   1        150.51        146.57         3.71 o
   6   1   1         69.88         66.69         2.12 o
  -9   2   1         29.03         37.68         3.31 o
  -8   2   1         55.86         51.71         3.59 o
  -7   2   1        237.10        253.58         5.72 o
  -6   2   1         30.55         33.86         3.10 o
  -5   2   1        113.81        116.78         6.44 o
  -4   2   1        289.31        317.30         5.21 o
  -3   2   1       1775.16       1845.25        35.57 o
  -2   2   1       4414.11       4375.74        68.91 o
  -1   2   1       1700.14       1643.38        31.95 o
   0   2   1        578.49        585.48         9.69 o
   1   2   1       3311.61       3017.21        47.43 o
   2   2   1       1142.79       1124.16        21.07 o
   3   2   1       1136.76       1175.17        21.49 o
   4   2   1        257.80        244.73         4.88 o
   5   2   1         22.53         28.20         3.32 o
  -9   3   1         39.33         40.84         3.36 o
  -8   3   1        155.06        147.08        14.84 o
  -7   3   1        511.39        517.58        10.37 o
  -6   3   1         34.36         34.97         3.76 o
  -5   3   1        458.09        482.97         9.00 o
  -4   3   1        243.61        259.16         4.51 o
  -3   3   1        288.84        300.53         4.86 o
  -2   3   1       1106.67       1054.43        15.47 o
  -1   3   1       1069.41       1039.55        36.71 o
   0   3   1        834.96        733.90        12.24 o
   1   3   1       2785.22       2707.54        45.83 o
   2   3   1        996.81        971.61        16.14 o
   3   3   1         73.34         80.76         2.76 o
   4   3   1         38.16         46.46         2.31 o
   5   3   1        200.06        212.30         9.40 o
   6   3   1        146.19        142.09         7.00 o
  -9   4   1         41.63         33.72         5.53 o
  -8   4   1         20.15         19.80         2.60 o
  -7   4   1         71.97         64.37         3.27 o
  -6   4   1        328.07        345.15         6.94 o
  -5   4   1         65.70         66.91         3.91 o
  -4   4   1        258.49        265.42        10.43 o
  -3   4   1        220.30        214.86         7.61 o
  -2   4   1        223.31        212.60         7.13 o
  -1   4   1        266.61        283.76         6.76 o
   0   4   1       1203.61       1128.61        18.63 o
   1   4   1        599.56        600.54        12.22 o
   2   4   1        449.02        448.83        10.94 o
   3   4   1       1510.52       1588.99        30.24 o
   4   4   1        864.09        868.55        16.60 o
   5   4   1         36.36         25.06         3.13 o
   6   4   1         65.96         84.22         5.16 o
   7   4   1        104.45         85.14         5.71 o
  -8   5   1         77.87         75.63         4.56 o
  -7   5   1        263.23        265.77         7.89 o
  -6   5   1        552.57        535.79        14.50 o
  -5   5   1        116.22        117.44         5.43 o
  -4   5   1        376.33        387.67         9.48 o
  -3   5   1        232.20        257.06         5.51 o
  -2   5   1        100.65        106.12         2.87 o
  -1   5   1        561.19        545.64        16.42 o
   0   5   1       1477.19       1518.47        24.83 o
   1   5   1        634.46        660.43        13.39 o
   2   5   1       4222.92       4182.44        58.86 o
   3   5   1       3046.33       3156.13        50.43 o
   4   5   1        142.38        120.66         3.92 o
   5   5   1        146.84        149.65         7.69 o
   6   5   1         56.42         52.34         4.98 o
   7   5   1        134.16        109.65         7.37 o
  -8   6   1         59.68         58.05         5.90 o
  -7   6   1        233.82        230.23         8.24 o
  -6   6   1        468.90        478.54        30.29 o
  -5   6   1        276.36        277.30         9.09 o
  -4   6   1        217.71        209.36        13.25 o
  -3   6   1        125.82        135.72        25.34 o
  -2   6   1        306.00        318.00         6.04 o
  -1   6   1        788.25        835.80        14.57 o
   0   6   1       1714.43       1768.21        28.92 o
   1   6   1        407.89        434.22         9.85 o
   2   6   1         20.13         14.66         1.73 o
   3   6   1        482.57        465.90        13.43 o
   4   6   1        557.28        564.48        14.29 o
   5   6   1        152.22        153.09         3.81 o
   6   6   1         20.32         11.98         3.13 o
   7   6   1        452.95        396.95        16.77 o
   8   6   1        161.05        132.69         9.58 o
  -8   7   1        157.63        178.57        12.16 o
  -7   7   1          8.92         14.71         3.50 o
  -6   7   1          5.53          2.20         4.61 o
  -5   7   1         19.56         18.89         4.61 o
  -4   7   1         40.25         40.06         2.43 o
  -3   7   1        173.83        191.75         5.44 o
  -2   7   1        492.18        476.59        11.60 o
  -1   7   1        564.06        590.59        17.95 o
   0   7   1       4489.22       4416.96        71.49 o
   1   7   1        303.20        319.22        12.00 o
   2   7   1         71.20         60.22         2.33 o
   3   7   1        226.63        228.61         6.74 o
   4   7   1         62.30         65.62         2.22 o
   5   7   1        130.78        136.57         8.34 o
   6   7   1        202.84        189.74         4.57 o
   7   7   1         22.54         30.59         5.16 o
   8   7   1         84.93         73.90         8.11 o
  -8   8   1          6.85          4.61         3.13 o
  -7   8   1          1.14          8.16         3.32 o
  -6   8   1         93.80        100.58         7.00 o
  -5   8   1         60.31         49.13         8.48 o
  -4   8   1         97.89        103.52         8.11 o
  -3   8   1        435.47        444.61         8.56 o
  -2   8   1          6.17          6.02         1.65 o
  -1   8   1        298.85        293.84         6.10 o
   0   8   1        235.70        227.20         4.89 o
   1   8   1        614.05        562.23        33.31 o
   2   8   1        672.63        678.00        13.14 o
   3   8   1        555.82        566.87         9.52 o
   4   8   1        484.44        489.07         9.84 o
   5   8   1         35.09         37.83         3.43 o
   6   8   1          3.65          3.02         0.82 o
   7   8   1        165.13        173.23         9.77 o
   8   8   1        199.62        269.06        17.51 o
  -7   9   1         29.33         29.04         4.33 o
  -6   9   1        195.39        193.63        17.51 o
  -5   9   1          2.36          5.87         3.41 o
  -4   9   1        537.19        610.13        17.47 o
  -3   9   1          6.99          7.53         4.21 o
  -2   9   1         73.49         72.77         3.96 o
  -1   9   1         62.85         58.59         3.03 o
   0   9   1        703.41        735.25        19.10 o
   1   9   1        234.88        238.12         5.96 o
   2   9   1        466.58        477.38         9.18 o
   3   9   1         13.04         11.73         3.92 o
   4   9   1        195.96        190.89         6.73 o
   5   9   1          8.93          5.76         1.23 o
   6   9   1         30.61         29.11         2.34 o
   7   9   1         21.44         16.77         4.42 o
   8   9   1          0.88          0.74         3.32 o
  -7  10   1         15.65          4.90         9.68 o
  -6  10   1         28.98         44.94         9.58 o
  -5  10   1          3.78          2.03         4.24 o
  -4  10   1         14.72         11.14         2.54 o
  -3  10   1         31.04         29.47        10.32 o
  -2  10   1        169.70        161.05         4.56 o
  -1  10   1        337.74        347.65        11.07 o
   0  10   1         13.69         17.00         1.80 o
   1  10   1        223.47        239.41         6.53 o
   2  10   1        993.55        997.08        17.99 o
   3  10   1         76.82         79.74         2.73 o
   4  10   1        137.15        140.92         9.08 o
   5  10   1        155.02        148.67         4.79 o
   6  10   1         38.96         50.21         3.51 o
   7  10   1         15.24          8.48         3.50 o
  -7  11   1         12.80         17.12         2.96 o
  -6  11   1         39.37         23.72         4.33 o
  -5  11   1         36.30         30.66        10.78 o
  -4  11   1        331.56        322.71        11.28 o
  -3  11   1         17.20         15.85         4.69 o
  -2  11   1         24.09         22.03         2.09 o
  -1  11   1         18.74         19.23         1.93 o
   0  11   1         24.16         22.27         2.47 o
   1  11   1         22.03         28.51         2.44 o
   2  11   1        476.51        484.41        12.06 o
   3  11   1         18.77         22.93         2.89 o
   4  11   1        190.23        178.29         4.88 o
   5  11   1         94.65         84.36         4.05 o
   6  11   1        185.95        192.05        12.51 o
   7  11   1         13.34          4.61         4.05 o
  -6  12   1         29.66         23.13         3.84 o
  -5  12   1         26.27         15.81         2.99 o
  -4  12   1         70.37         85.88         6.82 o
  -3  12   1         52.18         53.56         8.57 o
  -2  12   1         71.47         71.87         6.95 o
  -1  12   1         34.20         30.23         5.12 o
   0  12   1          3.63          0.83         2.50 o
   1  12   1        172.32        156.55        12.97 o
   2  12   1        325.28        320.23         9.26 o
   3  12   1          8.92         14.67         2.39 o
   4  12   1         25.47         31.07         3.93 o
   5  12   1         39.61         41.70         7.66 o
   6  12   1         37.49         30.67         4.32 o
  -5  13   1         25.70         20.64         8.66 o
  -4  13   1         36.70         27.70         3.75 o
  -3  13   1         78.19         82.06         4.94 o
  -2  13   1         38.59         30.23         3.13 o
  -1  13   1         42.53         37.75         7.65 o
   0  13   1        136.77        133.89         8.40 o
   1  13   1        317.77        282.88         9.30 o
   2  13   1        482.53        485.64        22.42 o
   3  13   1         86.59         97.86         6.43 o
   4  13   1        207.39        242.98        10.79 o
   5  13   1         32.33         33.60         3.05 o
  -4  14   1         35.67         31.96         4.61 o
  -3  14   1        176.17        179.08         8.72 o
  -2  14   1         27.48         26.38         3.65 o
  -1  14   1        104.11         83.83         7.12 o
   0  14   1          0.30         -1.90         6.82 o
   1  14   1          6.77          6.55         3.41 o
   2  14   1        119.85        120.03        11.61 o
   3  14   1        259.07        305.53         9.95 o
   4  14   1         23.99         28.02         4.43 o
   5  14   1         82.77         85.09        14.76 o
  -3  15   1         31.57         36.22        11.43 o
  -2  15   1         44.15         30.45         5.62 o
  -1  15   1         10.53         14.09         5.50 o
   0  15   1         14.00         12.62         8.29 o
   1  15   1        155.23        158.73         7.33 o
   2  15   1        163.19        164.09         6.45 o
   3  15   1         35.58         44.37         3.46 o
  -2  16   1         12.81         16.57         3.25 o
  -1  16   1         23.75         28.24         5.07 o
   0  16   1         14.20         14.03         4.33 o
   1  16   1         36.28         23.45         8.39 o
   2  16   1        202.93        205.22        10.54 o
  -1 -15   2         13.52          2.95         6.63 o
   0 -15   2         73.68        128.45        13.08 o
   1 -15   2        111.76        135.82        12.16 o
   2 -15   2         16.84         22.11         5.90 o
  -2 -14   2          1.10          4.79         3.32 o
  -1 -14   2         77.30         44.60         8.11 o
   0 -14   2         87.72         81.45         8.11 o
   1 -14   2         50.32         82.01         8.48 o
   2 -14   2         47.12         68.19         8.48 o
   3 -14   2         12.55          8.29         6.82 o
   4 -14   2         42.26         51.97         7.92 o
  -3 -13   2         14.85         27.09         4.98 o
  -2 -13   2        126.45        150.38        11.79 o
  -1 -13   2          8.30          4.79         3.69 o
   0 -13   2         22.20          9.95         4.42 o
   1 -13   2        121.32        109.65         9.03 o
   2 -13   2        166.82        178.57        11.79 o
   3 -13   2         25.58         18.98         7.37 o
   4 -13   2          4.60          9.58         6.63 o
   5 -13   2         18.04         30.78         7.74 o
  -3 -12   2         34.00         24.51         5.71 o
  -2 -12   2        114.55         97.12         9.21 o
  -1 -12   2        109.76        102.82        16.40 o
   0 -12   2         16.60         12.35         3.13 o
   1 -12   2        117.69         87.72         8.48 o
   2 -12   2         39.81         44.97         6.63 o
   3 -12   2        192.95        240.31        13.82 o
   4 -12   2        118.06        132.87         9.77 o
  -4 -11   2         40.94         56.76         5.71 o
  -3 -11   2         24.17         25.43         5.53 o
  -2 -11   2         65.46         78.96         3.67 o
  -1 -11   2         11.99          7.99         1.90 o
   0 -11   2        650.81        609.40        18.21 o
   1 -11   2         56.55         38.33         4.05 o
   2 -11   2        452.91        366.92        18.43 o
   3 -11   2        108.28         94.91         8.85 o
   4 -11   2         18.59         39.44         6.45 o
   5 -11   2         15.15         18.43         6.27 o
   6 -11   2         76.67         65.42         7.19 o
  -4 -10   2         19.40          4.79         3.50 o
  -3 -10   2         71.17         71.69         2.79 o
  -2 -10   2        552.09        572.64        15.69 o
  -1 -10   2        275.78        291.43        14.47 o
   0 -10   2        113.38        105.54        13.91 o
   1 -10   2        341.07        313.71        13.82 o
   2 -10   2        288.08        269.52         9.58 o
   3 -10   2         58.73         78.87         8.66 o
   4 -10   2        318.57        342.37        14.01 o
   5 -10   2         14.86         16.40         4.24 o
   6 -10   2          6.51         13.27         4.42 o
   7 -10   2          9.14          5.90         3.87 o
  -5  -9   2         10.09          3.13         3.13 o
  -4  -9   2        472.68        474.14         9.82 o
  -3  -9   2         10.62          9.86         1.23 o
  -2  -9   2         49.17         42.90         2.40 o
  -1  -9   2         65.36         62.97        12.07 o
   0  -9   2        234.88        234.32         7.62 o
   1  -9   2        180.59        164.43        24.51 o
   2  -9   2        167.13        135.43         5.22 o
   3  -9   2         32.74         19.72         3.87 o
   4  -9   2         17.97         19.28         6.73 o
   5  -9   2         73.42         55.10         6.82 o
   6  -9   2        489.63        467.17        22.67 o
   7  -9   2         52.76         54.00         7.00 o
  -5  -8   2        178.47        168.63         4.35 o
  -4  -8   2        153.22        133.45         4.47 o
  -3  -8   2          2.26          3.96         2.63 o
  -2  -8   2        529.32        529.80        10.26 o
  -1  -8   2        727.81        669.12        16.38 o
   0  -8   2       1221.31       1253.39        22.54 o
   1  -8   2        181.62        160.28         5.92 o
   2  -8   2         87.11         94.46         8.78 o
   3  -8   2        294.02        298.43         8.78 o
   4  -8   2        687.58        648.48        22.69 o
   5  -8   2        434.52        420.36        18.98 o
   6  -8   2         22.70         21.41         2.70 o
   7  -8   2          2.62          5.53         4.24 o
   8  -8   2         11.35          5.16         3.69 o
  -7  -7   2         55.48         48.28         4.42 o
  -6  -7   2        104.59        102.49         4.16 o
  -5  -7   2         22.43         22.09         1.80 o
  -4  -7   2         35.55         36.46         2.36 o
  -3  -7   2        116.11        105.41         3.30 o
  -2  -7   2        165.30        175.83         7.64 o
  -1  -7   2        259.94        286.44         8.30 o
   0  -7   2        661.15        692.20        12.55 o
   1  -7   2         13.75         23.13         2.11 o
   2  -7   2          3.87          6.04         1.94 o
   3  -7   2         27.43         30.76         2.10 o
   4  -7   2        380.49        360.98         6.99 o
   5  -7   2        161.53        147.15        20.92 o
   6  -7   2         61.44         54.22         2.94 o
   7  -7   2          0.43          1.29         2.76 o
   8  -7   2         12.32         23.96         3.69 o
  -8  -6   2          1.84         -1.84         2.58 o
  -7  -6   2         47.97         49.57         4.42 o
  -6  -6   2        173.29        164.27         5.91 o
  -5  -6   2         43.08         40.86         2.95 o
  -4  -6   2         77.48         75.40         2.43 o
  -3  -6   2         89.74         80.23         1.67 o
  -2  -6   2        248.13        257.28         6.25 o
  -1  -6   2        103.77        109.76         4.68 o
   0  -6   2        749.37        891.54        15.51 o
   1  -6   2       1614.12       1576.02        44.00 o
   2  -6   2       3981.35       4203.53       139.32 o
   3  -6   2        112.89        112.02         6.62 o
   4  -6   2         49.32         50.40         3.64 o
   5  -6   2        135.66        133.12         8.85 o
   6  -6   2        216.36        207.11         6.16 o
   7  -6   2         34.84         39.11         7.46 o
   8  -6   2         83.15         91.77         7.74 o
  -8  -5   2         20.34         35.20         4.79 o
  -7  -5   2          0.98          0.52         1.59 o
  -6  -5   2        164.72        177.58         5.65 o
  -5  -5   2        281.51        280.66         6.10 o
  -4  -5   2        487.67        475.05         7.35 o
  -3  -5   2        925.97        987.87        13.53 o
  -2  -5   2       1895.29       2067.72        33.62 o
  -1  -5   2       2803.91       3063.10        48.97 o
   0  -5   2        458.68        457.04        11.07 o
   1  -5   2        471.91        493.13        10.37 o
   2  -5   2        147.70        136.11         6.75 o
   3  -5   2         65.73         65.83         4.08 o
   4  -5   2        206.66        218.49         8.58 o
   5  -5   2          8.78          8.11         5.17 o
   6  -5   2         56.86         49.48         2.46 o
   7  -5   2        146.68        129.45        16.77 o
   8  -5   2         30.88         34.28         4.98 o
   9  -5   2        139.94        154.62        10.14 o
  -8  -4   2        203.43        221.34        18.80 o
  -7  -4   2         41.71         37.51         3.72 o
  -6  -4   2        126.77        120.90         3.38 o
  -5  -4   2        121.74        113.94         4.62 o
  -4  -4   2        170.10        175.13         4.10 o
  -3  -4   2         68.64         63.15         3.49 o
  -2  -4   2        669.48        679.00        15.18 o
  -1  -4   2        682.62        728.56        13.43 o
   0  -4   2       1398.05       1457.20        23.76 o
   1  -4   2       7132.32       7616.04       118.90 o
   2  -4   2        700.16        663.39        20.89 o
   3  -4   2        102.50        113.41         4.61 o
   4  -4   2         11.46         14.16         3.00 o
   5  -4   2        248.70        265.90         9.10 o
   6  -4   2        136.52        152.78         6.30 o
   7  -4   2         14.42          8.37         2.10 o
   8  -4   2        206.25        256.53        13.27 o
   9  -4   2         70.51         51.42         4.61 o
  -8  -3   2          1.85          0.54         1.94 o
  -7  -3   2         10.34         12.65         0.95 o
  -6  -3   2        122.70        123.36         6.19 o
  -5  -3   2        377.95        397.21         7.47 o
  -4  -3   2        301.02        295.28         5.94 o
  -3  -3   2        229.96        219.48         4.22 o
  -2  -3   2       1606.67       1701.87        22.32 o
  -1  -3   2       2039.42       1953.02        31.22 o
   0  -3   2        135.79        126.87         5.45 o
   1  -3   2        199.51        195.58         6.37 o
   2  -3   2        329.37        398.54        14.55 o
   3  -3   2       1121.53       1174.99        17.79 o
   4  -3   2       1955.15       1998.70        33.72 o
   5  -3   2        644.76        614.04        13.01 o
   6  -3   2        266.35        246.65         7.32 o
   7  -3   2         40.09         40.95         4.12 o
   8  -3   2         59.40         57.13         4.61 o
  -9  -2   2          2.64          0.55         2.76 o
  -8  -2   2         54.34         53.01         3.49 o
  -7  -2   2         31.29         32.79         3.43 o
  -6  -2   2         91.63         83.50         3.91 o
  -5  -2   2         40.55         39.61         2.06 o
  -4  -2   2        155.52        166.21         3.72 o
  -3  -2   2        764.53        811.55        24.53 o
  -2  -2   2        682.60        662.14         8.96 o
  -1  -2   2       1113.20       1127.84        18.24 o
   0  -2   2         62.03         64.70         1.46 o
   2  -2   2       2039.84       2085.28        42.75 o
   3  -2   2        797.21        822.64        12.38 o
   4  -2   2        230.29        215.96         4.63 o
   5  -2   2        431.66        433.10         8.32 o
   6  -2   2         63.28         51.40         2.43 o
   7  -2   2         79.11         77.22         4.24 o
   8  -2   2         59.31         55.65         3.13 o
   9  -2   2         11.62          9.95         1.47 o
  -9  -1   2         69.72         62.69         6.82 o
  -8  -1   2         51.09         32.80         3.50 o
  -7  -1   2        117.00        119.26         6.68 o
  -6  -1   2        431.08        443.50        16.23 o
  -5  -1   2        758.53        744.63        11.61 o
  -4  -1   2         56.95         47.00         2.78 o
  -3  -1   2       1444.07       1460.13        29.32 o
  -2  -1   2        409.16        390.25        11.04 o
  -1  -1   2       3446.55       3399.05        43.12 o
   0  -1   2        757.67        704.25        13.51 o
   1  -1   2       8312.69       7729.67       208.94 o
   2  -1   2       1192.74       1172.35        17.04 o
   3  -1   2       1420.04       1375.22        21.79 o
   4  -1   2       3585.32       3751.89        60.63 o
   5  -1   2         45.45         39.72         2.54 o
   6  -1   2        325.94        349.41        12.35 o
   7  -1   2         10.45         13.82         1.66 o
   8  -1   2        102.53        105.04         5.34 o
  -9   0   2        269.48        271.69        12.05 o
  -8   0   2          6.00          0.46         1.82 o
  -7   0   2        129.82        119.56         3.11 o
  -6   0   2         26.26         21.35         2.74 o
  -5   0   2         46.58         51.30         2.18 o
  -4   0   2         97.04        109.17         6.49 o
  -3   0   2        462.73        501.01         8.45 o
  -2   0   2         20.79         18.70         1.28 o
  -1   0   2       7122.67       6516.67       405.62 o
   0   0   2       3395.85       2946.06       103.13 o
   1   0   2       4033.35       3783.80        79.44 o
   2   0   2       1392.68       1353.62        25.28 o
   3   0   2       1283.78       1180.58        46.26 o
   4   0   2         63.85         65.42         2.95 o
   6   0   2         12.50         10.50         1.11 o
   7   0   2         81.85         81.64         3.87 o
  -9   1   2         17.12         35.05        15.48 o
  -8   1   2         26.67         21.71         6.54 o
  -7   1   2         14.74         12.79         2.98 o
  -6   1   2        527.64        541.95        22.66 o
  -5   1   2        270.56        283.89         5.26 o
  -4   1   2       1964.56       2129.05        56.79 o
  -3   1   2        317.95        321.92         7.55 o
  -2   1   2       1790.49       1763.84        32.56 o
  -1   1   2       9726.78       9514.02       207.39 o
   1   1   2       7464.69       6932.40       123.98 o
   2   1   2        955.09        939.73        17.82 o
   3   1   2        405.37        430.31        13.82 o
   4   1   2          6.93          5.69         0.65 o
   5   1   2        338.21        368.02        12.16 o
  -9   2   2         44.08         41.51         4.15 o
  -8   2   2         11.88         13.83         3.41 o
  -7   2   2        625.08        611.82        23.68 o
  -6   2   2        816.41        836.32        31.97 o
  -5   2   2        461.43        476.14        10.89 o
  -4   2   2       1863.13       1854.96        38.01 o
  -3   2   2       8254.26       8534.07       153.56 o
  -2   2   2       1199.41       1095.01        44.44 o
  -1   2   2      14448.08      13872.38       302.05 o
   0   2   2       2204.51       2089.54        38.76 o
   1   2   2        103.03        115.06         6.09 o
   2   2   2        301.68        269.98         9.77 o
  -9   3   2         77.27         50.47        10.04 o
  -8   3   2         62.29         64.23         8.02 o
  -7   3   2        129.86        126.66         4.19 o
  -6   3   2         25.99         21.22         1.70 o
  -5   3   2        529.11        548.92        10.02 o
  -4   3   2         50.56         43.10         2.80 o
  -3   3   2       1028.61       1093.59        20.75 o
  -2   3   2         52.58         51.66         2.15 o
  -1   3   2        616.59        600.60        11.84 o
   0   3   2       7421.67       6982.31       108.72 o
   1   3   2       8836.62       8656.37       119.86 o
   2   3   2       1826.40       1806.38        28.86 o
   3   3   2       2834.78       2740.91        86.15 o
   4   3   2        162.61        181.15         8.11 o
   5   3   2        121.60        131.21         7.00 o
  -8   4   2         55.03         56.10         3.36 o
  -7   4   2        287.12        288.23         7.40 o
  -6   4   2          7.55         17.35         3.35 o
  -5   4   2        557.72        582.20         9.63 o
  -4   4   2        300.73        315.93         8.49 o
  -3   4   2       3419.56       3491.73        65.18 o
  -2   4   2        601.14        643.61        13.36 o
  -1   4   2        119.37         86.27         2.71 o
   0   4   2       3476.00       3216.64        51.22 o
   1   4   2        200.33        177.59         6.40 o
   2   4   2        123.02        107.24         5.43 o
   3   4   2         92.20         85.25         4.67 o
   4   4   2        477.61        496.69        31.24 o
   5   4   2        204.55        216.91         9.77 o
   6   4   2         24.02         31.51         3.69 o
  -8   5   2         32.37         26.38         5.34 o
  -7   5   2        102.24        103.90        11.91 o
  -6   5   2        212.21        200.70         5.57 o
  -5   5   2         82.40         88.68         5.29 o
  -4   5   2         85.65         86.65         2.42 o
  -3   5   2         84.83         93.43         3.14 o
  -2   5   2         32.30         33.88         4.69 o
  -1   5   2        943.05        953.11        19.34 o
   0   5   2       1147.82       1131.16        18.92 o
   1   5   2       1818.31       1677.90        37.61 o
   2   5   2        295.85        305.81         7.42 o
   3   5   2       1536.97       1493.78        30.19 o
   4   5   2        106.10         94.13         2.47 o
   5   5   2        432.64        469.56        18.80 o
   6   5   2        228.42        238.28        11.24 o
  -8   6   2         39.34         47.36         6.08 o
  -7   6   2        103.25         82.98         7.24 o
  -6   6   2         31.45         22.35         4.49 o
  -5   6   2         31.35         29.05         2.29 o
  -4   6   2         45.01         24.87         2.15 o
  -3   6   2         97.81         75.21         9.65 o
  -2   6   2        549.55        544.60        25.42 o
  -1   6   2        313.70        311.11         8.86 o
   0   6   2         85.84         89.92         2.49 o
   1   6   2       1181.95       1244.37        24.37 o
   2   6   2         61.96         62.37         4.69 o
   3   6   2        524.92        523.33         8.30 o
   4   6   2        121.62        107.61         5.82 o
   5   6   2        643.06        641.53        11.28 o
   6   6   2         18.60         28.75         4.05 o
   7   6   2         51.97         46.81         4.98 o
  -8   7   2          1.51         -0.92         3.87 o
  -7   7   2        118.32        116.07        13.64 o
  -6   7   2         60.07         57.62        10.23 o
  -5   7   2         12.87         19.27         2.15 o
  -4   7   2        461.14        485.64        17.06 o
  -3   7   2         38.25         31.13         2.41 o
  -2   7   2        219.12        254.69        11.81 o
  -1   7   2        517.91        490.11        12.29 o
   0   7   2       1701.85       1799.98        38.92 o
   1   7   2       1427.17       1517.68        29.44 o
   2   7   2         59.89         48.56         2.74 o
   3   7   2        918.77        880.37        13.66 o
   4   7   2         17.49         25.17         3.17 o
   5   7   2        199.33        209.55         8.01 o
   6   7   2        204.04        243.81        11.61 o
   7   7   2         74.45         75.56         6.45 o
  -8   8   2         39.71         37.41         5.71 o
  -7   8   2         25.73         37.15         3.45 o
  -6   8   2         78.05         64.17         4.42 o
  -5   8   2        182.96        202.92         7.06 o
  -4   8   2        408.76        464.00        25.43 o
  -3   8   2        177.06        159.54        13.55 o
  -2   8   2       1082.27       1092.75        30.46 o
  -1   8   2       1025.18        969.38        17.30 o
   0   8   2         13.57         14.81         3.01 o
   1   8   2        854.70        838.99        17.09 o
   2   8   2       1692.40       1638.42        24.21 o
   3   8   2        111.65        106.80         5.21 o
   4   8   2         13.72         12.64         3.41 o
   5   8   2        228.26        229.71        19.05 o
   6   8   2          9.63          8.31         2.73 o
   7   8   2         65.86         89.01         7.92 o
  -7   9   2          7.06          6.11         6.73 o
  -6   9   2         47.99         49.82         5.81 o
  -5   9   2        191.56        194.67        11.70 o
  -4   9   2          9.17          6.45         2.76 o
  -3   9   2         94.87         93.48        14.65 o
  -2   9   2        143.15        148.97        10.00 o
  -1   9   2        158.57        150.83         6.89 o
   0   9   2         56.07         60.75         3.78 o
   1   9   2         78.20         81.81         8.26 o
   2   9   2        276.02        274.15         7.47 o
   3   9   2         22.81         24.90         1.83 o
   4   9   2        107.35        110.09         4.31 o
   5   9   2         22.85         29.75         5.69 o
   6   9   2         97.41         93.26         4.65 o
   7   9   2         63.37         72.42         7.74 o
  -7  10   2         71.04         59.10         4.70 o
  -6  10   2         12.35         24.60         5.99 o
  -5  10   2         11.91          7.54         5.07 o
  -4  10   2        165.41        155.40         6.35 o
  -3  10   2         69.26         74.87         3.63 o
  -2  10   2        397.30        397.61        17.62 o
  -1  10   2         78.07         72.50         5.24 o
   0  10   2        225.74        215.28         5.26 o
   1  10   2         85.16         75.99        10.74 o
   2  10   2        147.48        141.37         3.90 o
   3  10   2        388.74        360.64         8.71 o
   4  10   2        134.65        124.79         5.82 o
   5  10   2         57.64         48.86         5.37 o
   6  10   2         79.90         67.74         6.19 o
   7  10   2         45.04         62.10         7.19 o
  -6  11   2         34.61         39.68        14.47 o
  -5  11   2        164.81        140.44         6.78 o
  -4  11   2        167.46        175.75         7.21 o
  -3  11   2          5.08          8.27         2.80 o
  -2  11   2        127.88        127.25         4.54 o
  -1  11   2          4.16          0.99         2.74 o
   0  11   2        196.48        195.23        15.40 o
   1  11   2         48.93         54.47         2.75 o
   2  11   2         27.32         33.58         3.35 o
   3  11   2        878.00        846.83        23.33 o
   4  11   2         52.50         46.61         2.93 o
   5  11   2         33.09         38.31         2.99 o
   6  11   2        111.40        128.81        14.86 o
  -6  12   2          8.77          9.37         2.95 o
  -5  12   2         50.50         56.17         4.67 o
  -4  12   2        118.39        116.09        10.69 o
  -3  12   2         33.15         42.55         3.83 o
  -2  12   2         98.14         84.10         5.59 o
  -1  12   2         54.89         52.88         2.86 o
   0  12   2         87.68         68.88         4.12 o
   1  12   2        146.86        140.54        15.53 o
   2  12   2       1659.81       1714.24        31.03 o
   3  12   2         28.83         24.44         5.40 o
   4  12   2          6.97         12.49         3.09 o
   5  12   2         30.02         36.04         3.45 o
   6  12   2         48.41         34.48         4.47 o
  -5  13   2          0.09          0.04         2.15 o
  -4  13   2         11.17          5.38         3.32 o
  -3  13   2        150.78        145.89         6.81 o
  -2  13   2        173.14        167.20         6.29 o
  -1  13   2         48.89         48.89         7.19 o
   0  13   2        165.34        155.34        16.89 o
   1  13   2         31.53         31.38         3.44 o
   2  13   2         27.83         32.01         4.13 o
   3  13   2        358.36        374.17        17.43 o
   4  13   2         50.08         51.25         3.74 o
   5  13   2          8.36          8.34         3.12 o
   6  13   2          7.48          6.64         4.87 o
  -5  14   2         22.66         41.18         8.75 o
  -4  14   2         59.52         55.74         4.82 o
  -3  14   2         40.61         46.81         5.16 o
  -2  14   2          9.17         15.71         2.40 o
  -1  14   2         14.13         13.87         5.35 o
   0  14   2         46.49         46.38         6.45 o
   1  14   2         54.73         40.21         4.09 o
   2  14   2         72.44         80.22         5.40 o
   3  14   2        216.43        206.93        12.72 o
   4  14   2         36.79         32.48         3.01 o
   5  14   2         19.33         10.24         2.48 o
  -4  15   2         10.99          1.06         8.85 o
  -3  15   2         39.68         34.69        13.55 o
  -2  15   2          2.48          9.45         8.75 o
  -1  15   2         12.76         20.94         3.51 o
   0  15   2         18.70          9.77         4.24 o
   1  15   2         11.45         19.42         4.10 o
   2  15   2        124.72        136.38        10.04 o
   3  15   2          4.26          4.71         2.12 o
   4  15   2         25.29         31.81         8.02 o
  -2  16   2         17.81         20.26         9.86 o
  -1  16   2          0.49          0.02         2.99 o
   0  16   2          0.49          2.40         2.76 o
   1  16   2          3.64          1.90         2.51 o
   2  16   2         76.04         84.09         9.98 o
  -2 -14   3         25.13         25.43         5.53 o
  -1 -14   3        200.68        174.89        13.45 o
   0 -14   3          6.26          8.66         4.61 o
   1 -14   3          0.05         -8.02         5.34 o
   2 -14   3         25.06         30.22         7.00 o
   3 -14   3         33.38         59.16         9.77 o
  -3 -13   3         26.60         44.41         7.56 o
  -2 -13   3          0.11         -2.76         5.16 o
  -1 -13   3         15.80         16.77         5.53 o
   0 -13   3          9.77         -0.92         5.34 o
   1 -13   3         29.19         17.88         7.19 o
   2 -13   3         12.11         14.19         5.34 o
   3 -13   3        115.32        122.74        12.53 o
   4 -13   3          2.90         18.06         5.71 o
  -3 -12   3        107.01        105.04         8.29 o
  -2 -12   3         89.12         88.64         7.37 o
  -1 -12   3        152.55        164.38        12.72 o
   0 -12   3         16.54         12.76        10.41 o
   1 -12   3         23.66         36.26         3.69 o
   2 -12   3         77.86         86.06         8.11 o
   3 -12   3          3.04         -9.12         6.08 o
   4 -12   3          1.69         -5.34         5.90 o
   5 -12   3         89.47        122.74        11.24 o
  -4 -11   3         62.62         51.97         6.82 o
  -3 -11   3          5.83         30.78         5.90 o
  -2 -11   3         72.48         52.93         4.98 o
  -1 -11   3         64.64         52.37         6.73 o
   0 -11   3         57.06         34.50         2.93 o
   1 -11   3        122.29        102.77        15.94 o
   2 -11   3          4.63         -1.47         5.34 o
   3 -11   3         42.97         43.31         8.11 o
   4 -11   3          9.95          2.58         5.34 o
   5 -11   3         42.09         52.71         6.63 o
   6 -11   3          9.77         -8.85         5.90 o
  -4 -10   3         79.46         66.16         7.56 o
  -3 -10   3         63.20         58.60         6.82 o
  -2 -10   3        102.73        117.76        11.98 o
  -1 -10   3         41.74         38.28         2.53 o
   0 -10   3         85.34         92.60        17.14 o
   1 -10   3        231.34        198.82         7.74 o
   2 -10   3         88.23         76.56         6.54 o
   3 -10   3        678.28        669.15        30.41 o
   4 -10   3        189.92        189.82         8.29 o
   5 -10   3        183.59        210.64        13.45 o
   6 -10   3         70.40         63.21         7.19 o
   7 -10   3          1.51          6.45         4.24 o
  -5  -9   3          6.46         18.80         4.24 o
  -4  -9   3        707.09        731.80        29.67 o
  -3  -9   3         51.17         61.18         6.63 o
[truncated: 250,932 more chars]
